# Supplementary material for: Aging is associated with a systemic length-associated transcriptome imbalance
Source: Nat Aging. 2022 Dec 9;2(12):1191–206. doi: 10.1038/s43587-022-00317-6 (PMC10154227; doi:10.1038/s43587-022-00317-6)
Supplement: Supplementary file 3 — Supplementary Table 1. Number of mice analyzed for each combination of tissue and age, related to Fig. 1. Supplementary Table 2. Median rank of distinct features for different tissues at distinct ages compared to 4-month-old animals. Columns named by tissue_age, related to Fig. 1. Supplementary Table 3. Correlations between transcript lengths and relative fold changes in cell types identified in single-cell studies, related to Fig. 2. Supplementary Table 4. Median rank of distinct features for different tissues at distinct ages compared to young human donors (20–39 years). Columns named by gender_tissue_old decade_young_decade, related to Fig. 3. Supplementary Table 5. Transcriptome imbalance in female samples of the GTEx. Column ‘comparison’ shows compared decades. ‘rho’ represents the correlation between transcript lengths and relative fold changes, and ‘pval’ indicates the corresponding significance, related to Fig. 3. Supplementary Table 6. Transcriptome imbalance in male samples of the GTEx. Column comparison shows compared decades. rho is the correlation between transcript lengths and relative fold changes, and pval is the corresponding significance, related to Fig. 3. Supplementary Table 7. Gene Ontologies enriched among mouse genes with 5% shortest median transcript length, related to Fig. 5. Supplementary Table 8. Gene Ontologies enriched among mouse genes with 5% longest median transcript length, related to Fig. 5. Supplementary Table 9. Gene Ontologies enriched among human genes with 5% shortest median transcript length, related to Fig. 5. Supplementary Table 10. Gene Ontologies enriched among human genes with 5% longest median transcript length, related to Fig. 5. [file 43587_2022_317_MOESM3_ESM.xlsx]

## Sheet: 1
Tissue	4	9	12	18	24
Adrenal Gland	6	6	4	6	6
Blood	6	5	6	6	6
Brown adipose tissue	6	6	6	6	6
Cerebellum	6	6	6	5	5
Esophagus	6	6	6	6	6
Frontal cortex	6	6	5	5	6
Gut epithelium	6	6	6	6	6
Heart	6	5	4	1	6
Kidney	6	5	6	5	6
Large intestine	6	6	6	6	6
Liver	6	6	6	6	6
Lung	6	6	6	6	6
Muscle satellite cells	5	5	6	6	6
Skin	6	6	6	6	6
Small intestine	6	6	6	6	5
Stomach	6	6	6	6	6
White adipose tissue	6	6	6	6	6

## Sheet: 2
feature	Adrenal_12	Adrenal_18	Adrenal_24	Adrenal_9	Brown Adipose Tissue_12	Brown Adipose Tissue_18	Brown Adipose Tissue_24	Brown Adipose Tissue_9	Blood_12	Blood_18	Blood_24	Blood_9	Frontal cortex_12	Frontal cortex_18	Frontal cortex_24	Frontal cortex_9	Cerebellum_12	Cerebellum_18	Cerebellum_24	Cerebellum_9	Esophagus_12	Esophagus_18	Esophagus_24	Esophagus_9	Gut epithelium_12	Gut epithelium_18	Gut epithelium_24	Gut epithelium_9	Heart_12	Heart_18	Heart_24	Heart_9	Kidney_12	Kidney_18	Kidney_24	Kidney_9	Large intestine_12	Large intestine_18	Large intestine_24	Large intestine_9	Liver_12	Liver_18	Liver_24	Liver_9	Lung_12	Lung_18	Lung_24	Lung_9	Muscle_12
chromosome	42	27	29	38	32	32	29	23	67	46	21	49	32	19	32	13	19	36	55	40	57	60	87	56	24	14	10	45	14	24	36	24	23	33	32	65	15	14	31	13	49	43	17	27	24	42	14	32	33
exons_max_ensembl	41	69	65	86	31	12	19	20	26	24	23	15	14	20	23	12	17	24	17	21	32	37	21	31	19	11	25	10	16	19	35	33	19	23	14	14	10	22	9	20	24	32	23	18	112	26	17	26	16
exons_median_ensembl	50	63	95	43	19	38	21	21	20	13	15	34	20	15	21	25	15	11	28	14	44	136	15	43	39	17	27	12	17	36	30	34	39	26	22	13	16	12	11	24	18	13	22	24	39	19	22	46	25
exons_min_ensembl	29	22	40	20	62	49	48	30	17	66	17	28	11	13	20	24	11	9	26	10	76	50	50	52	33	12	17	20	39	35	16	17	15	42	23	32	22	18	16	12	17	19	16	17	36	31	20	36	28
gene_A	37	12	20	15	6	6	9	3	12	5	7	10	7	5	11	5	6	6	7	9	5	12	8	12	8	3	5	7	7	9	8	13	11	14	7	9	7	8	12	6	14	10	19	12	8	8	8	6	7
gene_C	47	16	24	25	14	14	31	19	11	14	4	12	9	7	13	11	9	14	9	7	14	21	30	27	13	9	15	13	9	11	14	8	8	7	13	10	9	11	8	8	9	16	7	11	10	11	9	13	3
gene_CG	74	19	50	8	16	9	40	22	19	9	16	11	10	12	16	21	8	13	13	11	39	22	27	29	11	10	34	15	11	26	12	11	20	17	28	18	11	9	10	9	11	15	15	20	17	16	16	8	14
gene_G	30	5	11	5	8	8	18	6	8	6	8	5	8	8	10	7	13	7	16	8	18	16	19	22	6	8	12	4	5	15	11	16	9	6	10	12	6	10	14	7	6	7	11	10	7	9	10	5	9
gene_SumACGT	19	4	14	3	5	3	17	4	4	4	10	2	5	3	5	4	1	4	5	4	15	3	4	5	4	4	3	2	6	6	7	6	4	4	8	6	4	6	3	2	4	2	4	2	3	3	2	1	2
gene_T	53	10	18	12	3	4	27	5	3	8	6	1	6	6	6	8	5	5	4	12	25	14	9	16	5	6	20	8	10	10	18	12	10	8	20	7	5	3	6	5	7	6	6	6	9	6	4	4	11
miRNA_let-7a-1-3p	1363	1422.5	461	342	531	1483.5	1443	278	1561	1583	909	1588.5	1450.5	1457.5	528	350	1409.5	1401	1402	1415	588	1443.5	412	1437	1527	1526.5	1496	749	1505.5	773	1442	394	1432	395	341	1450.5	1418	270	1435.5	647	1535	1504.5	334	1481.5	1438.5	1436	605	1462	1536
miRNA_let-7a-2-3p	1363	1422.5	1404.5	1428	502	150	582	32	1561	1583	1591.5	1588.5	1450.5	1457.5	1434.5	1462	1409.5	1401	1402	1415	1428	1443.5	1444	1437	1527	1526.5	1496	1541	1505.5	1508	1442	1450.5	1432	1416	1437	1450.5	1418	1413	1435.5	1463.5	521	362	515	1481.5	1438.5	1436	1473	1462	1536
miRNA_let-7a-5p	1363	1422.5	1404.5	1428	1438.5	1483.5	1443	1482.5	1561	1583	1591.5	1588.5	1450.5	1457.5	1434.5	1462	1409.5	1401	1402	1415	1428	1443.5	1444	1437	1527	420	1496	1541	1505.5	1508	1442	1450.5	1432	1416	1437	572	1418	1413	1435.5	1463.5	1535	1504.5	1532.5	1481.5	1438.5	1436	1473	1462	648
miRNA_let-7b-3p	1363	1422.5	1404.5	455	1438.5	1483.5	270	526	1561	775	1591.5	798	440	1457.5	1434.5	1462	1409.5	1401	1402	349	476	1443.5	436	1437	657	1526.5	743	1541	1505.5	1508	285	1450.5	1432	318	1437	1450.5	1418	1413	1435.5	397	807	1504.5	1532.5	1481.5	1438.5	1436	636	1462	234
miRNA_let-7b-5p	1363	1422.5	1404.5	1428	1438.5	1483.5	1443	1482.5	1561	1583	1591.5	1588.5	1450.5	1457.5	1434.5	591	1409.5	1401	1402	1415	1428	1443.5	1444	1437	1527	1526.5	1496	1541	1505.5	1508	1442	1450.5	1432	1416	477	1450.5	1418	304	1435.5	1463.5	828	1504.5	1532.5	1481.5	1438.5	1436	1473	1462	1536
miRNA_let-7c-1-3p	1363	1422.5	1404.5	1428	126	538	1443	1482.5	1561	1583	1591.5	712	664	1457.5	1434.5	1462	1409.5	196	1402	1415	596	642	1444	1437	700	694	1496	597	698	623	554	1450.5	1432	1416	190	1450.5	1418	1413	1435.5	1463.5	350	1504.5	1532.5	1481.5	1438.5	499	705	677	1536
miRNA_let-7c-2-3p	1363	212	1404.5	389	1438.5	707	1443	399	1561	1583	540	1588.5	1450.5	661	1434.5	237	1409.5	1401	1402	1415	1428	624	612	1437	1527	650	1496	1541	1505.5	1508	1442	118	1432	1416	1437	1450.5	1418	1413	1435.5	1463.5	1535	1504.5	1532.5	1481.5	238	220	1473	377	403
miRNA_let-7c-5p	1363	1422.5	1404.5	557	1438.5	1483.5	530	1482.5	1561	1583	1591.5	1588.5	1450.5	1457.5	1434.5	1462	1409.5	1401	1402	1415	1428	1443.5	1444	617	1527	1526.5	1496	1541	1505.5	1508	1442	631	1432	1416	1437	1450.5	1418	1413	1435.5	544	787	614	1532.5	1481.5	442	1436	1473	350	1536
miRNA_let-7d-3p	1363	1422.5	1404.5	1428	1438.5	1483.5	1443	1482.5	1561	1583	1591.5	1588.5	41	1457.5	182	49	1409.5	1401	287	1415	167	1443.5	1444	1437	1527	1526.5	1496	1541	1505.5	1508	1442	1450.5	1432	1416	1437	1450.5	386	1413	477	1463.5	1535	1504.5	1532.5	333	1438.5	1436	1473	52	611
miRNA_let-7d-5p	1363	1422.5	1404.5	1428	1438.5	1483.5	1443	1482.5	440	1583	1591.5	1588.5	355	1457.5	1434.5	1462	1409.5	214	1402	1415	1428	1443.5	1444	1437	1527	1526.5	1496	1541	380	1508	607	654	1432	1416	1437	1450.5	1418	1413	1435.5	1463.5	829	1504.5	358	1481.5	106	1436	1473	410	1536
miRNA_let-7e-3p	1363	1422.5	387	1428	1438.5	1483.5	1443	1482.5	1561	1583	1591.5	301	1450.5	1457.5	1434.5	1462	1409.5	1401	1402	1415	1428	1443.5	1444	1437	1527	1526.5	1496	576	597	1508	1442	1450.5	1432	1416	1437	1450.5	1418	263	456	1463.5	1535	1504.5	1532.5	1481.5	1438.5	1436	1473	477	1536
miRNA_let-7e-5p	1363	1422.5	1404.5	1428	1438.5	1483.5	1443	1482.5	1561	1583	1591.5	1588.5	1450.5	1457.5	1434.5	1462	1409.5	1401	1402	1415	1428	1443.5	1444	1437	364	1526.5	1496	1541	1505.5	765	1442	1450.5	1432	1416	1437	1450.5	1418	235	1435.5	1463.5	371	622	1532.5	1481.5	1438.5	1436	1473	1462	677
miRNA_let-7f-1-3p	1363	244	1404.5	365	1438.5	1483.5	1443	1482.5	741	1583	1591.5	616	1450.5	1457.5	1434.5	1462	1409.5	471	517	493	471	453	1444	1437	1527	463	577	601	1505.5	1508	612	166	1432	1416	1437	1450.5	1418	1413	1435.5	1463.5	1535	1504.5	1532.5	700	1438.5	1436	339	1462	201
miRNA_let-7f-2-3p	1363	149	1404.5	1428	1438.5	616	568	1482.5	1561	1583	1591.5	842	573	569	1434.5	1462	1409.5	1401	1402	1415	1428	1443.5	1444	463	321	1526.5	491	366	626	1508	1442	1450.5	522	498	1437	119	1418	1413	461	1463.5	1535	223	746	606	595	1436	1473	1462	1536
miRNA_let-7f-5p	1363	1422.5	1404.5	1428	1438.5	1483.5	1443	1482.5	776	1583	1591.5	1588.5	1450.5	1457.5	1434.5	1462	1409.5	1401	1402	1415	1428	1443.5	1444	1437	1527	1526.5	1496	1541	1505.5	1508	1442	1450.5	481	1416	1437	1450.5	1418	1413	1435.5	581	1535	1504.5	1532.5	1481.5	454	406	1473	636	759
miRNA_let-7g-3p	1363	1422.5	1404.5	1428	1438.5	1483.5	1443	1482.5	556	1583	1591.5	1588.5	1450.5	573	1434.5	610	99	1401	201	262	1428	347	1444	578	1527	1526.5	1496	1541	1505.5	562	1442	570	1432	1416	1437	1450.5	1418	358	186	28	327	1504.5	1532.5	560	1438.5	1436	1473	1462	1536
miRNA_let-7g-5p	437	1422.5	1404.5	1428	1438.5	1483.5	514	1482.5	1561	1583	1591.5	1588.5	1450.5	1457.5	1434.5	1462	1409.5	1401	1402	1415	1428	1443.5	1444	1437	1527	1526.5	418	1541	1505.5	1508	1442	1450.5	1432	1416	1437	559	1418	314	1435.5	1463.5	1535	1504.5	330	675	272	1436	1473	1462	1536
miRNA_let-7i-3p	1363	445	332	1428	1438.5	1483.5	1443	1482.5	1561	1583	1591.5	1588.5	1450.5	1457.5	1434.5	1462	1409.5	1401	1402	1415	1428	1443.5	1444	1437	1527	1526.5	1496	1541	1505.5	1508	1442	220	1432	1416	466	1450.5	1418	1413	1435.5	1463.5	1535	1504.5	1532.5	1481.5	1438.5	1436	1473	1462	1536
miRNA_let-7i-5p	1363	1422.5	500	1428	1438.5	1483.5	1443	1482.5	1561	1583	1591.5	1588.5	348	263	388	1462	1409.5	1401	1402	1415	1428	1443.5	1444	1437	1527	1526.5	1496	1541	307	776	1442	1450.5	1432	1416	1437	555	1418	1413	1435.5	1463.5	581	1504.5	1532.5	1481.5	1438.5	1436	1473	88	230
miRNA_let-7j	43	71	38	1428	1438.5	276	1443	1482.5	1561	1583	485	1588.5	1450.5	218	1434.5	1462	1409.5	211	1402	1415	31	28	14	150	1527	1526.5	1496	1541	365	261	1442	1450.5	1432	1416	1437	1450.5	1418	1413	1435.5	1463.5	41	580	33	356	527	1436	1473	1462	776
miRNA_let-7k	1363	1422.5	1404.5	1428	1438.5	600	1443	1482.5	1561	1583	923	1588.5	595	1457.5	1434.5	544	1409.5	1401	1402	1415	1428	1443.5	1444	1437	1527	1526.5	638	1541	1505.5	757	1442	633	1432	1416	480	1450.5	1418	376	1435.5	1463.5	1535	1504.5	1532.5	1481.5	448	1436	1473	1462	1536
miRNA_miR-100-3p	1363	1422.5	1404.5	1428	1438.5	1483.5	1443	1482.5	1561	1583	304	1588.5	1450.5	1457.5	1434.5	1462	1409.5	1401	1402	1415	1428	1443.5	1444	1437	1527	1526.5	1496	1541	441	124	1442	77	442	1416	1437	588	1418	1413	1435.5	1463.5	482	216	1532.5	1481.5	61	55	679	273	287
miRNA_miR-100-5p	1363	1422.5	1404.5	1428	1438.5	1483.5	1443	1482.5	1561	1583	1591.5	1588.5	330	401	1434.5	1462	1409.5	1401	1402	1415	1428	1443.5	417	1437	1527	1526.5	1496	1541	1505.5	1508	1442	1450.5	1432	1416	1437	1450.5	1418	1413	1435.5	1463.5	1535	1504.5	1532.5	1481.5	1438.5	1436	1473	1462	1536
miRNA_miR-101a-3p	1363	1422.5	1404.5	1428	1438.5	1483.5	1443	1482.5	1561	1583	1591.5	340	1450.5	1457.5	1434.5	1462	1409.5	1401	560	1415	1428	1443.5	1444	1437	1527	271	1496	600	1505.5	324	1442	1450.5	1432	512	597	1450.5	1418	1413	590	1463.5	1535	735	1532.5	1481.5	542	113	617	681	1536
miRNA_miR-101a-5p	1363	1422.5	1404.5	450	1438.5	1483.5	1443	1482.5	519	450	752	628	1450.5	1457.5	1434.5	1462	1409.5	1401	1402	1415	1428	1443.5	1444	1437	691	264	1496	824	1505.5	1508	1442	1450.5	1432	1416	1437	1450.5	1418	1413	1435.5	1463.5	1535	250	91	1481.5	1438.5	1436	1473	310	825
miRNA_miR-101b-3p	1363	1422.5	317	1428	1438.5	1483.5	335	493	310	1583	1591.5	548	1450.5	498	1434.5	1462	1409.5	1401	1402	415	1428	1443.5	1444	1437	1527	224	370	1541	1505.5	1508	537	1450.5	1432	516	80	1450.5	1418	76	59	1463.5	330	742	1532.5	1481.5	1438.5	21	319	1462	534
miRNA_miR-101b-5p	1363	1422.5	1404.5	1428	1438.5	1483.5	1443	1482.5	1561	1583	1591.5	1588.5	1450.5	1457.5	1434.5	1462	1409.5	1401	1402	1415	1428	1443.5	1444	1437	1527	1526.5	1496	1541	1505.5	1508	1442	1450.5	1432	1416	1437	1450.5	1418	1413	1435.5	1463.5	1535	1504.5	1532.5	1481.5	1438.5	1436	1473	428	1536
miRNA_miR-101c	1363	376	1404.5	1428	109	1483.5	1443	1482.5	681	1583	1591.5	929	1450.5	50	1434.5	1462	1409.5	1401	1402	1415	1428	1443.5	1444	1437	398	1526.5	1496	1541	1505.5	1508	1442	1450.5	1432	1416	426	1450.5	1418	1413	1435.5	626	1535	591	1532.5	1481.5	1438.5	1436	263	1462	831
miRNA_miR-103-1-5p	1363	1422.5	1404.5	1428	1438.5	1483.5	422	1482.5	1561	1583	1591.5	1588.5	1450.5	1457.5	1434.5	1462	1409.5	1401	1402	1415	1428	1443.5	380	1437	1527	1526.5	1496	169	1505.5	695	549	644	1432	1416	1437	1450.5	355	1413	1435.5	1463.5	1535	1504.5	140	245	604	148	1473	546	1536
miRNA_miR-103-2-5p	1363	569	1404.5	1428	1438.5	1483.5	1443	1482.5	1561	1583	1591.5	546	1450.5	1457.5	1434.5	1462	249	1401	1402	1415	619	1443.5	639	1437	1527	1526.5	1496	89	314	1508	1442	370	1432	1416	1437	1450.5	422	1413	278	1463.5	1535	1504.5	324	450	1438.5	120	1473	1462	1536
miRNA_miR-103-3p	1363	1422.5	1404.5	1428	1438.5	259	1443	1482.5	200	1583	1591.5	150	1450.5	1457.5	1434.5	1462	561	1401	1402	405	1428	1443.5	1444	1437	1527	1526.5	1496	1541	1505.5	1508	523	1450.5	551	1416	1437	1450.5	452	1413	1435.5	1463.5	811	543	460	1481.5	1438.5	1436	1473	1462	1536
miRNA_miR-105	1363	1422.5	1404.5	1428	1438.5	1483.5	1443	1482.5	1561	118	345	364	1450.5	1457.5	1434.5	1462	1409.5	1401	1402	101	390	1443.5	1444	502	1527	1526.5	1496	1541	1505.5	1508	1442	1450.5	1432	1416	1437	1450.5	1418	1413	1435.5	247	1535	359	1532.5	1481.5	1438.5	1436	1473	385	1536
miRNA_miR-106a-3p	1363	1422.5	1404.5	260	1438.5	460	1443	1482.5	1561	1583	1591.5	1588.5	1450.5	623	1434.5	1462	1409.5	1401	248	1415	1428	1443.5	1444	486	105	319	1496	708	181	565	1442	566	1432	1416	1437	1450.5	1418	1413	1435.5	1463.5	1535	1504.5	1532.5	202	1438.5	1436	1473	1462	832
miRNA_miR-106a-5p	1363	1422.5	1404.5	1428	1438.5	262	1443	653	711	1583	857	1588.5	1450.5	1457.5	558	1462	1409.5	1401	561	1415	1428	1443.5	1444	1437	1527	1526.5	511	586	730	607	1442	655	1432	1416	1437	1450.5	1418	1413	583	466	1535	1504.5	1532.5	1481.5	552	1436	1473	1462	1536
miRNA_miR-106b-3p	1363	1422.5	1404.5	1428	1438.5	1483.5	1443	1482.5	1561	1583	1591.5	1588.5	526	426	1434.5	566	328	1401	288	1415	1428	1443.5	1444	1437	1527	1526.5	1496	1541	1505.5	329	1442	1450.5	163	1416	233	1450.5	1418	1413	1435.5	1463.5	1535	1504.5	1532.5	39	1438.5	1436	1473	1462	1536
miRNA_miR-106b-5p	1363	394	1404.5	520	516	1483.5	1443	425	173	1583	893	1588.5	1450.5	485	1434.5	1462	1409.5	1401	1402	1415	1428	1443.5	1444	1437	1527	1526.5	1496	113	749	1508	1442	1450.5	1432	584	1437	1450.5	1418	1413	493	1463.5	1535	1504.5	1532.5	1481.5	1438.5	1436	561	1462	716
miRNA_miR-107-3p	1363	1422.5	1404.5	1428	1438.5	378	1443	1482.5	320	1583	847	217	1450.5	1457.5	1434.5	1462	240	1401	1402	1415	1428	1443.5	1444	1437	1527	1526.5	1496	1541	1505.5	1508	181	1450.5	1432	1416	1437	1450.5	1418	1413	1435.5	1463.5	1535	449	312	1481.5	1438.5	1436	1473	1462	1536
miRNA_miR-107-5p	1363	1422.5	1404.5	1428	1438.5	1483.5	1443	1482.5	1561	1583	1591.5	637	1450.5	442	1434.5	1462	316	1401	1402	1415	1428	528	1444	543	1527	1526.5	543	1541	1505.5	1508	1442	1450.5	1432	1416	1437	1450.5	221	465	604	1463.5	1535	1504.5	63	502	1438.5	1436	1473	1462	1536
miRNA_miR-10a-3p	1363	1422.5	1404.5	1428	1438.5	1483.5	1443	1482.5	1561	744	1591.5	1588.5	1450.5	1457.5	1434.5	1462	1409.5	1401	1402	1415	1428	1443.5	1444	1437	1527	1526.5	1496	1541	1505.5	1508	1442	1450.5	1432	1416	1437	1450.5	1418	1413	1435.5	1463.5	1535	1504.5	1532.5	1481.5	1438.5	1436	1473	1462	1536
miRNA_miR-10a-5p	1363	1422.5	1404.5	1428	1438.5	1483.5	1443	1482.5	1561	888	1591.5	1588.5	1450.5	1457.5	1434.5	1462	1409.5	1401	398	1415	1428	1443.5	1444	1437	1527	1526.5	692	465	1505.5	725	1442	1450.5	1432	1416	1437	1450.5	1418	1413	1435.5	530	1535	1504.5	525	1481.5	1438.5	1436	1473	1462	1536
miRNA_miR-10b-3p	1363	1422.5	1404.5	1428	1438.5	1483.5	1443	1482.5	1561	1583	1591.5	1588.5	1450.5	58	1434.5	314	1409.5	1401	1402	1415	1428	1443.5	1444	1437	1527	1526.5	1496	1541	1505.5	1508	1442	1450.5	1432	1416	1437	493	1418	1413	1435.5	1463.5	1535	1504.5	1532.5	1481.5	1438.5	1436	1473	1462	1536
miRNA_miR-10b-5p	1363	456	1404.5	1428	1438.5	1483.5	1443	1482.5	1561	867	1591.5	1588.5	1450.5	1457.5	1434.5	355	1409.5	1401	1402	1415	1428	1443.5	1444	1437	1527	1526.5	598	1541	1505.5	1508	1442	1450.5	1432	1416	1437	1450.5	1418	1413	1435.5	1463.5	439	375	576	1481.5	1438.5	1436	1473	1462	773
miRNA_miR-1187	1363	1422.5	384	1428	1438.5	649	317	1482.5	1561	1583	504	1588.5	347	1457.5	1434.5	272	1409.5	1401	1402	1415	190	1443.5	1444	253	512	1526.5	301	400	477	110	1442	271	235	558	1437	1450.5	1418	1413	1435.5	1463.5	1535	1504.5	113	1481.5	1438.5	366	320	513	1536
miRNA_miR-1188-3p	1363	1422.5	426	1428	1438.5	1483.5	1443	1482.5	148	174	32	1588.5	1450.5	1457.5	491	1462	1409.5	419	1402	1415	1428	1443.5	1444	1437	1527	1526.5	1496	1541	1505.5	638	1442	1450.5	1432	1416	1437	1450.5	1418	1413	301	1463.5	1535	1504.5	1532.5	1481.5	1438.5	1436	441	1462	1536
miRNA_miR-1188-5p	1363	1422.5	1404.5	1428	147	1483.5	1443	1482.5	1561	1583	787	1588.5	402	1457.5	1434.5	374	1409.5	1401	1402	1415	222	1443.5	1444	1437	209	1526.5	1496	338	614	1508	1442	422	1432	1416	1437	1450.5	1418	1413	1435.5	1463.5	823	1504.5	1532.5	1481.5	1438.5	1436	1473	1462	1536
miRNA_miR-1190	1363	1422.5	1404.5	1428	1438.5	1483.5	1443	274	1561	1583	1591.5	630	1450.5	1457.5	536	1462	1409.5	371	1402	1415	1428	1443.5	1444	1437	1527	1526.5	1496	1541	1505.5	1508	581	431	1432	1416	1437	1450.5	1418	1413	1435.5	1463.5	404	305	1532.5	1481.5	1438.5	224	1473	1462	1536
miRNA_miR-1191a	1363	1422.5	1404.5	1428	1438.5	1483.5	387	1482.5	1561	1583	1591.5	1588.5	1450.5	1457.5	1434.5	1462	1409.5	1401	1402	1415	1428	1443.5	1444	1437	1527	1526.5	207	1541	1505.5	73	312	1450.5	1432	1416	284	610	1418	338	1435.5	1463.5	1535	1504.5	1532.5	1481.5	1438.5	1436	1473	367	1536
miRNA_miR-1191b-3p	1363	1422.5	1404.5	314	509	85	227	1482.5	205	1583	269	596	1450.5	1457.5	120	153	1409.5	1401	1402	1415	467	198	1444	1437	713	591	1496	345	34	1508	482	1450.5	1432	1416	1437	1450.5	1418	1413	1435.5	205	414	312	1532.5	1481.5	134	1436	401	403	1536
miRNA_miR-1191b-5p	1363	1422.5	1404.5	1428	1438.5	1483.5	1443	1482.5	846	473	1591.5	1588.5	1450.5	1457.5	1434.5	1462	1409.5	1401	1402	1415	427	80	196	1437	1527	317	76	182	377	493	329	1450.5	1432	1416	428	1450.5	1418	1413	1435.5	1463.5	40	56	267	68	1438.5	1436	1473	1462	1536
miRNA_miR-1192	1363	577	162	497	1438.5	631	577	1482.5	1561	820	424	303	343	463	1434.5	1462	1409.5	1401	1402	590	357	1443.5	611	521	690	747	1496	725	1505.5	1508	1442	1450.5	1432	501	1437	1450.5	1418	253	1435.5	438	808	719	445	671	1438.5	1436	1473	1462	1536
miRNA_miR-1193-3p	1363	222	1404.5	1428	1438.5	1483.5	1443	1482.5	1561	1583	1591.5	1588.5	1450.5	266	1434.5	1462	1409.5	1401	1402	1415	215	1443.5	1444	1437	1527	1526.5	1496	644	459	1508	1442	1450.5	1432	1416	1437	1450.5	1418	317	367	1463.5	1535	1504.5	1532.5	1481.5	313	298	1473	1462	1536
miRNA_miR-1193-5p	1363	217	1404.5	1428	1438.5	1483.5	1443	1482.5	1561	1583	1591.5	1588.5	539	68	1434.5	1462	1409.5	1401	1402	1415	1428	1443.5	1444	1437	368	1526.5	534	1541	1505.5	1508	1442	1450.5	1432	1416	1437	1450.5	1418	1413	1435.5	270	1535	1504.5	558	185	1438.5	1436	1473	353	1536
miRNA_miR-1194	1363	1422.5	208	1428	1438.5	425	377	1482.5	1561	1583	683	144	1450.5	571	1434.5	1462	1409.5	1401	1402	1415	227	1443.5	426	1437	221	250	484	85	563	1508	1442	1450.5	507	1416	1437	1450.5	1418	1413	156	196	1535	1504.5	119	1481.5	63	588	310	135	1536
miRNA_miR-1195	1363	1422.5	1404.5	1428	1438.5	1483.5	1443	1482.5	1561	1583	1591.5	1588.5	293	1457.5	1434.5	506	1409.5	1401	1402	1415	1428	1443.5	1444	1437	1527	1526.5	1496	1541	1505.5	1508	1442	1450.5	1432	1416	1437	1450.5	1418	1413	1435.5	1463.5	687	1504.5	1532.5	1481.5	1438.5	1436	1473	1462	1536
miRNA_miR-1197-3p	1363	1422.5	365	1428	1438.5	643	1443	218	752	1583	1591.5	1588.5	1450.5	1457.5	151	1462	1409.5	1401	1402	1415	1428	1443.5	1444	1437	787	1526.5	1496	1541	1505.5	1508	328	1450.5	277	1416	1437	1450.5	1418	520	1435.5	1463.5	1535	1504.5	1532.5	693	1438.5	361	1473	585	1536
miRNA_miR-1197-5p	382	1422.5	1404.5	1428	1438.5	1483.5	1443	483	258	1583	1591.5	1588.5	515	1457.5	1434.5	1462	1409.5	1401	1402	1415	253	419	273	546	1527	1526.5	1496	1541	1505.5	37	1442	312	1432	236	193	1450.5	190	1413	1435.5	1463.5	1535	1504.5	1532.5	1481.5	1438.5	318	1473	1462	1536
miRNA_miR-1198-3p	1363	1422.5	1404.5	1428	1438.5	1483.5	247	1482.5	1561	1583	363	550	1450.5	1457.5	1434.5	1462	1409.5	400	1402	1415	1428	1443.5	624	454	1527	1526.5	1496	1541	1505.5	1508	1442	1450.5	572	1416	529	1450.5	169	1413	1435.5	452	1535	489	1532.5	1481.5	1438.5	1436	1473	1462	1536
miRNA_miR-1198-5p	1363	367	416	160	1438.5	432	1443	183	1561	38	532	1588.5	411	1457.5	1434.5	1462	1409.5	1401	1402	1415	1428	1443.5	1444	1437	1527	646	233	1541	1505.5	458	1442	1450.5	1432	1416	1437	1450.5	1418	1413	1435.5	1463.5	583	1504.5	1532.5	1481.5	1438.5	1436	1473	1462	1536
miRNA_miR-1199-3p	1363	395	1404.5	1428	1438.5	1483.5	1443	1482.5	1561	1583	1591.5	1588.5	1450.5	1457.5	1434.5	564	1409.5	1401	1402	1415	1428	1443.5	1444	1437	1527	1526.5	1496	1541	1505.5	504	1442	255	1432	1416	1437	1450.5	1418	1413	1435.5	1463.5	1535	1504.5	1532.5	282	1438.5	1436	1473	1462	408
miRNA_miR-1199-5p	1363	1422.5	358	1428	1438.5	1483.5	1443	1482.5	79	1583	1591.5	141	534	1457.5	1434.5	642	1409.5	1401	1402	1415	1428	1443.5	1444	474	1527	119	1496	501	1505.5	1508	1442	457	1432	1416	1437	1450.5	1418	1413	513	1463.5	1535	608	216	1481.5	1438.5	1436	1473	221	385
miRNA_miR-122-3p	1363	1422.5	1404.5	1428	257	1483.5	231	1482.5	576	1583	132	1588.5	1450.5	1457.5	1434.5	1462	1409.5	1401	1402	1415	1428	1443.5	1444	1437	1527	1526.5	1496	1541	1505.5	619	1442	1450.5	499	1416	1437	1450.5	1418	458	257	1463.5	1535	1504.5	1532.5	1481.5	1438.5	1436	1473	1462	1536
miRNA_miR-122-5p	1363	1422.5	379	1428	1438.5	530	245	1482.5	1561	528	1591.5	1588.5	1450.5	593	1434.5	1462	1409.5	1401	552	1415	1428	296	1444	1437	1527	260	1496	1541	1505.5	618	1442	1450.5	1432	1416	1437	1450.5	1418	1413	1435.5	1463.5	497	1504.5	1532.5	1481.5	268	1436	373	382	1536
miRNA_miR-1224-3p	1363	1422.5	1404.5	1428	1438.5	225	1443	1482.5	1561	488	436	680	1450.5	1457.5	1434.5	1462	1409.5	1401	1402	1415	1428	1443.5	1444	1437	1527	531	509	656	286	1508	1442	1450.5	1432	1416	1437	623	1418	1413	1435.5	1463.5	104	193	562	1481.5	1438.5	1436	1473	1462	1536
miRNA_miR-1224-5p	1363	297	1404.5	173	1438.5	1483.5	1443	1482.5	1561	532	1591.5	1588.5	1450.5	1457.5	1434.5	1462	1409.5	1401	1402	1415	1428	628	1444	1437	1527	1526.5	1496	1541	1505.5	1508	1442	1450.5	577	1416	1437	1450.5	1418	1413	1435.5	1463.5	1535	491	125	482	1438.5	1436	1473	1462	780
miRNA_miR-1231-3p	1363	383	1404.5	1428	1438.5	1483.5	520	1482.5	354	1583	1591.5	434	1450.5	1457.5	412	1462	1409.5	1401	1402	1415	1428	1443.5	1444	1437	279	1526.5	568	1541	1505.5	217	308	1450.5	1432	1416	1437	1450.5	1418	1413	1435.5	1463.5	1535	1504.5	1532.5	1481.5	1438.5	1436	1473	1462	1536
miRNA_miR-1231-5p	1363	1422.5	1404.5	1428	1438.5	1483.5	383	1482.5	400	1583	402	1588.5	1450.5	1457.5	1434.5	1462	1409.5	1401	1402	1415	1428	1443.5	1444	1437	1527	113	1496	422	1505.5	1508	1442	1450.5	1432	1416	1437	438	353	1413	1435.5	1463.5	456	423	1532.5	1481.5	1438.5	1436	1473	519	1536
miRNA_miR-124-3p	150	560	320	1428	1438.5	1483.5	1443	447	63	920	230	1588.5	1450.5	268	136	1462	1409.5	1401	1402	1415	1428	1443.5	372	1437	654	1526.5	1496	733	202	233	1442	1450.5	528	215	1437	1450.5	1418	497	1435.5	1463.5	1535	402	1532.5	1481.5	1438.5	1436	1473	1462	339
miRNA_miR-124-5p	1363	215	255	1428	278	1483.5	1443	709	1561	72	1591.5	578	1450.5	254	1434.5	1462	1409.5	1401	1402	1415	1428	1443.5	420	1437	411	1526.5	1496	1541	497	247	1442	1450.5	1432	1416	85	1450.5	1418	1413	1435.5	1463.5	1535	415	1532.5	1481.5	1438.5	1436	1473	77	381
miRNA_miR-1247-3p	1363	1422.5	1404.5	1428	1438.5	1483.5	1443	1482.5	1561	1583	1591.5	723	1450.5	1457.5	1434.5	1462	1409.5	1401	267	1415	1428	1443.5	1444	1437	1527	1526.5	1496	579	340	1508	1442	544	1432	1416	1437	1450.5	1418	1413	1435.5	1463.5	1535	1504.5	1532.5	1481.5	1438.5	1436	1473	69	1536
miRNA_miR-1247-5p	394	1422.5	1404.5	1428	1438.5	1483.5	1443	1482.5	1561	1583	1591.5	1588.5	535	1457.5	1434.5	1462	1409.5	1401	1402	1415	1428	1443.5	1444	1437	1527	1526.5	1496	1541	1505.5	1508	1442	1450.5	1432	1416	1437	1450.5	1418	1413	1435.5	1463.5	1535	1504.5	1532.5	1481.5	1438.5	1436	1473	1462	1536
miRNA_miR-1249-3p	1363	56	1404.5	44	1438.5	1483.5	1443	144	1561	1583	1591.5	1588.5	1450.5	1457.5	1434.5	266	1409.5	1401	1402	346	1428	1443.5	1444	1437	1527	1526.5	1496	1541	1505.5	1508	1442	367	1432	1416	1437	1450.5	1418	1413	1435.5	349	1535	1504.5	1532.5	1481.5	1438.5	1436	1473	1462	1536
miRNA_miR-1249-5p	390	1422.5	1404.5	1428	1438.5	551	1443	1482.5	880	795	1591.5	1588.5	1450.5	89	1434.5	1462	1409.5	344	503	1415	1428	133	1444	470	1527	794	203	816	1505.5	1508	1442	122	560	178	367	1450.5	19	1413	1435.5	1463.5	1535	222	807	1481.5	591	131	1473	1462	535
miRNA_miR-1251-3p	305	1422.5	1404.5	1428	371	168	616	1482.5	1561	1583	764	1588.5	1450.5	1457.5	1434.5	1462	1409.5	1401	1402	1415	353	302	138	1437	1527	505	348	1541	1505.5	260	1442	1450.5	1432	1416	1437	381	1418	1413	1435.5	1463.5	251	656	643	459	1438.5	129	1473	1462	1536
miRNA_miR-1251-5p	1363	1422.5	1404.5	1428	1438.5	1483.5	85	1482.5	454	1583	1591.5	228	1450.5	1457.5	1434.5	1462	401	1401	1402	1415	1428	223	259	343	124	1526.5	1496	165	1505.5	1508	1442	1450.5	1432	1416	239	1450.5	1418	1413	1435.5	1463.5	1535	1504.5	1532.5	1481.5	1438.5	285	311	1462	1536
miRNA_miR-1258-3p	1363	448	1404.5	1428	1438.5	1483.5	1443	1482.5	739	1583	1591.5	1588.5	297	231	1434.5	479	1409.5	1401	1402	1415	359	1443.5	1444	1437	625	1526.5	722	1541	1505.5	655	1442	1450.5	255	115	1437	1450.5	1418	1413	1435.5	1463.5	1535	703	1532.5	1481.5	1438.5	1436	253	1462	1536
miRNA_miR-1258-5p	1363	356	1404.5	299	1438.5	1483.5	1443	1482.5	1561	1583	1591.5	351	406	1457.5	1434.5	1462	1409.5	1401	1402	1415	1428	1443.5	457	1437	1527	657	1496	1541	1505.5	125	1442	1450.5	1432	1416	1437	275	1418	318	1435.5	635	1535	1504.5	219	1481.5	1438.5	1436	96	1462	315
miRNA_miR-125a-3p	349	1422.5	1404.5	1428	1438.5	1483.5	1443	1482.5	628	587	1591.5	1588.5	1450.5	1457.5	1434.5	1462	1409.5	1401	1402	1415	1428	1443.5	1444	1437	678	1526.5	1496	482	544	680	1442	1450.5	1432	1416	612	1450.5	1418	1413	1435.5	1463.5	586	1504.5	327	1481.5	606	1436	1473	1462	1536
miRNA_miR-125a-5p	1363	1422.5	1404.5	1428	1438.5	1483.5	1443	1482.5	1561	1583	1591.5	358	377	1457.5	140	528	1409.5	1401	1402	1415	1428	1443.5	1444	1437	1527	1526.5	1496	1541	1505.5	1508	1442	1450.5	1432	1416	1437	1450.5	1418	577	1435.5	1463.5	1535	1504.5	1532.5	1481.5	1438.5	1436	1473	1462	445
miRNA_miR-125b-1-3p	1363	1422.5	1404.5	1428	1438.5	1483.5	1443	649	1561	1583	1591.5	1588.5	601	1457.5	1434.5	1462	1409.5	1401	1402	1415	1428	1443.5	1444	1437	1527	1526.5	1496	1541	1505.5	1508	516	1450.5	1432	1416	570	616	1418	1413	1435.5	1463.5	790	1504.5	1532.5	1481.5	1438.5	1436	1473	1462	1536
miRNA_miR-125b-2-3p	1363	124	1404.5	1428	358	1483.5	1443	1482.5	1561	1583	1591.5	1588.5	1450.5	244	1434.5	1462	1409.5	1401	1402	1415	1428	1443.5	1444	1437	376	208	1496	1541	1505.5	1508	1442	1450.5	1432	1416	1437	1450.5	438	1413	1435.5	454	1535	1504.5	1532.5	1481.5	267	1436	1473	1462	743
miRNA_miR-125b-5p	1363	1422.5	1404.5	1428	1438.5	1483.5	619	1482.5	1561	803	1591.5	1588.5	1450.5	1457.5	1434.5	438	117	1401	1402	1415	1428	1443.5	1444	1437	1527	1526.5	1496	1541	1505.5	1508	1442	319	1432	1416	1437	500	1418	1413	1435.5	645	1535	693	1532.5	1481.5	1438.5	1436	620	1462	279
miRNA_miR-1264-3p	1363	1422.5	1404.5	1428	1438.5	1483.5	1443	1482.5	580	1583	1591.5	1588.5	1450.5	1457.5	1434.5	1462	387	1401	1402	509	241	1443.5	1444	1437	1527	735	1496	426	1505.5	1508	1442	552	197	1416	1437	1450.5	1418	230	180	1463.5	1535	593	723	663	544	487	651	301	1536
miRNA_miR-1264-5p	1363	1422.5	1404.5	1428	1438.5	1483.5	1443	293	337	1583	1591.5	736	528	1457.5	1434.5	1462	1409.5	1401	1402	179	111	1443.5	1444	1437	1527	612	1496	188	437	1508	320	1450.5	316	1416	1437	160	347	1413	1435.5	409	434	1504.5	597	1481.5	399	66	1473	153	538
miRNA_miR-126a-3p	1363	1422.5	1404.5	1428	1438.5	1483.5	1443	1482.5	1561	1583	1591.5	1588.5	498	152	1434.5	1462	60	136	1402	277	1428	1443.5	1444	1437	1527	1526.5	1496	1541	68	1508	1442	534	1432	1416	1437	147	1418	1413	1435.5	1463.5	1535	670	1532.5	1481.5	1438.5	1436	1473	1462	1536
miRNA_miR-126a-5p	1363	357	1404.5	78	91	111	1443	59	1561	1583	882	1588.5	1450.5	1457.5	1434.5	1462	1409.5	1401	1402	1415	1428	1443.5	1444	1437	694	1526.5	754	429	1505.5	1508	290	173	177	1416	1437	1450.5	1418	1413	499	54	567	1504.5	1532.5	1481.5	1438.5	438	1473	499	188
miRNA_miR-126b-3p	1363	1422.5	1404.5	1428	1438.5	1483.5	1443	1482.5	1561	1583	1591.5	1588.5	289	25	1434.5	534	1409.5	1401	1402	1415	173	1443.5	1444	1437	1527	1526.5	1496	1541	1505.5	1508	1442	1450.5	1432	1416	1437	1450.5	1418	1413	1435.5	1463.5	1535	1504.5	1532.5	1481.5	1438.5	1436	1473	1462	1536
miRNA_miR-126b-5p	1363	1422.5	263	1428	595	348	1443	249	436	1583	1591.5	389	135	1457.5	127	1462	431	1401	290	1415	1428	506	1444	127	442	811	1496	1541	1505.5	495	1442	1450.5	596	1416	1437	618	1418	1413	1435.5	1463.5	701	199	1532.5	341	1438.5	454	229	229	142
miRNA_miR-127-3p	1363	1422.5	1404.5	1428	1438.5	1483.5	1443	1482.5	1561	750	1591.5	1588.5	1450.5	1457.5	1434.5	368	1409.5	1401	232	74	1428	1443.5	1444	1437	1527	1526.5	1496	1541	1505.5	1508	1442	1450.5	1432	1416	1437	1450.5	1418	1413	1435.5	1463.5	1535	1504.5	1532.5	1481.5	1438.5	1436	1473	1462	1536
miRNA_miR-127-5p	328	176	1404.5	1428	1438.5	1483.5	1443	469	1561	1583	1591.5	732	1450.5	1457.5	1434.5	1462	1409.5	313	384	335	1428	264	381	1437	1527	152	1496	1541	1505.5	1508	1442	1450.5	477	1416	1437	512	1418	1413	1435.5	1463.5	1535	1504.5	1532.5	1481.5	1438.5	316	1473	215	1536
miRNA_miR-128-1-5p	1363	1422.5	1404.5	1428	1438.5	1483.5	263	557	1561	1583	878	1588.5	1450.5	1457.5	1434.5	1462	29	144	1402	1415	1428	1443.5	1444	1437	1527	1526.5	1496	1541	1505.5	1508	1442	244	1432	1416	1437	1450.5	1418	1413	1435.5	1463.5	1535	1504.5	1532.5	1481.5	1438.5	1436	1473	1462	1536
miRNA_miR-128-2-5p	1363	1422.5	1404.5	352	1438.5	1483.5	192	1482.5	1561	1583	1591.5	1588.5	1450.5	1457.5	1434.5	1462	95	1401	1402	292	1428	1443.5	1444	1437	1527	1526.5	1496	1541	1505.5	1508	1442	192	1432	1416	1437	1450.5	1418	1413	1435.5	1463.5	1535	97	1532.5	1481.5	1438.5	1436	1473	1462	1536
miRNA_miR-128-3p	1363	240	1404.5	1428	1438.5	1483.5	1443	627	1561	1583	675	859	1450.5	544	1434.5	1462	288	1401	1402	1415	1428	1443.5	1444	1437	1527	431	222	1541	93	427	1442	403	486	1416	572	242	1418	1413	403	1463.5	1535	208	1532.5	1481.5	1438.5	1436	1473	1462	1536
miRNA_miR-129-1-3p	1363	1422.5	1404.5	1428	615	1483.5	1443	1482.5	1561	1583	1591.5	137	1450.5	1457.5	1434.5	1462	1409.5	160	237	1415	448	1443.5	1444	192	1527	310	657	1541	1505.5	322	513	1450.5	1432	1416	1437	1450.5	1418	1413	1435.5	1463.5	705	1504.5	1532.5	1481.5	1438.5	1436	505	1462	1536
miRNA_miR-129-2-3p	1363	336	1404.5	1428	1438.5	1483.5	1443	1482.5	1561	428	1591.5	219	597	1457.5	1434.5	1462	1409.5	152	252	1415	1428	1443.5	1444	137	1527	1526.5	246	487	1505.5	1508	243	1450.5	1432	1416	1437	1450.5	1418	1413	1435.5	1463.5	450	1504.5	1532.5	1481.5	1438.5	1436	1473	1462	1536
miRNA_miR-129-5p	1363	1422.5	141	509	92	336	226	127	1561	144	549	539	1450.5	1457.5	1434.5	1462	179	1401	283	1415	1428	1443.5	339	1437	1527	733	634	575	1505.5	197	1442	1450.5	271	354	1437	1450.5	1418	1413	72	1463.5	500	1504.5	539	1481.5	1438.5	1436	362	591	1536
miRNA_miR-1291	1363	1422.5	1404.5	1428	296	141	1443	1482.5	1561	245	602	661	1450.5	1457.5	1434.5	1462	460	1401	1402	406	1428	1443.5	1444	118	1527	641	103	1541	1505.5	1508	257	1450.5	1432	1416	1437	1450.5	1418	1413	324	1463.5	87	144	1532.5	447	408	1436	1473	1462	282
miRNA_miR-1298-3p	300	1422.5	1404.5	1428	1438.5	1483.5	1443	1482.5	1561	1583	408	1588.5	1450.5	1457.5	1434.5	1462	162	1401	1402	1415	1428	1443.5	1444	1437	310	534	1496	1541	1505.5	1508	1442	516	1432	358	1437	1450.5	321	1413	1435.5	357	1535	1504.5	1532.5	1481.5	1438.5	1436	1473	1462	1536
miRNA_miR-1298-5p	1363	1422.5	353	1428	1438.5	388	83	220	1561	1583	1591.5	363	182	331	1434.5	560	267	1401	1402	1415	426	1443.5	1444	1437	1527	1526.5	536	1541	195	1508	206	333	1432	356	1437	1450.5	25	1413	1435.5	1463.5	693	403	127	1481.5	1438.5	65	72	22	1536
miRNA_miR-129b-3p	1363	1422.5	1404.5	584	469	1483.5	1443	279	1561	1583	1591.5	625	1450.5	1457.5	1434.5	1462	1409.5	478	1402	1415	1428	1443.5	1444	637	1527	739	1496	187	1505.5	1508	1442	1450.5	601	1416	1437	1450.5	1418	1413	1435.5	1463.5	1535	74	69	546	1438.5	1436	1473	624	95
miRNA_miR-129b-5p	1363	229	1404.5	1428	1438.5	1483.5	1443	260	1561	1583	658	1588.5	525	1457.5	630	1462	504	331	187	1415	1428	523	1444	1437	1527	1526.5	1496	806	1505.5	1508	1442	1450.5	1432	1416	1437	1450.5	128	1413	239	335	1535	642	1532.5	1481.5	419	300	1473	1462	653
miRNA_miR-1306-3p	1363	1422.5	1404.5	1428	1438.5	1483.5	1443	63	1561	876	1591.5	1588.5	1450.5	153	1434.5	1462	1409.5	501	297	1415	1428	398	1444	1437	1527	684	1496	342	1505.5	1508	1442	404	1432	1416	1437	1450.5	1418	1413	1435.5	1463.5	1535	1504.5	90	1481.5	208	108	1473	1462	1536
miRNA_miR-1306-5p	1363	1422.5	1404.5	88	1438.5	1483.5	1443	1482.5	1561	1583	1591.5	1588.5	1450.5	1457.5	1434.5	1462	1409.5	1401	342	1415	1428	212	1444	1437	1527	1526.5	1496	1541	1505.5	1508	531	1450.5	1432	1416	1437	1450.5	1418	1413	1435.5	1463.5	1535	1504.5	468	1481.5	1438.5	1436	1473	1462	589
miRNA_miR-130a-3p	427	1422.5	1404.5	1428	1438.5	1483.5	1443	625	1561	823	1591.5	570	1450.5	1457.5	1434.5	1462	1409.5	1401	1402	1415	351	394	1444	1437	767	1526.5	1496	558	1505.5	1508	1442	1450.5	614	1416	1437	1450.5	561	583	1435.5	676	1535	1504.5	1532.5	1481.5	1438.5	1436	1473	1462	1536
miRNA_miR-130a-5p	1363	235	1404.5	1428	1438.5	1483.5	1443	1482.5	726	244	880	1588.5	1450.5	597	1434.5	367	1409.5	1401	1402	1415	366	1443.5	1444	1437	1527	1526.5	1496	168	1505.5	568	1442	1450.5	315	64	1437	1450.5	305	1413	1435.5	584	638	168	132	158	1438.5	302	152	1462	1536
miRNA_miR-130b-3p	1363	1422.5	1404.5	447	1438.5	1483.5	589	235	1561	1583	937	875	1450.5	1457.5	1434.5	1462	1409.5	1401	1402	1415	333	340	1444	593	753	802	749	832	1505.5	1508	1442	1450.5	599	1416	1437	1450.5	1418	512	1435.5	1463.5	1535	1504.5	1532.5	498	1438.5	1436	1473	655	1536
miRNA_miR-130b-5p	125	1422.5	1404.5	268	1438.5	1483.5	386	1482.5	1561	1583	1591.5	1588.5	1450.5	1457.5	1434.5	1462	400	1401	1402	1415	247	1443.5	1444	461	1527	1526.5	1496	1541	112	702	1442	1450.5	1432	346	1437	359	1418	1413	1435.5	1463.5	1535	1504.5	1532.5	577	1438.5	1436	1473	1462	1536
miRNA_miR-130c	1363	1422.5	1404.5	1428	1438.5	1483.5	1443	430	847	1583	525	887	1450.5	1457.5	1434.5	1462	1409.5	1401	1402	1415	309	1443.5	1444	1437	1527	1526.5	710	1541	1505.5	1508	1442	1450.5	1432	1416	1437	1450.5	1418	1413	1435.5	1463.5	1535	1504.5	1532.5	1481.5	1438.5	1436	1473	344	1536
miRNA_miR-132-3p	1363	1422.5	1404.5	1428	1438.5	1483.5	1443	1482.5	772	1583	1591.5	1588.5	1450.5	660	1434.5	1462	1409.5	1401	1402	539	1428	1443.5	1444	1437	1527	467	1496	260	342	1508	1442	1450.5	1432	1416	1437	654	1418	1413	1435.5	591	1535	1504.5	1532.5	1481.5	1438.5	1436	1473	1462	1536
miRNA_miR-132-5p	1363	375	1404.5	1428	1438.5	1483.5	1443	1482.5	668	1583	569	1588.5	1450.5	1457.5	1434.5	1462	1409.5	1401	1402	1415	1428	1443.5	1444	1437	1527	1526.5	1496	1541	1505.5	1508	1442	1450.5	1432	1416	1437	1450.5	1418	1413	1435.5	1463.5	1535	1504.5	1532.5	1481.5	1438.5	1436	1473	1462	1536
miRNA_miR-133a-3p	1363	1422.5	1404.5	1428	1438.5	1483.5	1443	686	1561	1583	1591.5	270	556	1457.5	1434.5	1462	1409.5	1401	1402	1415	332	497	1444	1437	1527	712	1496	1541	1505.5	1508	1442	1450.5	1432	1416	1437	1450.5	1418	244	1435.5	1463.5	629	1504.5	1532.5	1481.5	1438.5	1436	1473	1462	1536
miRNA_miR-133a-5p	1363	1422.5	1404.5	1428	1438.5	1483.5	1443	1482.5	1561	1583	1591.5	1588.5	1450.5	1457.5	1434.5	1462	1409.5	1401	1402	1415	1428	1443.5	1444	1437	1527	1526.5	579	1541	1505.5	1508	1442	1450.5	1432	1416	331	1450.5	1418	1413	1435.5	1463.5	1535	1504.5	1532.5	1481.5	348	1436	1473	1462	1536
miRNA_miR-133b-3p	1363	1422.5	1404.5	1428	1438.5	1483.5	1443	662	1561	1583	771	299	1450.5	1457.5	1434.5	1462	265	1401	1402	1415	1428	1443.5	1444	1437	1527	1526.5	1496	1541	1505.5	1508	1442	1450.5	1432	1416	1437	1450.5	1418	355	1435.5	1463.5	634	1504.5	1532.5	1481.5	1438.5	1436	1473	1462	1536
miRNA_miR-133b-5p	1363	1422.5	1404.5	1428	1438.5	533	1443	269	1561	204	157	1588.5	436	1457.5	1434.5	1462	1409.5	1401	1402	1415	1428	466	1444	1437	1527	1526.5	1496	1541	1505.5	1508	153	1450.5	1432	1416	1437	1450.5	1418	1413	1435.5	1463.5	1535	1504.5	1532.5	1481.5	1438.5	1436	1473	1462	788
miRNA_miR-133c	1363	1422.5	1404.5	1428	1438.5	1483.5	532	1482.5	1561	1583	1591.5	206	1450.5	1457.5	1434.5	1462	1409.5	1401	1402	1415	1428	1443.5	1444	1437	1527	460	1496	1541	1505.5	1508	1442	1450.5	1432	1416	1437	1450.5	1418	1413	1435.5	1463.5	1535	1504.5	1532.5	1481.5	1438.5	1436	502	1462	1536
miRNA_miR-134-3p	1363	1422.5	1404.5	1428	1438.5	1483.5	1443	1482.5	1561	1583	587	1588.5	389	1457.5	1434.5	62	1409.5	1401	1402	422	1428	1443.5	1444	401	31	117	1496	63	1505.5	1508	1442	1450.5	1432	1416	553	1450.5	1418	1413	1435.5	1463.5	1535	1504.5	1532.5	506	1438.5	1436	1473	1462	286
miRNA_miR-134-5p	1363	1422.5	1404.5	1428	1438.5	1483.5	1443	1482.5	1561	605	262	247	1450.5	1457.5	1434.5	1462	38	1401	282	1415	1428	1443.5	1444	1437	1527	328	350	27	1505.5	311	1442	1450.5	1432	1416	1437	1450.5	1418	1413	1435.5	410	1535	1504.5	582	1481.5	1438.5	1436	55	626	1536
miRNA_miR-135a-1-3p	1363	276	1404.5	392	459	1483.5	1443	328	1561	1583	1591.5	1588.5	453	1457.5	1434.5	1462	480	546	65	1415	418	1443.5	1444	326	1527	1526.5	1496	1541	1505.5	1508	1442	1450.5	1432	1416	1437	1450.5	1418	1413	1435.5	238	578	1504.5	1532.5	1481.5	1438.5	1436	1473	1462	333
miRNA_miR-135a-2-3p	1363	1422.5	1404.5	1428	1438.5	1483.5	1443	509	1561	226	864	235	1450.5	1457.5	260	1462	1409.5	1401	110	492	1428	1443.5	1444	1437	1527	243	1496	1541	1505.5	1508	1442	1450.5	1432	1416	267	1450.5	1418	1413	1435.5	1463.5	1535	1504.5	1532.5	1481.5	182	78	1473	1462	1536
miRNA_miR-135a-5p	1363	1422.5	1404.5	1428	1438.5	1483.5	1443	1482.5	751	1583	125	1588.5	431	349	1434.5	589	1409.5	1401	1402	1415	1428	1443.5	1444	1437	676	1526.5	1496	1541	1505.5	1508	266	591	1432	1416	1437	1450.5	1418	1413	584	1463.5	826	1504.5	691	1481.5	1438.5	1436	1473	556	1536
miRNA_miR-135b-3p	1363	272	1404.5	1428	1438.5	1483.5	1443	508	277	1583	1591.5	475	1450.5	196	1434.5	1462	1409.5	92	321	1415	1428	1443.5	1444	1437	1527	1526.5	614	268	1505.5	1508	1442	1450.5	1432	1416	1437	464	1418	1413	1435.5	494	1535	1504.5	1532.5	1481.5	1438.5	1436	1473	1462	1536
miRNA_miR-135b-5p	1363	1422.5	1404.5	1428	1438.5	1483.5	1443	1482.5	1561	1583	749	461	311	1457.5	1434.5	1462	1409.5	1401	1402	1415	1428	1443.5	1444	1437	251	1526.5	405	447	1505.5	520	1442	1450.5	1432	1416	1437	1450.5	1418	1413	1435.5	1463.5	1535	1504.5	381	1481.5	1438.5	1436	1473	1462	1536
miRNA_miR-136-3p	1363	1422.5	1404.5	1428	1438.5	1483.5	1443	1482.5	1561	1583	1591.5	1588.5	1450.5	1457.5	1434.5	565	1409.5	1401	1402	1415	1428	1443.5	1444	1437	1527	1526.5	1496	1541	1505.5	1508	1442	1450.5	1432	1416	1437	1450.5	1418	1413	1435.5	1463.5	1535	1504.5	1532.5	1481.5	1438.5	1436	1473	1462	1536
miRNA_miR-136-5p	1363	1422.5	1404.5	1428	1438.5	1483.5	446	374	1561	1583	1591.5	1588.5	1450.5	589	1434.5	1462	1409.5	227	1402	1415	1428	1443.5	1444	1437	1527	237	1496	838	373	634	1442	1450.5	1432	1416	254	1450.5	1418	1413	1435.5	1463.5	276	1504.5	1532.5	314	1438.5	1436	352	1462	90
miRNA_miR-137-3p	1363	551	1404.5	592	1438.5	577	293	1482.5	501	77	305	898	1450.5	1457.5	1434.5	1462	1409.5	1401	1402	1415	1428	329	1444	1437	330	1526.5	588	1541	562	613	1442	1450.5	1432	1416	544	154	368	1413	1435.5	1463.5	1535	538	1532.5	274	627	1436	488	1462	1536
miRNA_miR-137-5p	1363	1422.5	1404.5	1428	1438.5	1483.5	1443	1482.5	1561	1583	1591.5	1588.5	206	507	1434.5	113	383	1401	1402	1415	1428	1443.5	1444	1437	1527	1526.5	607	1541	1505.5	1508	1442	350	1432	1416	1437	1450.5	1418	1413	1435.5	1463.5	1535	1504.5	1532.5	1481.5	1438.5	1436	1473	1462	1536
miRNA_miR-138-1-3p	1363	1422.5	1404.5	1428	1438.5	1483.5	1443	1482.5	1561	1583	1591.5	1588.5	1450.5	1457.5	611	533	1409.5	1401	493	1415	1428	1443.5	1444	1437	1527	1526.5	1496	1541	571	1508	1442	1450.5	1432	1416	1437	192	1418	1413	1435.5	1463.5	1535	1504.5	178	1481.5	1438.5	1436	182	1462	82
miRNA_miR-138-2-3p	1363	1422.5	1404.5	1428	341	1483.5	1443	1482.5	1561	1583	1591.5	1588.5	1450.5	440	1434.5	1462	1409.5	1401	1402	1415	1428	1443.5	1444	1437	1527	1526.5	490	1541	1505.5	540	1442	1450.5	1432	287	231	1450.5	1418	1413	1435.5	1463.5	707	1504.5	265	1481.5	1438.5	1436	1473	1462	1536
miRNA_miR-138-5p	1363	591	1404.5	1428	1438.5	1483.5	1443	1482.5	41	515	456	606	1450.5	1457.5	358	262	1409.5	1401	1402	1415	1428	1443.5	294	1437	1527	740	1496	1541	238	1508	1442	1450.5	1432	1416	1437	267	1418	114	1435.5	1463.5	1535	1504.5	1532.5	303	1438.5	1436	466	1462	521
miRNA_miR-139-3p	1363	1422.5	417	1428	1438.5	1483.5	1443	1482.5	1561	859	1591.5	1588.5	1450.5	1457.5	1434.5	1462	1409.5	1401	1402	1415	1428	1443.5	1444	1437	1527	1526.5	1496	1541	1505.5	1508	1442	1450.5	1432	1416	1437	1450.5	598	1413	1435.5	1463.5	1535	1504.5	1532.5	1481.5	1438.5	1436	1473	1462	1536
miRNA_miR-139-5p	1363	1422.5	474	1428	1438.5	229	1443	598	120	1583	1591.5	1588.5	1450.5	1457.5	1434.5	403	1409.5	1401	1402	105	563	1443.5	613	1437	1527	1526.5	497	1541	388	1508	1442	1450.5	1432	464	1437	1450.5	489	456	425	569	1535	207	1532.5	1481.5	355	1436	1473	1462	1536
miRNA_miR-140-3p	1363	1422.5	1404.5	1428	1438.5	1483.5	1443	341	1561	1583	1591.5	831	1450.5	1457.5	1434.5	1462	1409.5	1401	1402	280	1428	1443.5	1444	402	620	1526.5	1496	507	1505.5	1508	1442	1450.5	1432	574	1437	1450.5	1418	1413	388	1463.5	1535	1504.5	413	1481.5	518	1436	1473	1462	190
miRNA_miR-140-5p	406	1422.5	1404.5	459	1438.5	1483.5	1443	370	754	462	1591.5	1588.5	1450.5	134	1434.5	1462	1409.5	1401	443	1415	323	1443.5	1444	1437	799	1526.5	735	726	470	1508	1442	1450.5	1432	1416	1437	80	1418	220	1435.5	1463.5	1535	1504.5	409	234	376	467	454	1462	326
miRNA_miR-141-3p	1363	181	1404.5	233	1438.5	1483.5	1443	1482.5	1561	1583	1591.5	1588.5	1450.5	1457.5	1434.5	1462	1409.5	1401	1402	1415	1428	1443.5	1444	1437	705	1526.5	1496	812	209	342	1442	40	1432	299	1437	1450.5	1418	100	307	1463.5	762	1504.5	1532.5	1481.5	1438.5	1436	1473	1462	703
miRNA_miR-141-5p	1363	353	1404.5	1428	127	1483.5	1443	84	1561	1583	354	1588.5	370	1457.5	546	495	237	1401	1402	1415	277	421	1444	1437	1527	1526.5	1496	1541	1505.5	1508	584	1450.5	1432	1416	282	1450.5	1418	1413	1435.5	1463.5	1535	1504.5	1532.5	1481.5	1438.5	1436	702	1462	359
miRNA_miR-142a-3p	1363	1422.5	1404.5	1428	1438.5	1483.5	1443	1482.5	1561	1583	903	1588.5	1450.5	1457.5	1434.5	1462	1409.5	1401	1402	1415	1428	1443.5	1444	1437	1527	1526.5	1496	1541	1505.5	368	1442	520	1432	1416	1437	1450.5	1418	1413	1435.5	1463.5	1535	1504.5	1532.5	1481.5	1438.5	1436	1473	1462	601
miRNA_miR-142a-5p	1363	1422.5	1404.5	1428	1438.5	708	1443	262	539	1583	812	1588.5	1450.5	1457.5	1434.5	1462	1409.5	1401	1402	1415	1428	1443.5	1444	1437	523	1526.5	175	1541	1505.5	1508	1442	1450.5	1432	1416	1437	1450.5	1418	1413	218	1463.5	1535	249	1532.5	1481.5	1438.5	1436	445	1462	325
miRNA_miR-142b	332	558	301	1428	528	1483.5	1443	1482.5	654	477	1591.5	720	1450.5	1457.5	1434.5	1462	377	1401	1402	1415	454	1443.5	1444	218	1527	540	1496	820	701	1508	1442	1450.5	1432	1416	633	1450.5	497	1413	1435.5	1463.5	302	1504.5	372	338	1438.5	1436	1473	1462	1536
miRNA_miR-143-3p	271	1422.5	1404.5	1428	621	1483.5	1443	599	417	1583	260	402	1450.5	97	1434.5	543	1409.5	1401	416	230	1428	207	1444	1437	1527	602	1496	1541	759	499	283	1450.5	1432	1416	1437	1450.5	92	234	80	510	1535	1504.5	1532.5	441	384	1436	1473	1462	444
miRNA_miR-143-5p	453	1422.5	1404.5	312	1438.5	1483.5	1443	1482.5	1561	759	1591.5	1588.5	1450.5	1457.5	1434.5	1462	1409.5	1401	1402	1415	1428	1443.5	1444	211	689	1526.5	702	1541	598	1508	1442	1450.5	1432	1416	1437	1450.5	1418	1413	1435.5	1463.5	1535	1504.5	1532.5	391	1438.5	1436	670	1462	1536
miRNA_miR-144-3p	133	1422.5	1404.5	495	632	1483.5	564	259	1561	791	1591.5	899	102	651	1434.5	1462	1409.5	1401	1402	1415	579	1443.5	1444	620	1527	1526.5	1496	1541	296	1508	1442	185	1432	1416	1437	1450.5	1418	365	1435.5	318	1535	1504.5	1532.5	1481.5	240	609	1473	447	1536
miRNA_miR-144-5p	1363	1422.5	1404.5	409	1438.5	1483.5	1443	1482.5	1561	1583	621	1588.5	128	80	1434.5	421	1409.5	317	1402	1415	1428	1443.5	515	1437	1527	1526.5	1496	1541	1505.5	1508	1442	493	1432	285	1437	1450.5	133	1413	1435.5	127	1535	382	1532.5	1481.5	1438.5	1436	1473	1462	376
miRNA_miR-145a-3p	1363	311	1404.5	1428	1438.5	1483.5	1443	1482.5	1561	1583	761	1588.5	141	1457.5	421	1462	1409.5	1401	1402	1415	424	1443.5	390	1437	1527	622	574	1541	1505.5	350	1442	460	1432	1416	1437	1450.5	1418	1413	1435.5	1463.5	821	1504.5	1532.5	1481.5	1438.5	271	1473	1462	1536
miRNA_miR-145a-5p	1363	1422.5	219	1428	1438.5	1483.5	625	1482.5	1561	681	1591.5	1588.5	1450.5	1457.5	1434.5	1462	1409.5	1401	549	1415	1428	1443.5	283	1437	1527	1526.5	1496	387	1505.5	1508	1442	1450.5	1432	1416	114	1450.5	1418	485	1435.5	1463.5	1535	1504.5	1532.5	1481.5	1438.5	277	1473	1462	1536
miRNA_miR-145b	1363	1422.5	217	239	624	1483.5	1443	1482.5	718	1583	1591.5	1588.5	1450.5	1457.5	1434.5	1462	1409.5	1401	1402	1415	1428	1443.5	643	1437	776	1526.5	1496	492	1505.5	1508	303	1450.5	184	1416	121	281	1418	478	575	1463.5	1535	1504.5	1532.5	439	270	1436	1473	1462	1536
miRNA_miR-146a-3p	1363	1422.5	1404.5	1428	541	1483.5	333	361	1561	654	1591.5	1588.5	1450.5	1457.5	1434.5	1462	1409.5	1401	1402	1415	1428	556	1444	1437	1527	1526.5	355	1541	1505.5	628	132	315	186	247	1437	1450.5	1418	135	485	1463.5	1535	1504.5	1532.5	1481.5	1438.5	1436	1473	342	447
miRNA_miR-146a-5p	1363	1422.5	1404.5	150	1438.5	1483.5	1443	1482.5	325	402	1591.5	221	553	1457.5	1434.5	1462	1409.5	1401	426	1415	1428	343	1444	1437	1527	578	1496	1541	284	134	1442	1450.5	1432	1416	1437	1450.5	286	1413	321	1463.5	1535	71	488	237	1438.5	1436	1473	1462	1536
miRNA_miR-146b-3p	1363	1422.5	398	1428	1438.5	534	1443	1482.5	1561	1583	1591.5	615	1450.5	1457.5	1434.5	1462	1409.5	1401	1402	1415	1428	1443.5	1444	1437	1527	1526.5	1496	434	1505.5	1508	491	1450.5	1432	1416	1437	1450.5	1418	1413	1435.5	1463.5	1535	1504.5	1532.5	1481.5	1438.5	1436	1473	1462	1536
miRNA_miR-146b-5p	1363	1422.5	1404.5	546	1438.5	1483.5	1443	502	1561	90	1591.5	471	1450.5	1457.5	1434.5	1462	1409.5	1401	427	1415	1428	1443.5	1444	1437	1527	1526.5	1496	571	351	266	1442	1450.5	1432	1416	1437	1450.5	1418	1413	341	1463.5	1535	116	1532.5	411	1438.5	1436	1473	1462	1536
miRNA_miR-147-3p	1363	421	307	1428	1438.5	342	1443	1482.5	1561	1583	1591.5	627	198	1457.5	1434.5	1462	1409.5	390	1402	1415	1428	1443.5	304	132	49	1526.5	1496	1541	131	1508	510	1450.5	1432	174	1437	405	1418	1413	1435.5	1463.5	703	1504.5	339	88	438	1436	625	1462	1536
miRNA_miR-147-5p	1363	1422.5	1404.5	1428	1438.5	1483.5	478	86	547	751	477	1588.5	1450.5	1457.5	1434.5	1462	1409.5	487	1402	1415	1428	1443.5	1444	1437	1527	1526.5	186	1541	46	1508	19	1450.5	1432	1416	1437	1450.5	93	1413	1435.5	1463.5	196	553	747	1481.5	472	415	1473	1462	1536
miRNA_miR-148a-3p	1363	1422.5	1404.5	1428	1438.5	1483.5	1443	1482.5	1561	1583	1591.5	1588.5	1450.5	1457.5	1434.5	1462	1409.5	1401	1402	1415	1428	1443.5	1444	1437	1527	764	1496	1541	1505.5	1508	1442	1450.5	1432	1416	627	1450.5	1418	1413	1435.5	1463.5	1535	1504.5	1532.5	1481.5	1438.5	1436	1473	1462	1536
miRNA_miR-148a-5p	1363	1422.5	453	1428	1438.5	1483.5	1443	1482.5	1561	1583	858	1588.5	1450.5	1457.5	1434.5	531	1409.5	1401	1402	357	1428	1443.5	1444	1437	1527	1526.5	1496	799	1505.5	600	416	1450.5	1432	1416	1437	1450.5	549	309	1435.5	1463.5	1535	456	1532.5	1481.5	1438.5	1436	1473	1462	1536
miRNA_miR-148b-3p	1363	1422.5	326	1428	1438.5	330	1443	1482.5	1561	415	809	1588.5	1450.5	1457.5	1434.5	1462	1409.5	1401	1402	1415	1428	1443.5	1444	533	768	757	1496	1541	757	474	1442	1450.5	1432	1416	1437	1450.5	1418	1413	1435.5	1463.5	1535	1504.5	1532.5	1481.5	1438.5	1436	1473	1462	1536
miRNA_miR-148b-5p	1363	602	1404.5	586	1438.5	532	1443	548	1561	1583	1591.5	1588.5	1450.5	1457.5	1434.5	220	1409.5	533	1402	1415	392	1443.5	1444	1437	1527	1526.5	440	1541	1505.5	1508	1442	1450.5	1432	1416	1437	605	1418	1413	1435.5	1463.5	1535	1504.5	1532.5	349	1438.5	1436	1473	632	742
miRNA_miR-149-3p	1363	1422.5	1404.5	1428	1438.5	1483.5	443	426	1561	1583	40	1588.5	1450.5	1457.5	1434.5	671	1409.5	364	1402	1415	1428	1443.5	1444	1437	1527	1526.5	472	839	578	1508	1442	186	1432	590	485	151	1418	113	596	654	1535	772	1532.5	22	1438.5	1436	1473	506	276
miRNA_miR-149-5p	1363	1422.5	402	1428	498	471	1443	1482.5	574	682	743	1588.5	1450.5	1457.5	1434.5	194	1409.5	1401	1402	1415	1428	1443.5	1444	1437	1527	194	1496	1541	1505.5	317	1442	1450.5	1432	1416	1437	1450.5	233	1413	1435.5	1463.5	1535	1504.5	1532.5	1481.5	1438.5	1436	551	1462	1536
miRNA_miR-150-3p	1363	1422.5	1404.5	1428	1438.5	1483.5	1443	1482.5	74	292	1591.5	622	1450.5	1457.5	1434.5	1462	1409.5	1401	1402	103	196	1443.5	1444	1437	1527	1526.5	1496	1541	1505.5	708	1442	1450.5	1432	1416	397	1450.5	1418	1413	472	673	1535	1504.5	147	1481.5	1438.5	1436	1473	1462	1536
miRNA_miR-150-5p	1363	499	1404.5	1428	163	1483.5	1443	1482.5	1561	752	455	443	615	1457.5	1434.5	1462	1409.5	1401	508	1415	1428	1443.5	1444	1437	1527	169	1496	1541	229	1508	1442	1450.5	1432	1416	451	1450.5	1418	1413	1435.5	1463.5	1535	1504.5	1532.5	1481.5	1438.5	1436	165	1462	1536
miRNA_miR-151-3p	1363	1422.5	1404.5	1428	1438.5	1483.5	1443	1482.5	1561	1583	1591.5	1588.5	612	1457.5	1434.5	1462	1409.5	1401	1402	1415	509	1443.5	1444	1437	1527	1526.5	326	1541	1505.5	767	1442	1450.5	1432	1416	374	294	1418	188	1435.5	368	367	1504.5	1532.5	1481.5	1438.5	1436	1473	1462	231
miRNA_miR-151-5p	1363	1422.5	1404.5	1428	1438.5	1483.5	1443	1482.5	1561	1583	608	1588.5	1450.5	510	1434.5	1462	1409.5	1401	1402	1415	1428	1443.5	1444	1437	1527	1526.5	1496	1541	1505.5	1508	1442	1450.5	225	1416	1437	1450.5	1418	1413	1435.5	1463.5	1535	1504.5	1532.5	1481.5	1438.5	1436	1473	1462	1536
miRNA_miR-152-3p	1363	1422.5	315	1428	1438.5	1483.5	1443	305	1561	1583	1591.5	1588.5	1450.5	664	1434.5	1462	1409.5	1401	1402	1415	1428	1443.5	1444	1437	1527	1526.5	1496	1541	1505.5	1508	1442	541	1432	372	1437	1450.5	1418	1413	1435.5	1463.5	1535	1504.5	1532.5	705	120	1436	1473	1462	1536
miRNA_miR-152-5p	161	1422.5	1404.5	245	1438.5	1483.5	1443	1482.5	1561	1583	1591.5	1588.5	550	1457.5	1434.5	679	1409.5	1401	1402	404	1428	1443.5	1444	1437	1527	1526.5	1496	1541	496	175	1442	1450.5	360	1416	1437	1450.5	1418	1413	1435.5	259	1535	1504.5	585	1481.5	415	1436	210	208	1536
miRNA_miR-153-3p	1363	1422.5	1404.5	1428	1438.5	1483.5	1443	1482.5	465	1583	432	626	418	1457.5	544	1462	1409.5	1401	1402	1415	1428	1443.5	1444	1437	1527	1526.5	697	1541	1505.5	1508	1442	1450.5	1432	1416	617	1450.5	563	1413	1435.5	251	1535	1504.5	407	252	370	1436	1473	1462	1536
miRNA_miR-153-5p	1363	1422.5	1404.5	182	1438.5	1483.5	1443	1482.5	139	87	1591.5	645	1450.5	1457.5	1434.5	1462	1409.5	1401	1402	518	1428	1443.5	1444	482	1527	1526.5	1496	261	1505.5	1508	161	1450.5	550	312	170	1450.5	1418	1413	1435.5	534	1535	1504.5	1532.5	1481.5	620	150	1473	1462	1536
miRNA_miR-154-3p	1363	1422.5	1404.5	1428	1438.5	285	1443	1482.5	1561	1583	1591.5	538	292	1457.5	1434.5	1462	1409.5	1401	1402	1415	1428	1443.5	1444	1437	1527	363	1496	1541	1505.5	720	1442	482	1432	1416	1437	1450.5	1418	170	1435.5	1463.5	1535	217	599	350	1438.5	1436	1473	1462	1536
miRNA_miR-154-5p	1363	1422.5	1404.5	1428	1438.5	1483.5	1443	48	1561	1583	1591.5	1588.5	122	1457.5	461	202	1409.5	1401	1402	1415	143	43	76	153	702	390	463	1541	455	431	176	247	1432	1416	75	1450.5	376	1413	1435.5	1463.5	1535	1504.5	669	1481.5	1438.5	1436	1473	1462	1536
miRNA_miR-155-3p	1363	1422.5	1404.5	1428	1438.5	1483.5	1443	1482.5	878	1583	751	1588.5	1450.5	1457.5	1434.5	1462	1409.5	1401	1402	1415	1428	1443.5	359	1437	1527	484	231	672	1505.5	1508	460	401	81	1416	1437	1450.5	1418	1413	1435.5	1463.5	1535	96	1532.5	96	325	70	1473	265	576
miRNA_miR-155-5p	1363	1422.5	1404.5	1428	1438.5	1483.5	1443	1482.5	1561	1583	1591.5	128	1450.5	1457.5	1434.5	1462	1409.5	1401	182	1415	1428	541	1444	1437	1527	640	1496	1541	703	743	1442	168	1432	1416	1437	1450.5	1418	1413	1435.5	1463.5	1535	148	1532.5	1481.5	1438.5	1436	1473	1462	1536
miRNA_miR-15a-3p	411	1422.5	1404.5	1428	1438.5	480	343	1482.5	1561	395	659	1588.5	1450.5	1457.5	1434.5	1462	1409.5	417	1402	323	1428	1443.5	174	1437	1527	1526.5	1496	1541	1505.5	1508	1442	1450.5	1432	580	1437	1450.5	1418	1413	1435.5	1463.5	1535	1504.5	812	1481.5	1438.5	1436	1473	1462	500
miRNA_miR-15a-5p	1363	1422.5	489	323	1438.5	1483.5	1443	1482.5	1561	1583	849	879	1450.5	407	1434.5	1462	1409.5	1401	1402	1415	420	588	1444	1437	1527	1526.5	635	1541	1505.5	1508	1442	1450.5	1432	1416	1437	1450.5	1418	1413	1435.5	625	1535	1504.5	1532.5	1481.5	541	339	1473	1462	1536
miRNA_miR-15b-3p	1363	1422.5	1404.5	1428	1438.5	1483.5	194	1482.5	1561	1583	1591.5	1588.5	1450.5	1457.5	1434.5	1462	1409.5	561	1402	1415	1428	1443.5	555	1437	1527	1526.5	1496	1541	1505.5	1508	1442	1450.5	1432	583	1437	1450.5	380	1413	1435.5	472	379	247	1532.5	273	1438.5	1436	433	1462	1536
miRNA_miR-15b-5p	1363	1422.5	562	1428	1438.5	1483.5	1443	1482.5	740	860	754	394	537	1457.5	1434.5	1462	326	1401	1402	1415	1428	632	1444	1437	1527	1526.5	1496	1541	1505.5	1508	1442	1450.5	1432	1416	1437	1450.5	1418	1413	1435.5	436	1535	1504.5	736	1481.5	1438.5	1436	1473	253	1536
miRNA_miR-16-1-3p	1363	1422.5	1404.5	1428	594	678	470	1482.5	1561	1583	200	715	215	1457.5	1434.5	616	1409.5	1401	1402	498	1428	1443.5	1444	514	693	1526.5	1496	683	545	1508	1442	1450.5	1432	1416	443	643	1418	1413	1435.5	450	1535	1504.5	617	1481.5	1438.5	555	1473	1462	1536
miRNA_miR-16-2-3p	1363	1422.5	1404.5	1428	432	1483.5	1443	263	753	1583	1591.5	1588.5	1450.5	1457.5	1434.5	1462	1409.5	1401	293	1415	1428	1443.5	1444	308	1527	1526.5	1496	1541	514	1508	1442	1450.5	1432	1416	1437	1450.5	1418	1413	1435.5	1463.5	1535	1504.5	1532.5	1481.5	1438.5	1436	1473	1462	1536
miRNA_miR-16-5p	1363	1422.5	547	1428	1438.5	1483.5	1443	227	1561	503	1591.5	894	1450.5	1457.5	1434.5	1462	1409.5	1401	1402	1415	521	1443.5	598	1437	1527	1526.5	1496	1541	1505.5	1508	1442	1450.5	1432	531	1437	1450.5	1418	1413	1435.5	1463.5	1535	1504.5	396	699	1438.5	1436	586	1462	1536
miRNA_miR-1668	286	320	295	1428	1438.5	1483.5	1443	1482.5	1561	250	170	1588.5	1450.5	1457.5	600	1462	1409.5	1401	87	530	1428	1443.5	1444	1437	1527	1526.5	1496	396	1505.5	1508	1442	1450.5	1432	1416	1437	1450.5	158	66	1435.5	214	1535	1504.5	1532.5	548	1438.5	1436	1473	1462	1536
miRNA_miR-17-3p	1363	1422.5	1404.5	471	1438.5	1483.5	1443	1482.5	819	1583	1591.5	892	1450.5	1457.5	1434.5	1462	1409.5	1401	1402	1415	455	259	1444	1437	1527	1526.5	1496	1541	1505.5	1508	1442	1450.5	502	1416	1437	1450.5	307	1413	1435.5	1463.5	1535	1504.5	1532.5	1481.5	298	1436	1473	1462	1536
miRNA_miR-17-5p	1363	120	532	456	373	237	1443	609	1561	1583	1591.5	1588.5	1450.5	1457.5	1434.5	1462	570	1401	433	1415	1428	1443.5	514	529	1527	809	1496	1541	1505.5	653	1442	1450.5	1432	589	1437	1450.5	1418	295	271	1463.5	1535	1504.5	1532.5	1481.5	1438.5	540	1473	1462	1536
miRNA_miR-181a-1-3p	267	1422.5	1404.5	1428	1438.5	1483.5	1443	1482.5	1561	1583	780	780	1450.5	509	1434.5	1462	1409.5	1401	1402	1415	1428	1443.5	1444	1437	1527	341	1496	1541	1505.5	1508	1442	1450.5	1432	1416	1437	1450.5	1418	1413	1435.5	1463.5	1535	1504.5	1532.5	1481.5	1438.5	1436	1473	1462	1536
miRNA_miR-181a-2-3p	1363	1422.5	1404.5	1428	1438.5	1483.5	1443	1482.5	502	1583	1591.5	1588.5	1450.5	1457.5	1434.5	1462	1409.5	1401	1402	1415	1428	1443.5	1444	1437	1527	1526.5	1496	1541	303	1508	1442	412	1432	470	1437	1450.5	1418	1413	1435.5	1463.5	1535	1504.5	1532.5	1481.5	1438.5	1436	1473	1462	1536
miRNA_miR-181a-5p	1363	1422.5	1404.5	506	1438.5	283	1443	619	1561	622	1591.5	1588.5	1450.5	1457.5	1434.5	1462	418	1401	1402	1415	540	1443.5	1444	551	1527	437	668	379	1505.5	1508	1442	1450.5	1432	1416	1437	1450.5	547	562	1435.5	1463.5	575	1504.5	687	543	1438.5	586	635	1462	412
miRNA_miR-181b-1-3p	246	1422.5	1404.5	1428	55	257	222	538	1561	1583	1591.5	702	1450.5	1457.5	1434.5	1462	1409.5	1401	146	1415	113	1443.5	1444	1437	1527	1526.5	1496	1541	1505.5	210	1442	1450.5	1432	1416	1437	1450.5	1418	1413	1435.5	1463.5	436	171	1532.5	1481.5	1438.5	1436	1473	1462	1536
miRNA_miR-181b-2-3p	1363	257	1404.5	1428	54	1483.5	136	552	1561	1583	1591.5	1588.5	1450.5	1457.5	550	1462	1409.5	1401	285	1415	108	1443.5	525	1437	1527	419	1496	417	1505.5	242	1442	1450.5	1432	1416	548	1450.5	1418	459	1435.5	1463.5	188	233	815	1481.5	1438.5	1436	1473	1462	1536
miRNA_miR-181b-5p	1363	556	1404.5	385	1438.5	192	556	1482.5	1561	394	1591.5	913	1450.5	1457.5	1434.5	1462	574	1401	1402	1415	597	1443.5	1444	592	1527	1526.5	1496	170	732	742	1442	1450.5	1432	1416	1437	1450.5	1418	468	1435.5	628	1535	1504.5	514	529	525	1436	1473	1462	471
miRNA_miR-181c-3p	309	1422.5	1404.5	1428	1438.5	1483.5	1443	1482.5	1561	1583	498	326	1450.5	1457.5	1434.5	1462	375	1401	1402	1415	201	467	1444	1437	1527	1526.5	1496	1541	1505.5	1508	1442	1450.5	1432	1416	1437	1450.5	462	1413	1435.5	1463.5	1535	1504.5	1532.5	1481.5	1438.5	1436	1473	1462	1536
miRNA_miR-181c-5p	1363	1422.5	1404.5	564	609	316	1443	1482.5	1561	392	201	1588.5	1450.5	1457.5	1434.5	1462	1409.5	1401	1402	392	1428	1443.5	1444	536	1527	1526.5	1496	1541	1505.5	681	585	1450.5	1432	1416	1437	1450.5	1418	1413	1435.5	1463.5	1535	1504.5	1532.5	1481.5	1438.5	1436	1473	356	1536
miRNA_miR-181d-3p	1363	1422.5	1404.5	1428	1438.5	1483.5	1443	1482.5	1561	1583	1591.5	1588.5	1450.5	1457.5	494	1462	456	1401	1402	1415	1428	1443.5	1444	1437	1527	700	1496	1541	1505.5	399	1442	1450.5	1432	1416	1437	1450.5	1418	1413	1435.5	1463.5	1535	1504.5	1532.5	1481.5	1438.5	1436	1473	1462	1536
miRNA_miR-181d-5p	175	576	1404.5	598	1438.5	448	1443	1482.5	848	1583	1591.5	841	1450.5	1457.5	1434.5	1462	1409.5	1401	556	464	1428	1443.5	1444	1437	659	1526.5	381	224	1505.5	748	1442	1450.5	1432	1416	1437	1450.5	1418	1413	1435.5	575	1535	1504.5	1532.5	1481.5	1438.5	1436	648	362	666
miRNA_miR-182-3p	1363	365	1404.5	1428	1438.5	1483.5	1443	1482.5	1561	1583	1591.5	1588.5	1450.5	671	517	1462	1409.5	1401	532	1415	1428	1443.5	1444	1437	1527	599	312	1541	1505.5	1508	1442	1450.5	1432	1416	1437	1450.5	460	1413	1435.5	1463.5	1535	425	422	1481.5	1438.5	1436	1473	1462	1536
miRNA_miR-182-5p	1363	1422.5	1404.5	1428	1438.5	1483.5	1443	604	260	314	53	1588.5	1450.5	111	1434.5	1462	1409.5	1401	428	1415	1428	1443.5	1444	338	796	568	1496	1541	1505.5	1508	178	1450.5	1432	1416	1437	304	575	1413	1435.5	1463.5	1535	1504.5	1532.5	1481.5	1438.5	392	1473	1462	1536
miRNA_miR-183-3p	1363	354	1404.5	1428	214	1483.5	1443	587	1561	304	1591.5	731	1450.5	1457.5	1434.5	404	1409.5	1401	355	1415	1428	1443.5	1444	624	117	801	1496	1541	382	1508	1442	1450.5	1432	1416	1437	1450.5	1418	1413	1435.5	327	472	1504.5	386	1481.5	1438.5	1436	154	496	395
miRNA_miR-183-5p	1363	1422.5	1404.5	1428	533	1483.5	1443	1482.5	1561	1583	1591.5	473	1450.5	1457.5	1434.5	604	1409.5	1401	1402	1415	1428	1443.5	1444	1437	1527	1526.5	1496	1541	1505.5	1508	1442	1450.5	1432	1416	1437	1450.5	1418	223	1435.5	1463.5	548	612	573	1481.5	1438.5	1436	1473	1462	1536
miRNA_miR-1839-3p	1363	1422.5	1404.5	1428	1438.5	1483.5	1443	1482.5	1561	1583	1591.5	1588.5	1450.5	1457.5	1434.5	1462	1409.5	378	378	575	1428	1443.5	1444	1437	1527	240	157	1541	1505.5	1508	1442	1450.5	586	1416	1437	1450.5	1418	1413	1435.5	1463.5	373	1504.5	1532.5	1481.5	540	1436	434	1462	1536
miRNA_miR-1839-5p	1363	219	1404.5	1428	1438.5	1483.5	1443	1482.5	298	184	80	1588.5	59	1457.5	275	48	1409.5	1401	1402	1415	1428	1443.5	298	542	1527	1526.5	1496	1541	1505.5	263	340	1450.5	1432	1416	1437	1450.5	323	1413	1435.5	468	1535	1504.5	1532.5	1481.5	1438.5	1436	335	1462	1536
miRNA_miR-184-3p	1363	1422.5	1404.5	1428	1438.5	1483.5	1443	1482.5	1561	1583	1591.5	1588.5	1450.5	1457.5	1434.5	1462	1409.5	1401	1402	1415	1428	1443.5	1444	1437	1527	1526.5	1496	1541	1505.5	644	470	1450.5	1432	1416	340	1450.5	150	249	70	1463.5	1535	1504.5	101	1481.5	1438.5	1436	1473	1462	1536
miRNA_miR-184-5p	1363	1422.5	1404.5	1428	1438.5	1483.5	294	1482.5	836	446	753	881	1450.5	1457.5	591	1462	1409.5	1401	1402	45	1428	1443.5	1444	404	607	1526.5	1496	1541	465	741	236	154	196	1416	1437	1450.5	1418	1413	417	370	1535	1504.5	1532.5	1481.5	1438.5	1436	1473	1462	27
miRNA_miR-1843a-3p	1363	1422.5	1404.5	1428	1438.5	1483.5	1443	1482.5	1561	1583	1591.5	1588.5	1450.5	1457.5	1434.5	1462	1409.5	1401	1402	1415	1428	1443.5	1444	1437	1527	1526.5	1496	1541	1505.5	1508	1442	1450.5	1432	1416	1437	1450.5	1418	1413	1435.5	1463.5	1535	1504.5	1532.5	1481.5	1438.5	1436	1473	1462	1536
miRNA_miR-1843a-5p	1363	389	1404.5	1428	1438.5	1483.5	1443	1482.5	1561	1583	1591.5	1588.5	1450.5	674	373	1462	1409.5	1401	1402	1415	1428	246	1444	213	1527	1526.5	1496	398	641	42	512	1450.5	1432	1416	1437	1450.5	1418	1413	1435.5	1463.5	1535	1504.5	1532.5	193	1438.5	258	1473	1462	1536
miRNA_miR-1843b-3p	1363	1422.5	1404.5	129	157	28	61	75	1561	1583	1591.5	1588.5	49	181	1434.5	1462	1409.5	1401	1402	1415	1428	1443.5	1444	1437	1527	1526.5	1496	1541	85	207	1442	1450.5	1432	1416	1437	1450.5	1418	1413	1435.5	563	1535	35	92	1481.5	1438.5	183	139	194	69
miRNA_miR-1843b-5p	1363	1422.5	1404.5	169	1438.5	1483.5	1443	351	1561	1583	1591.5	556	1450.5	1457.5	1434.5	235	278	1401	1402	65	1428	1443.5	1444	1437	1527	1526.5	1496	1541	1505.5	270	269	446	1432	1416	1437	1450.5	1418	1413	348	1463.5	1535	1504.5	1532.5	355	1438.5	1436	1473	1462	1536
miRNA_miR-185-3p	1363	1422.5	1404.5	360	1438.5	1483.5	1443	1482.5	875	678	1591.5	1588.5	1450.5	1457.5	518	1462	1409.5	1401	205	1415	386	527	1444	1437	774	1526.5	137	1541	1505.5	289	1442	660	1432	1416	158	1450.5	1418	1413	1435.5	1463.5	767	1504.5	1532.5	181	473	345	1473	1462	1536
miRNA_miR-185-5p	1363	1422.5	1404.5	508	1438.5	1483.5	1443	1482.5	1561	1583	1591.5	559	1450.5	614	603	1462	470	1401	450	584	1428	1443.5	1444	1437	363	1526.5	206	1541	1505.5	1508	391	1450.5	1432	1416	1437	283	1418	1413	1435.5	239	776	1504.5	782	1481.5	1438.5	1436	1473	452	1536
miRNA_miR-186-3p	1363	1422.5	1404.5	1428	1438.5	1483.5	640	1482.5	618	1583	1591.5	1588.5	1450.5	1457.5	1434.5	1462	1409.5	1401	1402	1415	1428	1443.5	1444	1437	1527	1526.5	1496	1541	1505.5	1508	1442	621	1432	1416	1437	1450.5	1418	1413	1435.5	1463.5	542	1504.5	1532.5	1481.5	1438.5	1436	1473	1462	1536
miRNA_miR-186-5p	1363	1422.5	1404.5	1428	1438.5	682	1443	1482.5	159	1583	59	1588.5	1450.5	1457.5	1434.5	1462	1409.5	1401	1402	1415	1428	70	393	596	1527	416	1496	621	678	1508	1442	1450.5	1432	1416	1437	1450.5	1418	1413	1435.5	449	1535	184	453	1481.5	207	442	1473	165	1536
miRNA_miR-187-3p	1363	1422.5	1404.5	1428	1438.5	1483.5	1443	1482.5	138	125	1591.5	111	1450.5	1457.5	1434.5	1462	1409.5	1401	1402	1415	1428	1443.5	1444	1437	1527	1526.5	1496	1541	1505.5	603	1442	1450.5	240	350	1437	1450.5	1418	243	1435.5	1463.5	1535	1504.5	1532.5	1481.5	1438.5	151	1473	1462	1536
miRNA_miR-187-5p	1363	1422.5	1404.5	1428	451	423	1443	1482.5	1561	1583	1591.5	476	1450.5	162	323	1462	1409.5	1401	1402	1415	1428	566	1444	110	1527	1526.5	694	1541	1505.5	1508	1442	1450.5	1432	1416	188	1450.5	419	1413	1435.5	1463.5	1535	1504.5	1532.5	1481.5	1438.5	1436	1473	1462	1536
miRNA_miR-188-3p	1363	286	1404.5	1428	1438.5	1483.5	1443	1482.5	508	1583	1591.5	1588.5	1450.5	1457.5	1434.5	1462	1409.5	1401	1402	1415	279	1443.5	1444	1437	1527	344	1496	1541	1505.5	1508	1442	1450.5	1432	1416	1437	1450.5	1418	1413	1435.5	1463.5	1535	1504.5	1532.5	715	185	1436	1473	1462	575
miRNA_miR-188-5p	1363	1422.5	411	1428	1438.5	1483.5	1443	1482.5	1561	1583	1591.5	1588.5	1450.5	594	1434.5	1462	1409.5	1401	1402	1415	1428	1443.5	1444	1437	1527	1526.5	1496	758	1505.5	698	1442	1450.5	1432	1416	116	1450.5	1418	1413	1435.5	1463.5	1535	288	1532.5	552	1438.5	1436	198	1462	1536
miRNA_miR-1892	1363	466	1404.5	1428	280	1483.5	604	471	78	385	180	674	1450.5	1457.5	122	246	1409.5	1401	1402	1415	354	1443.5	263	131	629	1526.5	1496	1541	460	269	1442	1450.5	1432	83	1437	1450.5	1418	1413	619	1463.5	83	52	70	32	1438.5	1436	574	343	432
miRNA_miR-1893	1363	1422.5	1404.5	1428	1438.5	587	1443	311	1561	1583	1591.5	1588.5	1450.5	1457.5	1434.5	1462	1409.5	1401	1402	1415	1428	1443.5	1444	1437	1527	114	584	50	1505.5	1508	1442	1450.5	357	1416	1437	48	78	1413	97	279	1535	1504.5	1532.5	1481.5	1438.5	1436	1473	1462	113
miRNA_miR-1894-3p	1363	1422.5	516	1428	596	1483.5	1443	657	1561	1583	1591.5	1588.5	1450.5	1457.5	1434.5	1462	1409.5	1401	1402	1415	1428	1443.5	583	1437	1527	1526.5	328	1541	1505.5	345	315	501	1432	1416	1437	596	484	1413	1435.5	1463.5	514	1504.5	1532.5	1481.5	1438.5	1436	308	565	1536
miRNA_miR-1894-5p	1363	1422.5	540	475	540	235	212	140	1561	490	575	880	1450.5	1457.5	1434.5	1462	1409.5	1401	1402	510	524	1443.5	1444	1437	1527	1526.5	1496	1541	133	61	477	197	1432	1416	1437	578	30	46	120	139	584	227	1532.5	1481.5	1438.5	1436	436	1462	496
miRNA_miR-1895	1363	1422.5	1404.5	1428	1438.5	1483.5	1443	1482.5	1561	328	1591.5	126	1450.5	1457.5	1434.5	1462	1409.5	1401	1402	1415	1428	1443.5	1444	1437	69	1526.5	520	1541	1505.5	1508	1442	1450.5	1432	1416	1437	1450.5	1418	1413	1435.5	306	1535	1504.5	1532.5	1481.5	1438.5	445	404	1462	748
miRNA_miR-1896	1363	1422.5	1404.5	1428	1438.5	1483.5	1443	1482.5	1561	1583	1591.5	1588.5	236	1457.5	1434.5	1462	1409.5	183	1402	1415	1428	1443.5	1444	595	400	556	720	147	1505.5	1508	420	1450.5	1432	314	308	630	1418	1413	422	440	451	1504.5	1532.5	1481.5	1438.5	1436	1473	1462	268
miRNA_miR-1897-3p	1363	1422.5	1404.5	1428	337	1483.5	392	1482.5	1561	1583	1591.5	1588.5	608	1457.5	1434.5	1462	1409.5	1401	1402	1415	1428	1443.5	1444	1437	192	1526.5	1496	1541	1505.5	643	1442	645	1432	1416	1437	1450.5	1418	1413	1435.5	1463.5	179	674	1532.5	1481.5	1438.5	355	545	470	200
miRNA_miR-1897-5p	401	411	1404.5	372	543	628	1443	1482.5	80	273	231	261	1450.5	521	1434.5	1462	409	1401	430	1415	1428	1443.5	1444	594	360	1526.5	1496	1541	1505.5	398	1442	1450.5	138	1416	265	513	1418	1413	1435.5	1463.5	1535	1504.5	34	1481.5	84	146	197	183	1536
miRNA_miR-1898	1363	1422.5	1404.5	1428	1438.5	1483.5	1443	1482.5	1561	1583	503	370	1450.5	524	627	1462	151	177	1402	1415	1428	1443.5	1444	1437	1527	1526.5	1496	1541	1505.5	1508	1442	1450.5	1432	1416	1437	1450.5	1418	1413	386	1463.5	1535	1504.5	1532.5	402	1438.5	1436	1473	1462	1536
miRNA_miR-1899	1363	1422.5	1404.5	1428	1438.5	1483.5	1443	1482.5	1561	1583	1591.5	1588.5	1450.5	1457.5	1434.5	1462	331	1401	1402	188	1428	1443.5	1444	1437	1527	1526.5	1496	1541	1505.5	1508	1442	1450.5	1432	1416	1437	372	1418	1413	1435.5	150	134	210	116	86	1438.5	1436	1473	1462	559
miRNA_miR-18a-3p	1363	1422.5	1404.5	435	1438.5	1483.5	1443	1482.5	1561	44	233	1588.5	331	1457.5	1434.5	1462	1409.5	1401	1402	1415	1428	1443.5	1444	241	1527	294	273	392	1505.5	1508	455	1450.5	1432	1416	375	1450.5	1418	1413	1435.5	1463.5	82	602	1532.5	1481.5	1438.5	485	1473	1462	1536
miRNA_miR-18a-5p	1363	1422.5	1404.5	1428	1438.5	1483.5	1443	1482.5	1561	1583	232	341	1450.5	1457.5	1434.5	1462	1409.5	1401	1402	1415	1428	1443.5	1444	1437	1527	1526.5	1496	1541	1505.5	1508	1442	1450.5	1432	1416	1437	1450.5	1418	1413	1435.5	1463.5	144	657	1532.5	1481.5	1438.5	1436	1473	1462	1536
miRNA_miR-18b-3p	1363	1422.5	1404.5	1428	1438.5	1483.5	1443	1482.5	1561	1583	782	1588.5	1450.5	1457.5	1434.5	1462	1409.5	1401	1402	1415	1428	578	1444	1437	1527	1526.5	1496	1541	1505.5	1508	295	1450.5	1432	1416	1437	1450.5	1418	1413	1435.5	1463.5	1535	1504.5	1532.5	410	1438.5	1436	1473	1462	184
miRNA_miR-18b-5p	1363	1422.5	1404.5	1428	1438.5	1483.5	1443	1482.5	376	1583	1591.5	1588.5	1450.5	1457.5	1434.5	1462	1409.5	1401	1402	1415	1428	1443.5	1444	1437	1527	1526.5	1496	1541	1505.5	1508	1442	1450.5	1432	1416	1437	1450.5	1418	1413	1435.5	1463.5	124	1504.5	1532.5	1481.5	1438.5	1436	1473	1462	1536
miRNA_miR-1900	1363	1422.5	1404.5	1428	1438.5	152	1443	1482.5	1561	742	1591.5	1588.5	1450.5	1457.5	496	125	163	222	211	81	1428	1443.5	1444	1437	1527	1526.5	1496	1541	1505.5	1508	1442	1450.5	1432	368	1437	1450.5	395	1413	1435.5	1463.5	257	581	228	95	1438.5	1436	1473	1462	706
miRNA_miR-1902	1363	1422.5	1404.5	1428	1438.5	1483.5	239	1482.5	1561	362	1591.5	1588.5	1450.5	1457.5	1434.5	1462	1409.5	1401	1402	1415	1428	1443.5	1444	1437	551	1526.5	1496	203	1505.5	1508	430	1450.5	321	1416	489	1450.5	1418	1413	190	1463.5	1535	1504.5	1532.5	1481.5	1438.5	1436	1473	1462	1536
miRNA_miR-1903	1363	1422.5	1404.5	1428	1438.5	1483.5	204	1482.5	107	660	1591.5	564	1450.5	1457.5	563	1462	1409.5	158	1402	1415	1428	1443.5	1444	1437	356	1526.5	251	1541	1505.5	1508	1442	1450.5	1432	1416	1437	1450.5	548	1413	1435.5	1463.5	355	1504.5	1532.5	1481.5	1438.5	1436	1473	1462	1536
miRNA_miR-1904	1363	1422.5	1404.5	1428	1438.5	314	1443	1482.5	1561	424	1591.5	241	358	669	278	1462	531	1401	1402	1415	1428	1443.5	361	1437	21	1526.5	362	256	1505.5	1508	1442	1450.5	1432	251	514	1450.5	1418	1413	1435.5	1463.5	1535	545	1532.5	1481.5	1438.5	1436	1473	1462	1536
miRNA_miR-1905	1363	314	1404.5	1428	1438.5	1483.5	1443	1482.5	1561	1583	1591.5	659	279	1457.5	1434.5	372	1409.5	1401	1402	293	1428	1443.5	1444	179	1527	1526.5	1496	619	1505.5	1508	439	1450.5	1432	1416	144	41	1418	1413	1435.5	1463.5	62	54	111	229	306	1436	541	1462	1536
miRNA_miR-1906	1363	1422.5	1404.5	1428	521	1483.5	1443	648	697	211	1591.5	1588.5	1450.5	1457.5	1434.5	1462	43	1401	326	140	1428	328	1444	1437	1527	1526.5	1496	1541	396	1508	1442	1450.5	1432	1416	1437	1450.5	1418	1413	1435.5	1463.5	1535	658	1532.5	1481.5	1438.5	1436	296	1462	624
miRNA_miR-1907	1363	1422.5	496	1428	174	1483.5	1443	1482.5	1561	1583	1591.5	1588.5	1450.5	529	525	1462	1409.5	1401	1402	1415	1428	1443.5	1444	610	1527	1526.5	1496	664	1505.5	1508	624	1450.5	1432	1416	546	327	1418	1413	1435.5	612	1535	766	1532.5	708	1438.5	1436	1473	1462	626
miRNA_miR-190a-3p	1363	1422.5	1404.5	1428	590	1483.5	1443	1482.5	58	1583	1591.5	706	1450.5	1457.5	1434.5	1462	231	1401	1402	1415	1428	542	581	1437	1527	493	1496	1541	1505.5	1508	1442	1450.5	247	1416	1437	586	1418	1413	580	1463.5	1535	1504.5	502	253	1438.5	1436	1473	117	1536
miRNA_miR-190a-5p	1363	1422.5	1404.5	1428	1438.5	1483.5	298	1482.5	786	342	853	1588.5	1450.5	1457.5	547	1462	1409.5	1401	1402	1415	1428	1443.5	1444	1437	1527	1526.5	1496	1541	1505.5	753	1442	1450.5	1432	1416	1437	1450.5	1418	1413	1435.5	455	1535	1504.5	1532.5	1481.5	212	1436	1473	1462	1536
miRNA_miR-190b-3p	1363	599	1404.5	1428	522	282	262	664	710	1583	845	330	524	1457.5	1434.5	1462	545	1401	1402	538	1428	258	1444	1437	1527	1526.5	460	499	313	1508	1442	425	1432	1416	1437	1450.5	1418	1413	565	1463.5	1535	1504.5	1532.5	1481.5	1438.5	1436	1473	507	1536
miRNA_miR-190b-5p	1363	1422.5	1404.5	1428	315	1483.5	1443	1482.5	693	54	1591.5	1588.5	193	1457.5	1434.5	1462	1409.5	1401	1402	1415	1428	1443.5	1444	1437	505	1526.5	1496	1541	287	1508	1442	71	1432	1416	1437	1450.5	1418	1413	1435.5	1463.5	1535	1504.5	1532.5	1481.5	311	552	1473	1462	1536
miRNA_miR-191-3p	1363	1422.5	1404.5	1428	344	1483.5	1443	1482.5	1561	916	1591.5	1588.5	1450.5	1457.5	1434.5	515	1409.5	1401	1402	1415	483	1443.5	1444	1437	1527	1526.5	1496	1541	1505.5	1508	1442	1450.5	256	1416	1437	1450.5	1418	1413	1435.5	1463.5	543	1504.5	1532.5	1481.5	1438.5	1436	1473	1462	1536
miRNA_miR-191-5p	1363	1422.5	1404.5	1428	1438.5	1483.5	1443	1482.5	601	1583	63	1588.5	1450.5	1457.5	1434.5	1462	1409.5	1401	1402	1415	1428	1443.5	1444	1437	1527	1526.5	1496	303	1505.5	1508	1442	1450.5	1432	1416	1437	1450.5	540	1413	1435.5	1463.5	1535	1504.5	1532.5	1481.5	1438.5	1436	1473	1462	1536
miRNA_miR-1912-3p	1363	1422.5	1404.5	1428	1438.5	78	1443	554	1561	311	1591.5	1588.5	1450.5	1457.5	1434.5	57	1409.5	1401	375	98	1428	1443.5	485	1437	1527	652	1496	1541	746	640	508	648	1432	1416	1437	1450.5	1418	1413	458	1463.5	446	394	1532.5	1481.5	230	460	1473	1462	693
miRNA_miR-1912-5p	1363	1422.5	430	1428	1438.5	1483.5	1443	1482.5	1561	1583	924	1588.5	1450.5	1457.5	1434.5	1462	1409.5	1401	1402	1415	1428	1443.5	1444	1437	1527	1526.5	1496	532	1505.5	1508	1442	1450.5	1432	1416	1437	1450.5	1418	1413	1435.5	490	1535	1504.5	1532.5	1481.5	1438.5	1436	1473	1462	714
miRNA_miR-192-3p	1363	1422.5	1404.5	1428	1438.5	1483.5	1443	52	1561	1583	1591.5	1588.5	1450.5	1457.5	1434.5	644	1409.5	1401	1402	1415	1428	1443.5	1444	1437	1527	489	1496	1541	1505.5	704	473	1450.5	312	1416	1437	1450.5	1418	1413	1435.5	1463.5	1535	648	181	1481.5	388	1436	1473	1462	1536
miRNA_miR-192-5p	1363	566	1404.5	1428	1438.5	1483.5	1443	1482.5	1561	1583	1591.5	1588.5	1450.5	398	1434.5	1462	1409.5	1401	444	1415	589	1443.5	608	1437	1527	1526.5	1496	748	1505.5	1508	1442	1450.5	1432	1416	1437	1450.5	1418	1413	1435.5	1463.5	1535	1504.5	1532.5	1481.5	1438.5	1436	1473	1462	1536
miRNA_miR-1927	1363	1422.5	552	1428	1438.5	647	1443	694	1561	1583	390	1588.5	1450.5	1457.5	1434.5	1462	1409.5	1401	1402	1415	1428	581	617	1437	1527	387	1496	58	1505.5	567	1442	1450.5	1432	378	419	611	1418	1413	1435.5	1463.5	1535	1504.5	1532.5	1481.5	517	1436	1473	633	1536
miRNA_miR-1928	1363	1422.5	1404.5	1428	106	1483.5	151	1482.5	489	1583	181	230	1450.5	677	324	1462	1409.5	1401	1402	1415	1428	99	338	1437	1527	619	127	241	1505.5	180	447	1450.5	1432	1416	270	1450.5	1418	1413	1435.5	1463.5	506	1504.5	1532.5	1481.5	1438.5	1436	1473	1462	104
miRNA_miR-1929-3p	1363	1422.5	1404.5	351	1438.5	1483.5	1443	1482.5	1561	1583	1591.5	1588.5	1450.5	1457.5	1434.5	1462	1409.5	1401	1402	1415	1428	1443.5	1444	321	1527	1526.5	1496	450	1505.5	1508	1442	1450.5	1432	267	1437	1450.5	1418	1413	471	1463.5	1535	1504.5	1532.5	1481.5	1438.5	391	1473	1462	1536
miRNA_miR-1929-5p	1363	1422.5	548	1428	1438.5	1483.5	1443	1482.5	1561	336	229	753	1450.5	1457.5	1434.5	1462	1409.5	296	1402	1415	299	473	1444	1437	1527	261	1496	1541	1505.5	1508	276	1450.5	1432	1416	1437	1450.5	1418	574	1435.5	1463.5	750	1504.5	1532.5	1481.5	535	1436	1473	657	1536
miRNA_miR-1930-3p	1363	1422.5	1404.5	1428	1438.5	1483.5	1443	1482.5	1561	880	130	1588.5	1450.5	1457.5	1434.5	1462	1409.5	1401	1402	1415	1428	1443.5	292	188	1527	762	1496	796	1505.5	1508	1442	1450.5	1432	1416	1437	1450.5	1418	1413	1435.5	1463.5	1535	1504.5	1532.5	712	1438.5	356	1473	1462	1536
miRNA_miR-1930-5p	1363	1422.5	1404.5	278	97	1483.5	1443	1482.5	1561	1583	714	1588.5	1450.5	1457.5	1434.5	1462	1409.5	1401	1402	1415	1428	305	1444	1437	1527	1526.5	1496	1541	450	1508	227	1450.5	213	1416	160	1450.5	77	152	208	1463.5	1535	1504.5	1532.5	1481.5	1438.5	1436	1473	262	1536
miRNA_miR-1931	488	461	1404.5	1428	1438.5	1483.5	1443	1482.5	1561	1583	1591.5	1588.5	1450.5	1457.5	428	1462	1409.5	1401	1402	342	1428	382	1444	1437	1527	427	1496	1541	1505.5	339	433	452	1432	1416	1437	1450.5	1418	1413	1435.5	1463.5	1535	1504.5	440	177	136	1436	1473	397	1536
miRNA_miR-1932	1363	1422.5	1404.5	1428	1438.5	1483.5	1443	1482.5	1561	765	1591.5	1588.5	1450.5	1457.5	1434.5	1462	1409.5	1401	1402	1415	1428	1443.5	1444	1437	1527	107	1496	1541	1505.5	1508	1442	487	1432	205	1437	1450.5	1418	1413	1435.5	1463.5	1535	1504.5	734	1481.5	1438.5	1436	1473	1462	1536
miRNA_miR-1933-3p	1363	1422.5	1404.5	1428	1438.5	640	1443	1482.5	1561	444	135	549	287	232	1434.5	563	1409.5	233	341	1415	1428	1443.5	569	1437	750	1526.5	1496	1541	713	451	1442	1450.5	281	1416	360	1450.5	1418	1413	316	268	416	1504.5	1532.5	1481.5	1438.5	1436	448	1462	1536
miRNA_miR-1933-5p	1363	482	1404.5	1428	1438.5	1483.5	1443	1482.5	1561	43	1591.5	494	1450.5	1457.5	1434.5	429	1409.5	1401	1402	344	325	175	317	1437	1527	1526.5	1496	1541	1505.5	1508	313	371	1432	1416	1437	1450.5	476	1413	1435.5	1463.5	1535	120	277	1481.5	1438.5	228	231	1462	1536
miRNA_miR-1934-3p	1363	1422.5	1404.5	1428	135	563	134	716	1561	567	139	1588.5	1450.5	1457.5	1434.5	34	1409.5	1401	1402	29	1428	307	265	1437	1527	1526.5	200	1541	250	497	1442	437	1432	1416	1437	314	1418	294	1435.5	1463.5	1535	1504.5	1532.5	1481.5	321	1436	1473	228	602
miRNA_miR-1934-5p	299	1422.5	1404.5	1428	510	1483.5	185	414	1561	1583	1591.5	1588.5	1450.5	1457.5	1434.5	1462	1409.5	1401	1402	1415	1428	1443.5	183	1437	1527	98	1496	1541	1505.5	1508	1442	561	395	1416	1437	1450.5	401	1413	1435.5	653	1535	1504.5	1532.5	1481.5	637	1436	1473	1462	1536
miRNA_miR-1936	1363	1422.5	1404.5	1428	1438.5	1483.5	1443	1482.5	1561	1583	1591.5	1588.5	1450.5	1457.5	1434.5	1462	1409.5	1401	1402	1415	1428	1443.5	1444	1437	1527	1526.5	1496	1541	1505.5	220	1442	1450.5	1432	1416	1437	1450.5	1418	1413	1435.5	1463.5	1535	1504.5	1532.5	1481.5	1438.5	98	1473	1462	462
miRNA_miR-1938	124	1422.5	1404.5	479	1438.5	275	206	558	1561	717	861	188	112	1457.5	1434.5	183	1409.5	118	1402	1415	1428	1443.5	1444	1437	1527	168	1496	794	1505.5	1508	1442	488	51	1416	48	1450.5	543	1413	352	329	644	1504.5	50	309	1438.5	1436	706	1462	1536
miRNA_miR-193a-3p	1363	1422.5	1404.5	1428	1438.5	657	1443	1482.5	1561	1583	1591.5	1588.5	1450.5	1457.5	1434.5	1462	552	1401	1402	421	1428	1443.5	1444	1437	1527	1526.5	1496	1541	1505.5	1508	1442	1450.5	1432	1416	394	1450.5	1418	1413	379	1463.5	1535	1504.5	663	1481.5	1438.5	1436	1473	1462	1536
miRNA_miR-193a-5p	1363	1422.5	1404.5	1428	1438.5	1483.5	1443	271	1561	194	885	1588.5	239	372	1434.5	1462	1409.5	1401	1402	1415	1428	1443.5	1444	1437	511	1526.5	1496	711	154	1508	1442	1450.5	1432	1416	1437	1450.5	1418	1413	1435.5	1463.5	317	1504.5	1532.5	1481.5	553	1436	1473	1462	1536
miRNA_miR-193b-3p	1363	1422.5	1404.5	1428	1438.5	605	510	1482.5	749	1583	1591.5	1588.5	1450.5	1457.5	1434.5	1462	1409.5	1401	1402	409	1428	1443.5	1444	1437	421	1526.5	1496	1541	687	1508	1442	1450.5	1432	1416	1437	1450.5	1418	1413	414	1463.5	764	1504.5	658	1481.5	1438.5	1436	1473	209	1536
miRNA_miR-193b-5p	312	1422.5	1404.5	1428	1438.5	1483.5	1443	1482.5	1561	1583	89	1588.5	1450.5	1457.5	1434.5	139	1409.5	369	1402	1415	163	1443.5	171	365	416	1526.5	1496	276	1505.5	1508	203	440	1432	1416	1437	1450.5	152	155	312	680	1535	28	458	1481.5	476	404	1473	1462	1536
miRNA_miR-194-1-3p	1363	141	1404.5	1428	1438.5	1483.5	1443	1482.5	1561	1583	706	1588.5	1450.5	1457.5	1434.5	1462	1409.5	1401	404	337	1428	1443.5	228	1437	698	422	1496	1541	534	392	1442	285	518	1416	1437	473	1418	1413	1435.5	1463.5	1535	1504.5	1532.5	1481.5	1438.5	1436	1473	1462	1536
miRNA_miR-194-2-3p	1363	290	466	332	1438.5	1483.5	283	1482.5	1561	1583	934	1588.5	1450.5	1457.5	1434.5	1462	1409.5	1401	1402	1415	1428	1443.5	1444	1437	675	443	1496	581	1505.5	62	1442	1450.5	1432	1416	1437	1450.5	1418	1413	1435.5	587	557	300	1532.5	1481.5	1438.5	1436	1473	1462	353
miRNA_miR-194-5p	1363	567	1404.5	1428	1438.5	617	1443	1482.5	1561	1583	1591.5	1588.5	1450.5	1457.5	1434.5	1462	113	1401	1402	1415	1428	153	1444	1437	1527	1526.5	1496	200	657	1508	1442	1450.5	1432	1416	533	1450.5	1418	1413	1435.5	1463.5	1535	755	1532.5	1481.5	103	605	1473	1462	1536
miRNA_miR-1941-3p	1363	1422.5	1404.5	1428	1438.5	1483.5	1443	1482.5	1561	1583	1591.5	1588.5	1450.5	1457.5	1434.5	1462	1409.5	1401	1402	1415	1428	1443.5	1444	1437	81	1526.5	1496	578	1505.5	1508	1442	1450.5	1432	1416	1437	1450.5	1418	1413	1435.5	1463.5	201	641	1532.5	1481.5	1438.5	1436	1473	1462	1536
miRNA_miR-1941-5p	281	1422.5	1404.5	219	472	1483.5	1443	1482.5	1561	1583	251	1588.5	1450.5	1457.5	277	484	1409.5	90	1402	419	379	128	74	233	1527	1526.5	1496	185	1505.5	1508	1442	228	189	1416	1437	276	1418	1413	1435.5	59	230	1504.5	1532.5	1481.5	1438.5	1436	487	1462	1536
miRNA_miR-1942	1363	1422.5	1404.5	521	1438.5	374	1443	1482.5	727	350	350	1588.5	1450.5	1457.5	1434.5	1462	1409.5	1401	1402	1415	407	1443.5	1444	1437	1527	1526.5	1496	1541	1505.5	1508	1442	1450.5	1432	166	1437	1450.5	1418	1413	1435.5	1463.5	1535	464	650	1481.5	1438.5	1436	1473	282	280
miRNA_miR-1943-3p	193	1422.5	390	1428	151	147	140	145	1561	1583	674	1588.5	1450.5	1457.5	1434.5	1462	1409.5	1401	1402	1415	1428	1443.5	212	260	1527	314	1496	1541	1505.5	615	199	1450.5	1432	233	1437	1450.5	282	1413	1435.5	1463.5	1535	1504.5	630	37	1438.5	1436	1473	1462	60
miRNA_miR-1943-5p	1363	1422.5	1404.5	1428	1438.5	1483.5	1443	1482.5	555	896	1591.5	1588.5	1450.5	1457.5	1434.5	617	1409.5	1401	1402	1415	1428	1443.5	1444	248	1527	116	243	401	1505.5	1508	1442	1450.5	384	1416	1437	545	1418	171	606	1463.5	630	1504.5	368	1481.5	1438.5	1436	1473	1462	1536
miRNA_miR-1946a	1363	1422.5	1404.5	1428	1438.5	1483.5	1443	1482.5	1561	1583	1591.5	1588.5	473	1457.5	1434.5	1462	1409.5	76	1402	1415	1428	1443.5	1444	1437	1527	1526.5	1496	1541	1505.5	1508	1442	1450.5	1432	1416	1437	174	1418	1413	515	1463.5	1535	1504.5	151	1481.5	1438.5	1436	1473	1462	76
miRNA_miR-1946b	1363	1422.5	1404.5	1428	1438.5	1483.5	1443	1482.5	1561	1583	1591.5	1588.5	1450.5	1457.5	1434.5	1462	1409.5	204	1402	433	1428	1443.5	1444	1437	188	1526.5	1496	97	469	148	1442	1450.5	1432	1416	1437	1450.5	1418	1413	1435.5	1463.5	1535	1504.5	1532.5	196	1438.5	185	1473	1462	1536
miRNA_miR-1947-3p	1363	1422.5	1404.5	1428	1438.5	1483.5	1443	1482.5	375	436	1591.5	1588.5	1450.5	663	1434.5	1462	1409.5	564	1402	1415	1428	1443.5	1444	534	1527	1526.5	1496	1541	1505.5	1508	1442	374	1432	1416	1437	1450.5	1418	1413	558	1463.5	1535	1504.5	1532.5	1481.5	1438.5	1436	1473	1462	1536
miRNA_miR-1947-5p	1363	1422.5	1404.5	1428	1438.5	361	1443	1482.5	1561	1583	1591.5	1588.5	1450.5	234	1434.5	1462	1409.5	375	1402	1415	1428	1443.5	1444	1437	1527	464	1496	1541	75	1508	38	449	1432	163	1437	1450.5	1418	1413	1435.5	151	1535	1504.5	1532.5	1481.5	1438.5	1436	1473	386	1536
miRNA_miR-1948-3p	1363	1422.5	194	1428	1438.5	1483.5	1443	1482.5	1561	1583	792	1588.5	585	1457.5	1434.5	1462	1409.5	1401	1402	308	140	1443.5	1444	1437	1527	1526.5	1496	1541	1505.5	1508	520	1450.5	517	1416	1437	1450.5	350	1413	1435.5	1463.5	1535	1504.5	1532.5	1481.5	1438.5	615	1473	1462	1536
miRNA_miR-1948-5p	1363	1422.5	1404.5	1428	1438.5	1483.5	415	1482.5	1561	1583	1591.5	1588.5	1450.5	447	1434.5	1462	293	1401	292	1415	1428	354	277	162	95	1526.5	470	1541	325	1508	536	1450.5	1432	1416	1437	1450.5	1418	1413	195	1463.5	694	1504.5	1532.5	1481.5	1438.5	1436	1473	1462	288
miRNA_miR-1949	1363	1422.5	1404.5	1428	1438.5	1483.5	1443	1482.5	1561	1583	1591.5	1588.5	1450.5	522	1434.5	123	1409.5	1401	1402	1415	1428	1443.5	1444	1437	1527	1526.5	311	612	1505.5	1508	1442	652	1432	1416	1437	1450.5	1418	1413	1435.5	1463.5	1535	1504.5	1532.5	1481.5	1438.5	165	1473	1462	1536
miRNA_miR-1950	1363	329	1404.5	1428	1438.5	1483.5	1443	1482.5	1561	1583	901	534	1450.5	1457.5	1434.5	1462	1409.5	1401	1402	47	1428	1443.5	1444	1437	1527	1526.5	1496	30	214	654	1442	1450.5	401	1416	1437	1450.5	1418	1413	376	1463.5	1535	1504.5	1532.5	1481.5	1438.5	1436	1473	1462	1536
miRNA_miR-1951	1363	404	1404.5	1428	1438.5	1483.5	1443	1482.5	1561	1583	628	1588.5	1450.5	1457.5	1434.5	1462	1409.5	1401	456	1415	1428	1443.5	1444	1437	222	1526.5	1496	1541	1505.5	506	1442	1450.5	1432	527	1437	1450.5	1418	172	1435.5	1463.5	1535	1504.5	1532.5	1481.5	1438.5	1436	1473	438	1536
miRNA_miR-1952	1363	1422.5	1404.5	536	1438.5	1483.5	1443	1482.5	1561	1583	779	1588.5	1450.5	307	1434.5	1462	1409.5	1401	1402	1415	55	1443.5	240	432	195	624	1496	1541	1505.5	1508	1442	1450.5	336	1416	505	1450.5	1418	1413	1435.5	1463.5	1535	339	257	1481.5	213	1436	1473	445	1536
miRNA_miR-1953	1363	1422.5	1404.5	1428	1438.5	171	325	359	1561	1583	265	189	627	1457.5	1434.5	1462	1409.5	1401	1402	1415	235	274	118	1437	1527	1526.5	1496	1541	1505.5	1508	129	1450.5	1432	1416	1437	657	446	1413	443	1463.5	1535	126	1532.5	1481.5	1438.5	1436	1473	269	157
miRNA_miR-1954	1363	1422.5	251	1428	1438.5	1483.5	320	334	525	434	734	109	1450.5	293	1434.5	1462	1409.5	1401	1402	1415	1428	1443.5	224	369	1527	558	1496	1541	718	1508	1442	627	1432	1416	1437	1450.5	1418	352	1435.5	31	593	1504.5	1532.5	1481.5	1438.5	1436	1473	1462	1536
miRNA_miR-1955-3p	1363	418	1404.5	1428	1438.5	1483.5	1443	1482.5	1561	500	1591.5	1588.5	1450.5	1457.5	1434.5	199	1409.5	101	1402	1415	1428	1443.5	1444	1437	1527	1526.5	291	1541	86	1508	1442	1450.5	1432	1416	1437	1450.5	1418	1413	1435.5	1463.5	1535	1504.5	1532.5	494	189	1436	1473	1462	1536
miRNA_miR-1955-5p	1363	1422.5	1404.5	1428	1438.5	1483.5	1443	435	188	255	933	332	1450.5	22	477	140	218	1401	1402	163	568	1443.5	214	367	596	1526.5	158	404	1505.5	1508	1442	1450.5	1432	1416	1437	1450.5	1418	1413	549	1463.5	1535	1504.5	321	706	1438.5	1436	1473	1462	1536
miRNA_miR-1956	1363	1422.5	1404.5	273	570	580	1443	44	1561	1583	625	1588.5	1450.5	648	66	1462	300	1401	1402	1415	456	1443.5	1444	1437	1527	1526.5	262	121	1505.5	1508	1442	1450.5	605	153	67	1450.5	1418	1413	430	96	1535	1504.5	1532.5	1481.5	410	1436	1473	199	1536
miRNA_miR-1957a	1363	1422.5	1404.5	1428	1438.5	1483.5	1443	1482.5	198	1583	1591.5	638	1450.5	1457.5	625	1462	1409.5	1401	1402	1415	1428	600	1444	1437	239	1526.5	1496	1541	458	1508	1442	1450.5	1432	1416	178	1450.5	1418	1413	1435.5	1463.5	1535	1504.5	1532.5	1481.5	1438.5	1436	146	1462	1536
miRNA_miR-1957b	1363	1422.5	1404.5	1428	164	1483.5	1443	562	424	1583	1591.5	906	1450.5	1457.5	1434.5	1462	1409.5	1401	1402	1415	1428	1443.5	1444	473	1527	1526.5	1496	1541	1505.5	1508	1442	1450.5	590	1416	1437	1450.5	1418	1413	1435.5	1463.5	1535	1504.5	1532.5	1481.5	1438.5	1436	1473	1462	1536
miRNA_miR-1958	1363	572	508	208	1438.5	1483.5	238	1482.5	1561	169	876	361	350	1457.5	1434.5	1462	447	477	1402	1415	119	547	1444	168	1527	278	1496	1541	374	232	1442	1450.5	126	1416	151	156	1418	187	1435.5	273	1535	1504.5	1532.5	239	289	359	1473	1462	1536
miRNA_miR-195a-3p	1363	1422.5	1404.5	601	1438.5	1483.5	1443	591	1561	1583	1591.5	1588.5	1450.5	1457.5	1434.5	191	1409.5	473	1402	523	1428	256	56	1437	191	1526.5	119	1541	513	438	1442	1450.5	1432	1416	1437	1450.5	1418	1413	1435.5	602	1535	68	1532.5	1481.5	1438.5	1436	1473	1462	1536
miRNA_miR-195a-5p	1363	1422.5	1404.5	1428	1438.5	1483.5	1443	1482.5	1561	521	499	643	1450.5	179	1434.5	1462	541	1401	1402	1415	1428	1443.5	1444	1437	1527	1526.5	644	1541	1505.5	1508	1442	1450.5	1432	1416	1437	1450.5	1418	515	1435.5	1463.5	1535	1504.5	1532.5	1481.5	504	1436	1473	1462	1536
miRNA_miR-195b	1363	1422.5	1404.5	1428	1438.5	729	1443	1482.5	1561	276	419	694	1450.5	1457.5	605	1462	1409.5	1401	1402	1415	1428	570	1444	560	1527	777	646	1541	1505.5	684	1442	1450.5	308	514	1437	1450.5	1418	506	1435.5	1463.5	1535	1504.5	395	679	1438.5	1436	1473	544	769
miRNA_miR-1960	1363	1422.5	1404.5	1428	249	1483.5	1443	301	1561	687	1591.5	1588.5	1450.5	1457.5	1434.5	1462	1409.5	1401	357	1415	217	1443.5	516	65	670	1526.5	1496	515	1505.5	299	1442	1450.5	158	1416	541	1450.5	278	1413	1435.5	1463.5	1535	1504.5	755	1481.5	1438.5	1436	1473	1462	1536
miRNA_miR-1961	389	1422.5	1404.5	320	1438.5	1483.5	1443	665	426	525	1591.5	1588.5	1450.5	269	24	1462	1409.5	1401	139	1415	1428	539	1444	1437	178	176	185	218	546	1508	273	623	1432	579	1437	1450.5	367	300	226	266	1535	1504.5	1532.5	486	1438.5	1436	211	102	53
miRNA_miR-1962	1363	1422.5	415	313	1438.5	481	1443	1482.5	1561	903	1591.5	1588.5	1450.5	1457.5	224	1462	1409.5	1401	1402	1415	452	1443.5	1444	1437	1527	1526.5	299	1541	1505.5	1508	1442	463	451	1416	1437	1450.5	1418	1413	1435.5	1463.5	1535	1504.5	1532.5	1481.5	585	1436	1473	1462	1536
miRNA_miR-1963	1363	1422.5	1404.5	1428	1438.5	1483.5	1443	1482.5	1561	531	1591.5	742	1450.5	1457.5	1434.5	1462	1409.5	1401	1402	72	1428	1443.5	1444	1437	1527	1526.5	1496	1541	520	1508	543	1450.5	1432	1416	1437	1450.5	1418	1413	1435.5	1463.5	1535	1504.5	1532.5	1481.5	1438.5	1436	1473	1462	1536
miRNA_miR-1964-3p	1363	1422.5	178	1428	217	1483.5	138	556	1561	1583	1591.5	1588.5	1450.5	1457.5	1434.5	1462	1409.5	1401	1402	1415	1428	1443.5	1444	1437	1527	1526.5	1496	1541	1505.5	1508	1442	1450.5	1432	37	82	1450.5	1418	1413	1435.5	1463.5	1535	1504.5	1532.5	1481.5	1438.5	1436	1473	1462	1536
miRNA_miR-1964-5p	109	1422.5	1404.5	1428	51	234	1443	1482.5	535	1583	73	741	1450.5	1457.5	1434.5	1462	1409.5	551	1402	240	1428	1443.5	1444	174	175	368	1496	1541	1505.5	609	1442	1450.5	510	1416	1437	1450.5	1418	1413	1435.5	1463.5	448	1504.5	202	305	394	1436	1473	1462	1536
miRNA_miR-1966-3p	1363	1422.5	1404.5	1428	1438.5	706	1443	1482.5	1561	1583	1591.5	1588.5	1450.5	1457.5	1434.5	1462	1409.5	1401	1402	1415	1428	1443.5	1444	1437	1527	1526.5	620	419	739	307	1442	1450.5	1432	1416	1437	1450.5	1418	1413	505	518	399	1504.5	1532.5	1481.5	1438.5	1436	540	1462	790
miRNA_miR-1966-5p	398	1422.5	1404.5	512	1438.5	1483.5	1443	1482.5	61	1583	1591.5	571	1450.5	1457.5	40	1462	532	1401	434	1415	1428	1443.5	566	504	1527	175	1496	1541	1505.5	1508	1442	1450.5	203	1416	1437	553	1418	1413	1435.5	1463.5	1535	1504.5	1532.5	1481.5	1438.5	1436	686	1462	109
miRNA_miR-1967	1363	1422.5	1404.5	1428	1438.5	1483.5	1443	1482.5	1561	158	1591.5	1588.5	1450.5	175	1434.5	1462	1409.5	265	1402	1415	1428	339	104	1437	1527	1526.5	1496	1541	1505.5	1508	164	1450.5	34	162	1437	64	1418	1413	1435.5	1463.5	277	552	1532.5	497	475	1436	550	1462	1536
miRNA_miR-1968-3p	1363	1422.5	1404.5	1428	1438.5	498	1443	1482.5	1561	1583	371	1588.5	1450.5	1457.5	1434.5	1462	1409.5	1401	1402	1415	1428	1443.5	1444	1437	1527	669	466	1541	1505.5	1508	1442	1450.5	1432	175	1437	1450.5	1418	1413	1435.5	1463.5	1535	1504.5	383	345	1438.5	514	1473	42	1536
miRNA_miR-1968-5p	1363	1422.5	1404.5	1428	557	1483.5	1443	107	1561	271	1591.5	1588.5	1450.5	1457.5	1434.5	661	1409.5	1401	269	1415	1428	1443.5	1444	1437	1527	727	136	1541	270	257	1442	1450.5	1432	1416	1437	1450.5	1418	1413	1435.5	1463.5	1535	420	254	1481.5	1438.5	1436	1473	180	1536
miRNA_miR-1969	1363	1422.5	1404.5	1428	1438.5	691	1443	1482.5	1561	563	399	1588.5	1450.5	624	1434.5	1462	356	1401	1402	1415	1428	345	1444	1437	155	664	1496	1541	264	268	1442	1450.5	1432	1416	113	1450.5	1418	389	1435.5	1463.5	1535	1504.5	1532.5	1481.5	434	1436	1473	1462	346
miRNA_miR-196a-1-3p	1363	1422.5	1404.5	1428	1438.5	1483.5	1443	1482.5	66	1583	1591.5	118	1450.5	164	1434.5	1462	1409.5	1401	1402	1415	1428	1443.5	1444	1437	1527	1526.5	1496	1541	1505.5	1508	1442	1450.5	1432	1416	1437	1450.5	1418	1413	1435.5	1463.5	1535	1504.5	1532.5	1481.5	1438.5	1436	1473	1462	1536
miRNA_miR-196a-2-3p	1363	1422.5	272	109	1438.5	1483.5	1443	1482.5	1561	1583	1591.5	1588.5	1450.5	1457.5	1434.5	1462	1409.5	1401	1402	1415	1428	1443.5	1444	1437	1527	1526.5	1496	1541	1505.5	189	1442	1450.5	1432	1416	1437	1450.5	267	297	52	71	679	1504.5	390	571	1438.5	1436	1473	1462	1536
miRNA_miR-196a-5p	1363	1422.5	1404.5	1428	1438.5	1483.5	1443	1482.5	1561	670	318	1588.5	1450.5	1457.5	1434.5	1462	1409.5	1401	422	533	1428	119	1444	1437	1527	1526.5	1496	1541	553	1508	1442	1450.5	1432	1416	1437	1450.5	1418	1413	381	1463.5	1535	688	1532.5	73	1438.5	1436	1473	1462	1536
miRNA_miR-196b-3p	1363	1422.5	1404.5	415	1438.5	1483.5	1443	1482.5	1561	1583	1591.5	1588.5	1450.5	1457.5	1434.5	1462	1409.5	1401	1402	1415	1428	1443.5	1444	1437	1527	1526.5	1496	1541	1505.5	1508	1442	1450.5	1432	1416	602	1450.5	1418	1413	1435.5	1463.5	598	1504.5	1532.5	1481.5	1438.5	1436	1473	645	1536
miRNA_miR-196b-5p	1363	1422.5	1404.5	1428	1438.5	1483.5	1443	1482.5	124	220	444	499	1450.5	1457.5	1434.5	1462	1409.5	1401	439	302	1428	1443.5	1444	1437	1527	1526.5	1496	1541	1505.5	1508	1442	1450.5	1432	1416	557	1450.5	1418	1413	372	1463.5	222	1504.5	1532.5	154	1438.5	1436	1473	1462	1536
miRNA_miR-1970	1363	309	335	1428	1438.5	1483.5	337	1482.5	1561	1583	1591.5	1588.5	1450.5	1457.5	1434.5	1462	1409.5	1401	1402	1415	402	1443.5	1444	1437	1527	1526.5	1496	1541	479	1508	1442	399	1432	218	1437	1450.5	392	1413	1435.5	1463.5	1535	444	1532.5	1481.5	638	1436	1473	1462	1536
miRNA_miR-1971	1363	1422.5	1404.5	1428	1438.5	1483.5	1443	1482.5	500	1583	1591.5	1588.5	1450.5	1457.5	620	1462	1409.5	176	411	453	433	1443.5	1444	625	1527	720	1496	1541	1505.5	1508	636	1450.5	1432	1416	1437	1450.5	385	1413	1435.5	207	655	287	588	1481.5	1438.5	1436	1473	1462	1536
miRNA_miR-1981-3p	1363	263	1404.5	1428	375	1483.5	1443	1482.5	1561	1583	1591.5	1588.5	1450.5	1457.5	1434.5	231	1409.5	1401	1402	1415	1428	1443.5	1444	1437	1527	705	365	364	1505.5	1508	1442	1450.5	1432	1416	1437	1450.5	371	1413	1435.5	328	1535	1504.5	541	1481.5	1438.5	1436	1473	1462	1536
miRNA_miR-1981-5p	1363	1422.5	1404.5	458	1438.5	1483.5	1443	1482.5	492	1583	840	1588.5	1450.5	1457.5	1434.5	1462	1409.5	303	1402	1415	1428	1443.5	1444	490	1527	1526.5	1496	1541	1505.5	1508	1442	1450.5	1432	1416	1437	1450.5	1418	1413	1435.5	546	486	302	1532.5	383	1438.5	1436	497	1462	1536
miRNA_miR-1982-3p	1363	447	205	575	1438.5	1483.5	1443	1482.5	736	1583	1591.5	1588.5	1450.5	1457.5	1434.5	1462	294	1401	1402	1415	373	1443.5	1444	311	94	1526.5	514	1541	1505.5	1508	1442	1450.5	224	1416	1437	1450.5	1418	1413	1435.5	1463.5	1535	666	1532.5	587	1438.5	1436	1473	1462	826
miRNA_miR-1982-5p	1363	1422.5	1404.5	578	272	1483.5	193	637	1561	1583	687	931	386	133	455	1462	1409.5	350	1402	1415	1428	563	1444	1437	498	233	1496	548	1505.5	693	1442	1450.5	1432	1416	1437	1450.5	1418	1413	1435.5	1463.5	712	366	555	642	158	1436	1473	62	650
miRNA_miR-1983	1363	1422.5	1404.5	1428	1438.5	1483.5	1443	1482.5	1561	1583	1591.5	1588.5	1450.5	1457.5	566	1462	1409.5	1401	1402	1415	1428	1443.5	1444	1437	1527	1526.5	1496	1541	1505.5	1508	522	1450.5	1432	1416	1437	1450.5	1418	1413	1435.5	1463.5	1535	1504.5	1532.5	1481.5	1438.5	1436	1473	1462	1536
miRNA_miR-199a-3p	1363	1422.5	1404.5	1428	1438.5	393	1443	1482.5	1561	1583	1591.5	1588.5	228	1457.5	440	1462	1409.5	1401	1402	1415	512	1443.5	1444	1437	1527	1526.5	1496	516	1505.5	761	1442	1450.5	1432	1416	592	1450.5	1418	1413	1435.5	1463.5	759	1504.5	799	1481.5	1438.5	1436	1473	1462	1536
miRNA_miR-199a-5p	1363	1422.5	1404.5	1428	264	1483.5	1443	647	516	1583	1591.5	737	1450.5	1457.5	417	1462	1409.5	1401	1402	1415	1428	1443.5	1444	1437	745	500	1496	1541	1505.5	1508	1442	1450.5	1432	1416	1437	1450.5	1418	1413	1435.5	1463.5	1535	1504.5	1532.5	1481.5	1438.5	1436	1473	1462	1536
miRNA_miR-199b-3p	433	1422.5	1404.5	1428	1438.5	1483.5	1443	1482.5	1561	1583	1591.5	1588.5	94	1457.5	466	1462	1409.5	1401	1402	1415	1428	1443.5	1444	1437	1527	1526.5	1496	763	1505.5	1508	1442	1450.5	1432	1416	1437	1450.5	1418	1413	1435.5	1463.5	804	1504.5	1532.5	1481.5	1438.5	1436	1473	1462	1536
miRNA_miR-199b-5p	1363	1422.5	1404.5	1428	388	1483.5	1443	1482.5	534	1583	1591.5	848	1450.5	1457.5	1434.5	1462	1409.5	1401	1402	1415	1428	1443.5	1444	1437	1527	459	1496	1541	1505.5	1508	1442	1450.5	1432	1416	1437	1450.5	1418	1413	1435.5	1463.5	1535	1504.5	1532.5	676	1438.5	1436	1473	1462	1536
miRNA_miR-19a-3p	1363	1422.5	1404.5	1428	1438.5	1483.5	1443	473	1561	315	1591.5	851	1450.5	1457.5	1434.5	1462	580	1401	1402	1415	345	1443.5	1444	1437	1527	1526.5	1496	461	1505.5	1508	623	1450.5	105	587	1437	1450.5	192	1413	591	674	1535	633	1532.5	1481.5	1438.5	1436	1473	242	1536
miRNA_miR-19a-5p	1363	201	305	1428	1438.5	1483.5	1443	1482.5	331	1583	112	1588.5	395	1457.5	169	1462	1409.5	1401	1402	1415	1428	352	1444	567	569	509	729	554	1505.5	1508	1442	1450.5	1432	430	120	1450.5	1418	1413	1435.5	1463.5	1535	1504.5	1532.5	1481.5	1438.5	1436	1473	1462	1536
miRNA_miR-19b-1-5p	1363	1422.5	1404.5	1428	294	1483.5	1443	295	195	1583	511	773	266	1457.5	1434.5	245	1409.5	1401	29	1415	198	1443.5	1444	1437	130	1526.5	242	315	1505.5	635	1442	1450.5	1432	1416	1437	172	1418	1413	210	1463.5	1535	499	623	1481.5	1438.5	1436	1473	1462	144
miRNA_miR-19b-2-5p	1363	1422.5	1404.5	1428	1438.5	1483.5	1443	284	1561	1583	1591.5	823	1450.5	1457.5	1434.5	124	1409.5	1401	35	1415	60	1443.5	1444	1437	252	1526.5	1496	746	1505.5	730	1442	1450.5	1432	1416	1437	125	1418	1413	387	1463.5	1535	1504.5	1532.5	1481.5	1438.5	1436	1473	1462	61
miRNA_miR-19b-3p	1363	1422.5	1404.5	1428	1438.5	1483.5	528	1482.5	1561	1583	1591.5	1588.5	1450.5	654	1434.5	1462	1409.5	1401	1402	1415	1428	401	1444	1437	1527	1526.5	1496	1541	1505.5	1508	1442	1450.5	429	369	1437	1450.5	1418	1413	269	1463.5	1535	1504.5	1532.5	1481.5	1438.5	1436	1473	1462	1536
miRNA_miR-1a-1-5p	1363	544	1404.5	1428	1438.5	1483.5	1443	1482.5	1561	1583	1591.5	1588.5	409	1457.5	1434.5	1462	1409.5	1401	1402	1415	549	1443.5	529	527	791	1526.5	1496	1541	1505.5	1508	332	1450.5	1432	1416	1437	1450.5	1418	1413	1435.5	495	403	1504.5	1532.5	1481.5	1438.5	1436	1473	1462	320
miRNA_miR-1a-2-5p	1363	570	1404.5	1428	1438.5	1483.5	1443	1482.5	1561	1583	1591.5	1588.5	1450.5	241	1434.5	1462	1409.5	1401	499	1415	1428	522	1444	1437	299	1526.5	1496	1541	1505.5	272	1442	513	1432	1416	1437	1450.5	1418	1413	1435.5	361	1535	1504.5	1532.5	1481.5	1438.5	1436	375	593	817
miRNA_miR-1a-3p	1363	1422.5	424	1428	1438.5	1483.5	477	1482.5	371	1583	1591.5	1588.5	1450.5	1457.5	1434.5	599	1409.5	525	431	1415	1428	1443.5	1444	1437	1527	1526.5	653	1541	1505.5	1508	1442	580	1432	1416	1437	1450.5	1418	1413	1435.5	1463.5	1535	1504.5	1532.5	1481.5	1438.5	1436	1473	1462	1536
miRNA_miR-1b-3p	1363	211	1404.5	443	1438.5	1483.5	1443	1482.5	743	1583	126	781	1450.5	1457.5	1434.5	461	1409.5	352	209	1415	352	1443.5	1444	440	1527	1526.5	1496	192	227	1508	1442	459	1432	1416	1437	223	1418	1413	1435.5	1463.5	1535	1504.5	499	261	1438.5	330	1473	687	1536
miRNA_miR-1b-5p	1363	1422.5	1404.5	1428	1438.5	1483.5	1443	1482.5	1561	351	1591.5	1588.5	1450.5	1457.5	415	1462	1409.5	1401	1402	1415	1428	1443.5	1444	554	1527	488	1496	175	1505.5	1508	1442	1450.5	1432	1416	1437	1450.5	335	1413	1435.5	1463.5	589	1504.5	1532.5	289	1438.5	1436	1473	1462	1536
miRNA_miR-200a-3p	189	453	1404.5	247	1438.5	1483.5	1443	1482.5	1561	634	826	699	1450.5	1457.5	1434.5	1462	260	1401	1402	1415	1428	1443.5	1444	1437	1527	1526.5	1496	541	125	583	1442	69	1432	1416	1437	1450.5	1418	278	594	558	814	686	1532.5	1481.5	1438.5	1436	1473	1462	738
miRNA_miR-200a-5p	1363	1422.5	1404.5	1428	202	201	1443	245	444	1583	449	265	1450.5	1457.5	608	1462	1409.5	1401	1402	1415	1428	1443.5	1444	1437	1527	434	1496	1541	1505.5	457	1442	491	1432	1416	325	1450.5	1418	1413	277	1463.5	1535	1504.5	1532.5	1481.5	1438.5	1436	1473	1462	1536
miRNA_miR-200b-3p	1363	362	1404.5	1428	1438.5	1483.5	1443	1482.5	784	865	907	521	1450.5	1457.5	1434.5	1462	1409.5	1401	126	1415	508	601	1444	598	634	699	1496	1541	710	1508	1442	1450.5	444	1416	1437	1450.5	1418	1413	1435.5	1463.5	1535	650	1532.5	58	1438.5	610	1473	1462	1536
miRNA_miR-200b-5p	1363	1422.5	1404.5	1428	1438.5	1483.5	1443	375	1561	1583	361	80	1450.5	1457.5	624	626	1409.5	1401	1402	1415	1428	1443.5	1444	1437	1527	486	1496	1541	1505.5	1508	1442	1450.5	1432	1416	319	1450.5	1418	1413	1435.5	1463.5	1535	1504.5	1532.5	1481.5	1438.5	1436	1473	1462	571
miRNA_miR-200c-3p	1363	1422.5	1404.5	1428	1438.5	688	583	1482.5	522	872	911	1588.5	1450.5	1457.5	1434.5	1462	1409.5	1401	140	242	1428	1443.5	1444	1437	707	1526.5	1496	1541	1505.5	1508	1442	1450.5	1432	1416	1437	1450.5	1418	1413	1435.5	1463.5	1535	647	1532.5	110	1438.5	1436	1473	1462	586
miRNA_miR-200c-5p	115	1422.5	1404.5	167	1438.5	1483.5	1443	1482.5	1561	1583	1591.5	1588.5	1450.5	1457.5	113	1462	353	1401	1402	1415	1428	1443.5	1444	1437	1527	1526.5	1496	1541	1505.5	1508	1442	1450.5	1432	1416	1437	1450.5	1418	1413	1435.5	1463.5	228	399	354	1481.5	1438.5	1436	1473	1462	1536
miRNA_miR-201-3p	370	109	1404.5	1428	1438.5	1483.5	588	1482.5	645	1583	1591.5	1588.5	1450.5	635	1434.5	1462	178	1401	1402	1415	1428	1443.5	1444	1437	1527	1526.5	1496	1541	1505.5	1508	1442	1450.5	1432	1416	1437	1450.5	558	509	1435.5	1463.5	1535	1504.5	443	1481.5	1438.5	1436	1473	1462	440
miRNA_miR-201-5p	92	1422.5	568	430	1438.5	1483.5	1443	1482.5	584	1583	1591.5	374	1450.5	1457.5	1434.5	104	1409.5	1401	1402	122	106	1443.5	1444	442	1527	1526.5	1496	1541	1505.5	1508	1442	1450.5	1432	1416	1437	633	145	1413	1435.5	1463.5	383	1504.5	1532.5	1481.5	1438.5	1436	1473	583	1536
miRNA_miR-202-3p	49	76	37	60	1438.5	1483.5	1443	1482.5	1561	1583	1591.5	1588.5	1450.5	1457.5	1434.5	1462	1409.5	87	563	1415	70	61	63	1437	576	1526.5	1496	229	1505.5	228	1442	624	402	1416	293	1450.5	235	1413	299	1463.5	45	1504.5	351	1481.5	1438.5	1436	1473	1462	1536
miRNA_miR-202-5p	1363	1422.5	437	1428	1438.5	213	1443	96	1561	575	1591.5	886	1450.5	1457.5	575	1462	1409.5	1401	1402	1415	1428	1443.5	1444	537	1527	1526.5	699	563	1505.5	1508	1442	1450.5	1432	1416	1437	1450.5	1418	276	1435.5	1463.5	1535	1504.5	1532.5	1481.5	1438.5	1436	1473	1462	1536
miRNA_miR-203-3p	1363	1422.5	1404.5	1428	323	436	1443	1482.5	460	845	892	1588.5	1450.5	1457.5	1434.5	1462	439	1401	1402	1415	1428	1443.5	528	608	1527	1526.5	643	1541	343	1508	1442	190	286	1416	625	1450.5	1418	461	1435.5	1463.5	579	504	1532.5	392	392	631	252	625	665
miRNA_miR-203-5p	1363	1422.5	1404.5	1428	1438.5	404	1443	1482.5	1561	1583	1591.5	1588.5	60	1457.5	489	1462	448	1401	1402	1415	1428	1443.5	1444	1437	1527	1526.5	1496	1541	1505.5	126	1442	427	1432	1416	1437	1450.5	1418	1413	1435.5	1463.5	48	1504.5	518	279	1438.5	294	1473	676	1536
miRNA_miR-204-3p	1363	1422.5	1404.5	1428	207	1483.5	139	568	1561	763	767	629	85	1457.5	138	1462	1409.5	485	1402	1415	303	1443.5	467	348	548	1526.5	1496	675	1505.5	1508	1442	1450.5	1432	1416	1437	484	1418	1413	1435.5	664	1535	1504.5	1532.5	1481.5	617	1436	1473	642	688
miRNA_miR-204-5p	1363	1422.5	1404.5	1428	1438.5	1483.5	1443	1482.5	1561	83	1591.5	1588.5	1450.5	1457.5	1434.5	1462	1409.5	1401	490	541	1428	609	1444	1437	1527	786	1496	495	1505.5	498	350	1450.5	624	1416	1437	1450.5	1418	1413	228	637	786	445	1532.5	1481.5	1438.5	1436	1473	1462	319
miRNA_miR-205-3p	445	1422.5	106	1428	569	554	630	1482.5	42	1583	916	797	1450.5	1457.5	1434.5	1462	563	1401	1402	1415	1428	213	1444	252	367	1526.5	741	1541	502	527	1442	1450.5	455	487	1437	1450.5	1418	214	1435.5	140	704	739	759	126	532	1436	228	1462	529
miRNA_miR-205-5p	1363	487	1404.5	1428	1438.5	1483.5	1443	1482.5	238	479	178	756	1450.5	1457.5	443	1462	320	1401	1402	1415	1428	1443.5	189	1437	348	1526.5	1496	1541	1505.5	1508	1442	1450.5	1432	1416	1437	1450.5	1418	1413	1435.5	1463.5	1535	1504.5	1532.5	1481.5	1438.5	1436	1473	1462	32
miRNA_miR-206-3p	1363	1422.5	1404.5	1428	1438.5	660	1443	1482.5	1561	1583	1591.5	1588.5	1450.5	1457.5	246	1462	1409.5	532	1402	1415	1428	1443.5	1444	462	1527	1526.5	1496	680	1505.5	1508	1442	1450.5	1432	1416	1437	1450.5	1418	1413	1435.5	1463.5	1535	1504.5	1532.5	1481.5	1438.5	1436	1473	1462	1536
miRNA_miR-206-5p	1363	1422.5	1404.5	1428	1438.5	1483.5	549	1482.5	1561	1583	388	1588.5	1450.5	1457.5	1434.5	378	1409.5	455	1402	586	1428	365	231	532	296	430	337	814	1505.5	1508	1442	1450.5	1432	1416	1437	1450.5	1418	1413	244	1463.5	1535	477	546	1481.5	1438.5	1436	650	1462	1536
miRNA_miR-207	1363	1422.5	1404.5	1428	1438.5	1483.5	1443	1482.5	1561	1583	1591.5	1588.5	1450.5	197	430	288	1409.5	1401	286	146	1428	437	255	1437	401	185	1496	358	378	1508	324	1450.5	351	1416	1437	1450.5	1418	239	578	1463.5	479	1504.5	1532.5	290	1438.5	1436	261	383	739
miRNA_miR-208a-3p	1363	1422.5	1404.5	1428	1438.5	1483.5	1443	1482.5	1561	1583	1591.5	1588.5	1450.5	1457.5	1434.5	1462	351	1401	1402	1415	1428	1443.5	1444	1437	1527	134	369	1541	1505.5	1508	1442	385	1432	1416	473	1450.5	1418	148	1435.5	1463.5	1535	1504.5	1532.5	1481.5	1438.5	1436	1473	1462	1536
miRNA_miR-208a-5p	1363	1422.5	1404.5	178	309	1483.5	1443	1482.5	1561	1583	337	1588.5	1450.5	1457.5	1434.5	1462	1409.5	1401	1402	1415	205	1443.5	1444	1437	1527	678	382	1541	414	1508	1442	1450.5	1432	1416	1437	1450.5	1418	1413	1435.5	435	769	1504.5	96	347	349	1436	1473	417	374
miRNA_miR-208b-3p	1363	1422.5	1404.5	1428	1438.5	1483.5	1443	1482.5	1561	1583	1591.5	1588.5	1450.5	1457.5	1434.5	1462	1409.5	1401	383	1415	1428	1443.5	1444	48	1527	78	316	1541	1505.5	1508	1442	1450.5	1432	1416	1437	1450.5	1418	161	1435.5	1463.5	1535	1504.5	1532.5	1481.5	1438.5	1436	1473	1462	1536
miRNA_miR-208b-5p	1363	1422.5	1404.5	1428	1438.5	655	1443	376	1561	1583	825	1588.5	1450.5	1457.5	1434.5	1462	1409.5	1401	1402	1415	1428	635	395	476	1527	519	1496	1541	473	1508	1442	405	1432	1416	1437	1450.5	1418	1413	1435.5	104	777	1504.5	45	230	1438.5	1436	1473	1462	120
miRNA_miR-20a-3p	1363	1422.5	513	1428	605	1483.5	1443	688	1561	438	1591.5	1588.5	55	1457.5	1434.5	1462	1409.5	1401	1402	579	1428	1443.5	1444	183	1527	1526.5	1496	234	1505.5	341	1442	1450.5	1432	594	203	1450.5	1418	1413	1435.5	1463.5	1535	726	496	570	1438.5	315	1473	607	1536
miRNA_miR-20a-5p	1363	236	565	1428	1438.5	1483.5	1443	1482.5	1561	1583	1591.5	847	1450.5	1457.5	1434.5	1462	481	1401	1402	1415	576	1443.5	1444	1437	759	1526.5	1496	1541	1505.5	574	1442	1450.5	1432	1416	1437	1450.5	1418	579	1435.5	607	1535	1504.5	1532.5	1481.5	1438.5	1436	567	1462	686
miRNA_miR-20b-3p	1363	1422.5	1404.5	240	1438.5	430	471	1482.5	1561	890	1591.5	1588.5	1450.5	1457.5	1434.5	1462	1409.5	1401	1402	1415	463	459	1444	508	84	1526.5	1496	202	1505.5	778	1442	1450.5	1432	1416	1437	1450.5	1418	1413	1435.5	523	1535	1504.5	675	378	1438.5	1436	1473	1462	1536
miRNA_miR-20b-5p	1363	1422.5	529	527	1438.5	187	618	674	804	1583	1591.5	1588.5	1450.5	1457.5	1434.5	1462	1409.5	1401	478	552	1428	594	1444	1437	1527	792	707	1541	560	1508	1442	1450.5	1432	1416	1437	1450.5	1418	1413	1435.5	486	1535	1504.5	1532.5	1481.5	1438.5	1436	1473	1462	1536
miRNA_miR-210-3p	1363	1422.5	1404.5	1428	454	1483.5	1443	1482.5	386	1583	1591.5	209	1450.5	1457.5	1434.5	1462	1409.5	1401	1402	1415	1428	1443.5	1444	1437	1527	1526.5	1496	1541	182	1508	1442	1450.5	1432	1416	1437	1450.5	1418	1413	1435.5	1463.5	1535	1504.5	1532.5	1481.5	1438.5	1436	1473	402	1536
miRNA_miR-210-5p	1363	1422.5	1404.5	1428	1438.5	1483.5	412	1482.5	1561	1583	1591.5	422	1450.5	1457.5	286	1462	1409.5	1401	1402	1415	80	1443.5	1444	1437	1527	490	108	1541	1505.5	1508	1442	1450.5	564	1416	1437	1450.5	1418	1413	1435.5	445	1535	573	1532.5	1481.5	1438.5	1436	1473	1462	1536
miRNA_miR-211-3p	1363	1422.5	1404.5	1428	1438.5	1483.5	1443	643	1561	1583	1591.5	1588.5	1450.5	1457.5	475	1462	1409.5	1401	1402	1415	1428	428	1444	1437	1527	1526.5	1496	1541	1505.5	1508	1442	1450.5	1432	1416	1437	1450.5	434	1413	1435.5	221	1535	235	103	561	1438.5	354	1473	1462	110
miRNA_miR-211-5p	1363	1422.5	1404.5	1428	1438.5	1483.5	1443	707	1561	1583	789	864	196	1457.5	152	1462	475	384	495	1415	1428	1443.5	1444	1437	1527	1526.5	1496	523	1505.5	700	1442	496	1432	1416	1437	145	1418	1413	559	1463.5	1535	1504.5	1532.5	1481.5	1438.5	1436	1473	1462	299
miRNA_miR-212-3p	1363	1422.5	258	1428	1438.5	1483.5	601	1482.5	1561	902	1591.5	1588.5	456	1457.5	1434.5	1462	1409.5	1401	1402	1415	1428	1443.5	1444	1437	1527	444	1496	1541	1505.5	1508	1442	1450.5	1432	577	1437	1450.5	1418	1413	1435.5	1463.5	1535	1504.5	1532.5	1481.5	1438.5	1436	369	1462	1536
miRNA_miR-212-5p	1363	512	1404.5	1428	1438.5	345	1443	1482.5	1561	1583	1591.5	1588.5	1450.5	501	1434.5	1462	1409.5	1401	1402	1415	278	278	1444	621	598	332	256	442	447	459	1442	1450.5	1432	511	407	1450.5	1418	333	68	1463.5	1535	744	1532.5	1481.5	1438.5	1436	192	525	1536
miRNA_miR-2136	1363	462	481	1428	1438.5	1483.5	1443	1482.5	591	619	1591.5	1588.5	1450.5	1457.5	1434.5	282	1409.5	1401	1402	1415	234	188	1444	1437	1527	1526.5	1496	1541	705	570	1442	1450.5	1432	336	380	1450.5	1418	1413	237	1463.5	746	1504.5	1532.5	242	1438.5	412	460	1462	126
miRNA_miR-2137	1363	1422.5	1404.5	1428	1438.5	1483.5	1443	1482.5	1561	1583	1591.5	1588.5	271	1457.5	1434.5	1462	65	281	1402	138	1428	1443.5	1444	1437	118	165	522	53	1505.5	1508	1442	1450.5	1432	1416	1437	1450.5	1418	1413	612	1463.5	1535	1504.5	1532.5	1481.5	1438.5	1436	1473	1462	1536
miRNA_miR-2139	1363	1422.5	1404.5	1428	1438.5	1483.5	1443	1482.5	453	1583	1591.5	1588.5	1450.5	353	387	1462	1409.5	1401	1402	1415	403	1443.5	1444	1437	1527	1526.5	1496	1541	1505.5	513	160	1450.5	16	52	1437	136	1418	1413	1435.5	1463.5	686	1504.5	1532.5	1481.5	364	1436	1473	449	1536
miRNA_miR-214-3p	1363	1422.5	1404.5	317	1438.5	674	1443	687	1561	1583	883	1588.5	1450.5	1457.5	1434.5	1462	1409.5	1401	424	104	477	1443.5	1444	1437	1527	1526.5	1496	762	568	512	1442	342	369	1416	1437	1450.5	1418	1413	395	1463.5	1535	1504.5	476	1481.5	523	1436	589	1462	67
miRNA_miR-214-5p	1363	1422.5	1404.5	1428	1438.5	71	1443	1482.5	1561	1583	1591.5	1588.5	1450.5	1457.5	296	1462	1409.5	1401	1402	1415	1428	1443.5	1444	472	269	544	1496	1541	1505.5	1508	284	1450.5	1432	1416	1437	1450.5	1418	1413	1435.5	649	1535	1504.5	1532.5	1481.5	1438.5	1436	1473	1462	1536
miRNA_miR-215-3p	461	342	1404.5	1428	1438.5	127	1443	1482.5	219	1583	1591.5	1588.5	1450.5	1457.5	1434.5	380	1409.5	1401	472	1415	473	1443.5	628	1437	1527	499	1496	239	1505.5	1508	348	151	1432	1416	1437	1450.5	1418	1413	246	1463.5	1535	1504.5	1532.5	1481.5	1438.5	1436	1473	1462	354
miRNA_miR-215-5p	1363	1422.5	1404.5	1428	1438.5	1483.5	554	1482.5	1561	1583	322	1588.5	1450.5	277	442	1462	1409.5	1401	415	1415	534	1443.5	1444	1437	1527	1526.5	1496	739	1505.5	1508	1442	1450.5	1432	1416	1437	363	1418	1413	1435.5	1463.5	1535	1504.5	1532.5	1481.5	500	1436	667	1462	1536
miRNA_miR-216a-3p	1363	1422.5	1404.5	1428	1438.5	1483.5	382	1482.5	1561	581	690	1588.5	1450.5	295	1434.5	1462	1409.5	1401	1402	507	1428	1443.5	1444	363	1527	160	633	1541	1505.5	1508	563	1450.5	503	1416	478	1450.5	332	1413	598	1463.5	145	347	97	1481.5	1438.5	1436	1473	1462	737
miRNA_miR-216a-5p	1363	494	1404.5	184	1438.5	1483.5	646	561	1561	1583	1591.5	1588.5	1450.5	634	1434.5	176	296	1401	331	446	1428	1443.5	1444	1437	1527	1526.5	314	340	1505.5	352	1442	1450.5	1432	1416	1437	1450.5	551	1413	265	1463.5	1535	455	777	652	278	1436	1473	389	1536
miRNA_miR-216b-3p	475	1422.5	439	1428	1438.5	1483.5	1443	1482.5	1561	1583	1591.5	1588.5	1450.5	1457.5	1434.5	1462	1409.5	1401	1402	174	1428	1443.5	1444	1437	1527	655	1496	1541	1505.5	327	1442	1450.5	1432	1416	1437	1450.5	1418	1413	1435.5	1463.5	1535	1504.5	211	363	1438.5	1436	1473	1462	1536
miRNA_miR-216b-5p	1363	296	1404.5	242	1438.5	1483.5	547	1482.5	1561	1583	1591.5	1588.5	1450.5	1457.5	1434.5	457	1409.5	1401	486	1415	1428	589	281	1437	771	1526.5	1496	195	654	1508	1442	1450.5	427	152	1437	1450.5	1418	1413	1435.5	1463.5	1535	1504.5	1532.5	1481.5	1438.5	1436	633	1462	263
miRNA_miR-216c-3p	1363	1422.5	377	296	1438.5	508	1443	1482.5	329	460	624	599	1450.5	1457.5	117	1462	1409.5	1401	359	1415	1428	1443.5	1444	1437	1527	565	525	1541	1505.5	1508	1442	1450.5	1432	397	1437	87	1418	1413	1435.5	457	1535	566	1532.5	269	1438.5	1436	1473	1462	1536
miRNA_miR-216c-5p	1363	1422.5	1404.5	1428	1438.5	1483.5	1443	1482.5	1561	1583	1591.5	1588.5	1450.5	1457.5	1434.5	1462	1409.5	1401	1402	1415	1428	1443.5	1444	1437	1527	628	1496	805	231	1508	205	345	342	1416	1437	1450.5	1418	1413	1435.5	1463.5	1535	411	1532.5	1481.5	1438.5	1436	1473	436	1536
miRNA_miR-217-3p	314	228	1404.5	170	1438.5	644	1443	1482.5	1561	1583	759	1588.5	1450.5	578	1434.5	1462	194	1401	130	1415	1428	1443.5	1444	1437	728	1526.5	1496	1541	1505.5	1508	1442	1450.5	1432	1416	1437	1450.5	1418	1413	1435.5	1463.5	1535	437	1532.5	613	309	627	326	1462	1536
miRNA_miR-217-5p	1363	1422.5	189	302	1438.5	611	1443	1482.5	514	1583	1591.5	97	404	1457.5	586	1462	313	1401	541	1415	1428	1443.5	1444	1437	645	1526.5	1496	684	1505.5	1508	647	1450.5	521	1416	1437	529	1418	1413	1435.5	1463.5	422	1504.5	1532.5	1481.5	1438.5	1436	1473	1462	1536
miRNA_miR-218-1-3p	1363	157	1404.5	1428	1438.5	1483.5	1443	1482.5	1561	1583	1591.5	1588.5	1450.5	456	1434.5	1462	1409.5	1401	1402	1415	1428	1443.5	1444	1437	1527	1526.5	548	1541	367	766	1442	1450.5	1432	1416	1437	629	1418	1413	29	1463.5	1535	1504.5	1532.5	717	1438.5	293	1473	1462	1536
miRNA_miR-218-2-3p	1363	1422.5	1404.5	137	1438.5	1483.5	1443	138	600	1583	204	755	1450.5	1457.5	1434.5	1462	110	1401	1402	1415	1428	181	140	327	1527	1526.5	214	1541	1505.5	1508	1442	1450.5	1432	1416	1437	1450.5	1418	1413	1435.5	1463.5	1535	1504.5	1532.5	1481.5	204	1436	1473	1462	1536
miRNA_miR-218-5p	169	538	504	1428	1438.5	1483.5	1443	1482.5	1561	1583	722	1588.5	1450.5	492	1434.5	1462	1409.5	1401	1402	1415	1428	1443.5	188	606	1527	1526.5	1496	1541	1505.5	385	1442	146	1432	288	1437	656	510	503	1435.5	1463.5	1535	725	1532.5	64	68	1436	270	168	755
miRNA_miR-2183	1363	1422.5	1404.5	1428	1438.5	1483.5	1443	1482.5	1561	548	1591.5	1588.5	1450.5	1457.5	1434.5	1462	1409.5	1401	1402	1415	1428	1443.5	1444	1437	115	1526.5	1496	1541	1505.5	1508	1442	1450.5	1432	1416	1437	1450.5	1418	1413	1435.5	1463.5	1535	1504.5	1532.5	66	393	1436	1473	1462	1536
miRNA_miR-219a-1-3p	213	1422.5	1404.5	1428	1438.5	1483.5	1443	1482.5	1561	1583	1591.5	1588.5	237	1457.5	1434.5	1462	1409.5	1401	1402	1415	1428	1443.5	1444	1437	246	280	1496	125	1505.5	1508	1442	1450.5	1432	1416	1437	1450.5	1418	1413	1435.5	1463.5	1535	53	1532.5	1481.5	1438.5	1436	1473	1462	364
miRNA_miR-219a-2-3p	1363	1422.5	1404.5	1428	1438.5	1483.5	1443	403	1561	773	267	788	1450.5	1457.5	1434.5	1462	1409.5	1401	1402	1415	1428	167	151	1437	1527	1526.5	1496	384	1505.5	1508	1442	1450.5	1432	1416	1437	1450.5	1418	267	1435.5	1463.5	198	1504.5	1532.5	1481.5	1438.5	1436	1473	1462	1536
miRNA_miR-219a-5p	375	1422.5	428	339	1438.5	1483.5	1443	1482.5	1561	1583	1591.5	156	1450.5	1457.5	1434.5	1462	222	1401	1402	297	1428	178	1444	1437	1527	621	1496	1541	1505.5	1508	1442	1450.5	1432	1416	229	1450.5	1418	137	368	1463.5	1535	598	1532.5	477	38	1436	1473	1462	417
miRNA_miR-219b-3p	1363	1422.5	224	1428	1438.5	1483.5	1443	1482.5	1561	84	33	1588.5	1450.5	1457.5	1434.5	1462	1409.5	178	1402	1415	1428	1443.5	1444	1437	1527	1526.5	1496	1541	1505.5	1508	1442	549	1432	1416	1437	490	1418	1413	1435.5	1463.5	1535	1504.5	1532.5	1481.5	1438.5	448	1473	1462	1536
miRNA_miR-219b-5p	1363	1422.5	360	1428	1438.5	1483.5	1443	1482.5	1561	1583	1591.5	1588.5	312	132	632	274	1409.5	1401	1402	218	1428	1443.5	168	1437	562	517	454	457	1505.5	1508	1442	531	1432	344	421	437	1418	1413	1435.5	389	1535	1504.5	1532.5	1481.5	1438.5	1436	1473	1462	1536
miRNA_miR-219c-3p	178	147	1404.5	1428	356	1483.5	1443	1482.5	387	1583	359	1588.5	1450.5	1457.5	1434.5	1462	1409.5	1401	306	1415	316	1443.5	1444	1437	450	74	1496	1541	70	1508	1442	1450.5	1432	1416	1437	1450.5	1418	1413	182	1463.5	624	373	1532.5	1481.5	1438.5	223	363	1462	1536
miRNA_miR-219c-5p	1363	1422.5	294	1428	1438.5	1483.5	1443	1482.5	1561	1583	1591.5	1588.5	1450.5	1457.5	1434.5	1462	1409.5	1401	1402	1415	1428	1443.5	1444	1437	1527	1526.5	1496	1541	1505.5	1508	389	1450.5	1432	1416	1437	1450.5	1418	1413	1435.5	1463.5	1535	1504.5	1532.5	1481.5	1438.5	1436	1473	1462	1536
miRNA_miR-21a-3p	1363	1422.5	1404.5	1428	525	1483.5	580	1482.5	1561	59	95	621	148	625	1434.5	1462	1409.5	1401	1402	537	1428	1443.5	1444	1437	1527	1526.5	1496	1541	537	318	1442	1450.5	1432	440	1437	1450.5	1418	1413	42	1463.5	266	391	1532.5	1481.5	1438.5	1436	1473	527	622
miRNA_miR-21a-5p	1363	1422.5	1404.5	1428	1438.5	1483.5	1443	1482.5	1561	1583	769	1588.5	1450.5	655	1434.5	1462	1409.5	1401	195	1415	1428	1443.5	1444	1437	1527	1526.5	1496	1541	1505.5	1508	1442	1450.5	1432	1416	1437	1450.5	1418	1413	1435.5	1463.5	1535	1504.5	1532.5	1481.5	1438.5	1436	190	129	1536
miRNA_miR-21b	232	1422.5	1404.5	493	1438.5	1483.5	436	1482.5	1561	422	1591.5	1588.5	1450.5	285	1434.5	304	1409.5	1401	1402	1415	605	1443.5	1444	1437	1527	1526.5	1496	1541	609	441	150	207	1432	102	1437	1450.5	344	1413	1435.5	209	1535	1504.5	1532.5	726	601	560	1473	1462	1536
miRNA_miR-21c	1363	1422.5	1404.5	1428	466	711	1443	1482.5	1561	443	1591.5	1588.5	1450.5	1457.5	1434.5	330	1409.5	1401	1402	1415	447	1443.5	1444	1437	1527	1526.5	1496	1541	1505.5	1508	1442	1450.5	1432	1416	1437	1450.5	1418	1413	1435.5	1463.5	1535	1504.5	1532.5	1481.5	1438.5	1436	1473	143	749
miRNA_miR-22-3p	191	590	397	616	1438.5	1483.5	1443	1482.5	614	778	830	771	1450.5	1457.5	1434.5	1462	540	1401	318	1415	1428	1443.5	1444	1437	1527	1526.5	1496	710	183	1508	1442	1450.5	1432	1416	1437	1450.5	1418	1413	1435.5	1463.5	1535	154	1532.5	205	1438.5	1436	1473	1462	1536
miRNA_miR-22-5p	1363	1422.5	1404.5	1428	346	1483.5	251	703	459	1583	1591.5	1588.5	616	391	59	60	208	262	1402	1415	1428	1443.5	307	1437	1527	532	364	588	475	1508	378	1450.5	1432	1416	1437	1450.5	1418	1413	1435.5	422	1535	629	332	1481.5	1438.5	1436	1473	220	1536
miRNA_miR-221-3p	1363	1422.5	1404.5	1428	1438.5	279	220	1482.5	1561	1583	1591.5	1588.5	300	1457.5	1434.5	1462	1409.5	1401	1402	1415	1428	641	1444	1437	361	1526.5	1496	1541	165	1508	234	1450.5	75	1416	1437	1450.5	1418	301	1435.5	1463.5	1535	540	1532.5	1481.5	1438.5	1436	149	1462	1536
miRNA_miR-221-5p	1363	1422.5	1404.5	1428	1438.5	280	1443	1482.5	1561	1583	1591.5	1588.5	1450.5	327	1434.5	1462	1409.5	558	1402	1415	1428	507	328	1437	521	1526.5	1496	1541	1505.5	214	1442	1450.5	1432	1416	1437	1450.5	1418	1413	1435.5	1463.5	1535	1504.5	1532.5	1481.5	1438.5	1436	1473	1462	187
miRNA_miR-222-3p	1363	1422.5	1404.5	463	1438.5	1483.5	1443	1482.5	1561	1583	1591.5	1588.5	56	1457.5	69	1462	1409.5	1401	526	1415	1428	1443.5	1444	1437	325	1526.5	1496	1541	1505.5	1508	434	1450.5	70	1416	1437	1450.5	1418	1413	1435.5	1463.5	1535	1504.5	1532.5	1481.5	336	1436	196	1462	1536
miRNA_miR-222-5p	1363	1422.5	1404.5	1428	1438.5	1483.5	1443	1482.5	1561	1583	1591.5	1588.5	1450.5	416	1434.5	195	1409.5	1401	1402	371	1428	1443.5	318	329	601	1526.5	1496	1541	1505.5	1508	1442	300	1432	1416	1437	1450.5	396	1413	1435.5	1463.5	465	1504.5	1532.5	1481.5	1438.5	1436	671	1462	1536
miRNA_miR-223-3p	1363	1422.5	1404.5	468	1438.5	675	1443	1482.5	1561	1583	1591.5	545	1450.5	1457.5	1434.5	1462	1409.5	376	1402	1415	1428	285	1444	1437	359	485	1496	1541	1505.5	1508	1442	1450.5	1432	1416	1437	592	1418	1413	1435.5	1463.5	464	1504.5	1532.5	1481.5	1438.5	576	1473	1462	1536
miRNA_miR-223-5p	1363	1422.5	1404.5	1428	1438.5	1483.5	329	1482.5	1561	1583	1591.5	1588.5	1450.5	1457.5	1434.5	1462	1409.5	1401	1402	1415	1428	1443.5	435	1437	1527	1526.5	1496	1541	1505.5	1508	1442	1450.5	1432	1416	1437	1450.5	449	1413	1435.5	1463.5	770	1504.5	1532.5	1481.5	1438.5	1436	1473	127	1536
miRNA_miR-224-3p	1363	1422.5	1404.5	574	1438.5	1483.5	1443	1482.5	1561	753	1591.5	1588.5	1450.5	1457.5	1434.5	1462	1409.5	228	395	1415	1428	1443.5	1444	1437	1527	1526.5	1496	1541	1505.5	752	540	1450.5	1432	1416	1437	580	325	1413	1435.5	126	1535	1504.5	1532.5	1481.5	98	193	1473	216	1536
miRNA_miR-224-5p	1363	1422.5	1404.5	1428	1438.5	1483.5	321	626	610	167	1591.5	1588.5	1450.5	1457.5	1434.5	594	1409.5	1401	1402	1415	1428	1443.5	1444	154	98	1526.5	1496	1541	60	1508	1442	1450.5	1432	1416	1437	311	1418	143	1435.5	1463.5	1535	1504.5	239	1481.5	411	246	544	1462	760
miRNA_miR-23a-3p	307	346	456	424	452	1483.5	266	1482.5	1561	624	1591.5	1588.5	298	628	175	681	1409.5	1401	1402	322	1428	1443.5	1444	1437	391	1526.5	363	271	1505.5	1508	1442	1450.5	609	1416	554	537	1418	1413	1435.5	540	752	1504.5	1532.5	455	293	465	1473	219	733
miRNA_miR-23a-5p	1363	1422.5	1404.5	1428	457	1483.5	1443	1482.5	1561	1583	1591.5	1588.5	1450.5	1457.5	615	1462	1409.5	1401	1402	1415	1428	297	1444	414	1527	1526.5	1496	138	548	1508	475	1450.5	314	1416	1437	1450.5	293	500	164	1463.5	592	1504.5	1532.5	1481.5	1438.5	1436	1473	478	1536
miRNA_miR-23b-3p	327	339	1404.5	361	446	642	1443	1482.5	1561	1583	835	1588.5	1450.5	590	293	1462	1409.5	1401	477	1415	470	1443.5	505	1437	642	403	378	317	1505.5	1508	1442	1450.5	1432	1416	532	1450.5	569	1413	1435.5	1463.5	636	1504.5	478	603	1438.5	1436	665	1462	1536
miRNA_miR-23b-5p	1363	1422.5	1404.5	1428	1438.5	1483.5	1443	1482.5	1561	110	1591.5	1588.5	1450.5	478	1434.5	1462	1409.5	1401	1402	1415	311	1443.5	1444	1437	1527	1526.5	306	1541	1505.5	1508	1442	1450.5	1432	1416	1437	1450.5	1418	1413	1435.5	1463.5	1535	606	392	84	1438.5	1436	444	1462	1536
miRNA_miR-24-1-5p	1363	261	566	1428	604	1483.5	1443	671	1561	1583	1591.5	1588.5	1450.5	1457.5	1434.5	1462	1409.5	1401	485	1415	1428	1443.5	223	1437	339	1526.5	1496	1541	1505.5	1508	1442	1450.5	1432	1416	1437	231	1418	1413	1435.5	1463.5	813	751	1532.5	718	1438.5	1436	1473	1462	1536
miRNA_miR-24-2-5p	1363	1422.5	1404.5	1428	630	661	1443	1482.5	1561	1583	519	1588.5	1450.5	1457.5	256	1462	1409.5	1401	1402	1415	1428	607	244	1437	1527	1526.5	1496	1541	604	1508	500	512	1432	1416	1437	597	1418	1413	1435.5	1463.5	1535	768	1532.5	1481.5	1438.5	1436	1473	603	1536
miRNA_miR-24-3p	1363	1422.5	117	255	1438.5	663	1443	255	1561	1583	1591.5	1588.5	1450.5	545	1434.5	1462	334	1401	1402	142	1428	1443.5	1444	1437	1527	1526.5	1496	319	1505.5	1508	1442	1450.5	1432	1416	1437	1450.5	1418	1413	1435.5	1463.5	307	493	1532.5	626	1438.5	423	642	363	1536
miRNA_miR-25-3p	436	585	1404.5	1428	1438.5	1483.5	570	577	1561	1583	1591.5	1588.5	1450.5	1457.5	156	1462	1409.5	1401	1402	1415	1428	1443.5	1444	1437	1527	1526.5	1496	1541	1505.5	1508	1442	1450.5	1432	1416	1437	653	1418	1413	552	463	1535	1504.5	1532.5	1481.5	1438.5	1436	1473	1462	1536
miRNA_miR-25-5p	1363	1422.5	1404.5	116	357	228	1443	1482.5	1561	1583	1591.5	1588.5	1450.5	1457.5	1434.5	652	1409.5	1401	79	1415	1428	1443.5	1444	1437	212	675	1496	1541	1505.5	20	141	307	1432	429	103	47	475	1413	197	116	1535	1504.5	1532.5	1481.5	1438.5	219	1473	175	1536
miRNA_miR-26a-1-3p	1363	1422.5	1404.5	1428	1438.5	683	1443	424	816	1583	1591.5	1588.5	1450.5	1457.5	1434.5	1462	1409.5	1401	1402	1415	1428	1443.5	458	1437	418	1526.5	1496	101	521	1508	1442	1450.5	1432	1416	1437	1450.5	1418	1413	1435.5	1463.5	409	1504.5	1532.5	1481.5	1438.5	267	1473	37	1536
miRNA_miR-26a-2-3p	1363	1422.5	1404.5	1428	1438.5	1483.5	1443	67	1561	1583	1591.5	1588.5	1450.5	1457.5	1434.5	1462	1409.5	1401	1402	1415	1428	1443.5	1444	1437	1527	1526.5	459	651	1505.5	1508	1442	1450.5	437	1416	1437	1450.5	1418	289	502	464	1535	1504.5	1532.5	1481.5	1438.5	1436	1473	1462	1536
miRNA_miR-26a-5p	1363	1422.5	1404.5	1428	608	1483.5	1443	715	1561	1583	1591.5	1588.5	1450.5	1457.5	1434.5	1462	1409.5	1401	1402	1415	1428	1443.5	1444	1437	1527	1526.5	1496	1541	700	1508	1442	1450.5	1432	1416	1437	480	425	1413	1435.5	211	1535	1504.5	1532.5	647	1438.5	1436	174	469	1536
miRNA_miR-26b-3p	1363	1422.5	1404.5	1428	1438.5	1483.5	1443	98	789	1583	1591.5	1588.5	1450.5	1457.5	1434.5	1462	1409.5	182	1402	1415	1428	1443.5	1444	1437	1527	770	272	1541	317	1508	1442	1450.5	1432	1416	1437	503	1418	1413	1435.5	340	1535	1504.5	1532.5	1481.5	422	397	699	1462	1536
miRNA_miR-26b-5p	1363	1422.5	1404.5	1428	1438.5	1483.5	196	1482.5	1561	899	1591.5	329	1450.5	1457.5	552	1462	1409.5	1401	1402	1415	1428	1443.5	1444	1437	1527	1526.5	1496	1541	1505.5	1508	1442	1450.5	1432	1416	1437	1450.5	459	1413	1435.5	1463.5	1535	1504.5	1532.5	704	1438.5	1436	1473	1462	1536
miRNA_miR-27a-3p	1363	1422.5	1404.5	534	1438.5	1483.5	1443	1482.5	1561	1583	1591.5	344	1450.5	1457.5	1434.5	1462	1409.5	1401	124	1415	487	1443.5	1444	588	560	1526.5	734	1541	773	1508	1442	1450.5	207	1416	122	1450.5	1418	1413	1435.5	551	597	1504.5	1532.5	576	1438.5	1436	495	433	640
miRNA_miR-27a-5p	84	1422.5	1404.5	87	1438.5	1483.5	304	1482.5	1561	1583	1591.5	1588.5	633	131	448	1462	83	128	227	71	1428	1443.5	1444	336	785	743	1496	1541	1505.5	1508	1442	1450.5	1432	1416	1437	1450.5	1418	1413	1435.5	1463.5	1535	443	1532.5	1481.5	1438.5	1436	1473	1462	1536
miRNA_miR-27b-3p	1363	1422.5	1404.5	1428	238	1483.5	1443	1482.5	439	1583	1591.5	135	1450.5	619	1434.5	682	1409.5	1401	1402	555	295	1443.5	1444	1437	534	1526.5	1496	1541	1505.5	355	457	1450.5	173	1416	102	1450.5	1418	1413	508	1463.5	1535	1504.5	1532.5	1481.5	612	1436	1473	536	1536
miRNA_miR-27b-5p	1363	1422.5	1404.5	1428	1438.5	1483.5	1443	1482.5	607	1583	188	1588.5	380	1457.5	595	1462	1409.5	1401	1402	1415	203	1443.5	1444	1437	294	724	1496	1541	1505.5	1508	1442	1450.5	1432	177	1437	1450.5	1418	1413	1435.5	1463.5	758	1504.5	1532.5	1481.5	1438.5	1436	1473	1462	537
miRNA_miR-2861	1363	1422.5	1404.5	1428	1438.5	1483.5	1443	1482.5	1561	1583	1591.5	1588.5	1450.5	450	1434.5	1462	410	1401	1402	1415	1428	1443.5	1444	1437	611	1526.5	1496	1541	1505.5	1508	239	170	1432	1416	1437	1450.5	1418	1413	1435.5	1463.5	1535	765	506	1481.5	251	395	1473	1462	479
miRNA_miR-28a-3p	163	1422.5	291	1428	1438.5	1483.5	1443	1482.5	1561	734	1591.5	1588.5	1450.5	1457.5	1434.5	1462	350	1401	1402	1415	1428	1443.5	1444	1437	170	1526.5	1496	1541	204	1508	1442	1450.5	1432	1416	1437	1450.5	1418	1413	1435.5	1463.5	1535	1504.5	1532.5	1481.5	1438.5	1436	1473	1462	1536
miRNA_miR-28a-5p	1363	1422.5	1404.5	1428	330	1483.5	1443	1482.5	472	585	1591.5	1588.5	1450.5	1457.5	1434.5	1462	1409.5	1401	1402	1415	199	1443.5	1444	1437	1527	286	1496	1541	1505.5	1508	1442	423	1432	1416	1437	472	1418	1413	468	1463.5	1535	1504.5	1532.5	1481.5	1438.5	362	1473	1462	1536
miRNA_miR-28b	1363	1422.5	1404.5	1428	1438.5	1483.5	1443	1482.5	1561	1583	1591.5	1588.5	1450.5	1457.5	1434.5	1462	1409.5	1401	1402	1415	1428	1443.5	1444	1437	1527	1526.5	1496	1541	1505.5	1508	1442	1450.5	1432	1416	1437	1450.5	1418	1413	1435.5	1463.5	126	123	296	1481.5	1438.5	1436	1473	1462	1536
miRNA_miR-28c	1363	1422.5	1404.5	1428	1438.5	1483.5	1443	326	595	1583	1591.5	1588.5	1450.5	1457.5	1434.5	1462	1409.5	1401	1402	1415	1428	1443.5	1444	1437	428	1526.5	1496	1541	432	1508	445	1450.5	339	1416	1437	1450.5	1418	1413	1435.5	322	1535	597	1532.5	491	1438.5	324	1473	1462	1536
miRNA_miR-290a-3p	1363	1422.5	1404.5	1428	1438.5	1483.5	1443	1482.5	1561	1583	1591.5	1588.5	1450.5	1457.5	1434.5	1462	1409.5	1401	1402	1415	1428	1443.5	1444	1437	732	1526.5	700	1541	1505.5	1508	1442	1450.5	1432	1416	1437	1450.5	161	1413	411	1463.5	1535	1504.5	627	1481.5	1438.5	1436	1473	1462	1536
miRNA_miR-290a-5p	1363	1422.5	1404.5	1428	1438.5	710	1443	432	1561	1583	1591.5	1588.5	1450.5	554	1434.5	595	1409.5	1401	1402	1415	1428	280	1444	328	1527	1526.5	1496	1541	486	1508	1442	286	1432	1416	538	1450.5	1418	1413	1435.5	1463.5	1535	1504.5	1532.5	1481.5	1438.5	1436	1473	1462	464
miRNA_miR-290b-3p	1363	1422.5	1404.5	1428	1438.5	1483.5	1443	1482.5	418	676	1591.5	1588.5	1450.5	1457.5	1434.5	1462	1409.5	1401	1402	1415	1428	1443.5	1444	520	1527	1526.5	1496	157	1505.5	1508	449	1450.5	1432	1416	335	1450.5	180	237	1435.5	1463.5	663	1504.5	503	1481.5	1438.5	1436	1473	1462	1536
miRNA_miR-290b-5p	1363	1422.5	111	1428	250	190	450	1482.5	812	384	1591.5	850	1450.5	166	1434.5	1462	546	1401	1402	551	1428	220	310	1437	1527	765	1496	741	444	560	1442	1450.5	123	1416	615	246	1418	584	464	665	1535	695	1532.5	610	1438.5	1436	492	473	1536
miRNA_miR-291a-3p	1363	1422.5	1404.5	1428	532	1483.5	565	1482.5	452	1583	438	1588.5	1450.5	1457.5	131	1462	1409.5	1401	1402	1415	464	1443.5	1444	443	722	773	618	1541	1505.5	1508	1442	233	1432	541	1437	1450.5	1418	1413	1435.5	1463.5	1535	1504.5	1532.5	1481.5	1438.5	1436	1473	1462	505
miRNA_miR-291a-5p	105	1422.5	1404.5	101	1438.5	1483.5	90	1482.5	1561	1583	1591.5	844	660	1457.5	236	1462	1409.5	1401	1402	1415	53	1443.5	477	245	1527	1526.5	690	375	345	1508	1442	1450.5	1432	1416	1437	315	147	216	132	1463.5	248	1504.5	118	381	1438.5	1436	177	1462	1536
miRNA_miR-291b-3p	1363	163	233	553	1438.5	305	1443	1482.5	498	1583	673	406	1450.5	1457.5	1434.5	303	373	1401	1402	1415	530	247	1444	1437	747	1526.5	1496	1541	1505.5	1508	1442	1450.5	1432	1416	1437	1450.5	407	261	1435.5	1463.5	1535	1504.5	134	1481.5	1438.5	1436	1473	1462	476
miRNA_miR-291b-5p	450	1422.5	199	105	1438.5	693	88	1482.5	1561	1583	1591.5	1588.5	1450.5	1457.5	250	181	1409.5	1401	1402	1415	49	1443.5	204	1437	1527	1526.5	1496	1541	1505.5	469	1442	1450.5	1432	1416	1437	1450.5	149	1413	112	1463.5	535	1504.5	74	1481.5	1438.5	1436	1473	1462	1536
miRNA_miR-292a-3p	1363	1422.5	1404.5	535	1438.5	1483.5	633	1482.5	1561	1583	1591.5	312	1450.5	667	503	1462	1409.5	1401	1402	1415	479	1443.5	502	558	1527	1526.5	742	1541	677	1508	1442	1450.5	1432	1416	1437	1450.5	209	1413	385	1463.5	1535	1504.5	1532.5	1481.5	538	1436	1473	1462	1536
miRNA_miR-292a-5p	1363	1422.5	1404.5	1428	1438.5	1483.5	1443	1482.5	392	688	1591.5	288	1450.5	1457.5	1434.5	1462	1409.5	1401	1402	470	1428	1443.5	1444	222	1527	1526.5	1496	1541	1505.5	1508	1442	1450.5	1432	1416	1437	525	1418	1413	1435.5	1463.5	1535	1504.5	1532.5	1481.5	1438.5	1436	1473	1462	1536
miRNA_miR-292b-3p	1363	117	1404.5	1428	1438.5	1483.5	1443	1482.5	1561	633	1591.5	1588.5	441	1457.5	1434.5	130	1409.5	1401	1402	321	1428	1443.5	1444	1437	1527	1526.5	1496	640	1505.5	1508	1442	1450.5	1432	1416	1437	1450.5	217	1413	179	230	1535	419	1532.5	405	318	94	1473	1462	1536
miRNA_miR-292b-5p	331	140	1404.5	1428	1438.5	1483.5	1443	718	1561	1583	387	902	1450.5	382	1434.5	1462	1409.5	1401	1402	1415	574	221	1444	1437	1527	779	467	629	1505.5	1508	589	1450.5	1432	1416	1437	1450.5	1418	457	1435.5	1463.5	1535	1504.5	1532.5	1481.5	558	1436	1473	1462	570
miRNA_miR-293-3p	1363	1422.5	1404.5	1428	1438.5	1483.5	164	628	1561	347	1591.5	1588.5	69	1457.5	218	1462	1409.5	1401	1402	1415	1428	1443.5	1444	428	1527	1526.5	1496	1541	1505.5	1508	1442	1450.5	1432	1416	459	1450.5	1418	1413	1435.5	1463.5	1535	1504.5	1532.5	1481.5	1438.5	1436	1473	1462	1536
miRNA_miR-293-5p	1363	1422.5	1404.5	540	1438.5	510	1443	434	1561	1583	1591.5	1588.5	1450.5	541	1434.5	1462	1409.5	1401	1402	1415	432	1443.5	1444	1437	685	1526.5	1496	1541	451	395	1442	410	1432	1416	1437	1450.5	1418	1413	615	520	1535	1504.5	550	1481.5	426	1436	1473	660	1536
miRNA_miR-294-3p	1363	1422.5	1404.5	1428	1438.5	1483.5	1443	1482.5	48	1583	1591.5	1588.5	652	1457.5	1434.5	1462	1409.5	1401	1402	1415	615	1443.5	1444	1437	1527	1526.5	1496	1541	1505.5	1508	1442	1450.5	509	564	1437	1450.5	1418	1413	1435.5	1463.5	1535	1504.5	1532.5	1481.5	1438.5	583	1473	1462	523
miRNA_miR-294-5p	268	1422.5	1404.5	1428	1438.5	1483.5	1443	1482.5	1561	1583	514	767	575	381	1434.5	458	1409.5	1401	1402	1415	1428	1443.5	1444	409	173	451	1496	1541	1505.5	464	1442	1450.5	1432	1416	1437	1450.5	1418	330	1435.5	1463.5	366	1504.5	1532.5	1481.5	1438.5	1436	1473	1462	562
miRNA_miR-295-3p	1363	1422.5	519	1428	1438.5	1483.5	524	1482.5	301	1583	1591.5	917	1450.5	1457.5	1434.5	1462	1409.5	1401	425	1415	1428	1443.5	1444	302	811	1526.5	1496	1541	761	1508	1442	1450.5	1432	1416	1437	1450.5	1418	1413	1435.5	620	1535	1504.5	1532.5	1481.5	1438.5	1436	148	1462	1536
miRNA_miR-295-5p	235	431	1404.5	1428	1438.5	1483.5	1443	1482.5	1561	1583	605	1588.5	1450.5	1457.5	1434.5	1462	1409.5	1401	1402	577	1428	1443.5	1444	1437	1527	1526.5	1496	679	393	1508	1442	536	1432	1416	1437	1450.5	1418	1413	1435.5	1463.5	1535	1504.5	1532.5	250	1438.5	1436	351	651	1536
miRNA_miR-296-3p	1363	403	1404.5	1428	1438.5	396	190	1482.5	1561	1583	1591.5	783	438	1457.5	616	1462	115	1401	403	276	391	1443.5	1444	1437	1527	1526.5	426	1541	113	105	247	175	1432	1416	165	1450.5	1418	1413	1435.5	460	1535	1504.5	1532.5	1481.5	1438.5	1436	1473	1462	1536
miRNA_miR-296-5p	1363	1422.5	1404.5	1428	94	535	1443	304	1561	1583	1591.5	1588.5	1450.5	1457.5	377	136	1409.5	1401	1402	1415	1428	430	1444	1437	1527	562	1496	111	1505.5	1508	1442	417	1432	1416	1437	1450.5	1418	1413	157	1463.5	700	170	1532.5	1481.5	1438.5	1436	1473	1462	1536
miRNA_miR-297a-3p	416	1422.5	1404.5	554	576	1483.5	388	1482.5	1561	1583	347	845	1450.5	1457.5	1434.5	1462	562	1401	1402	499	1428	1443.5	638	347	1527	1526.5	1496	663	1505.5	1508	1442	1450.5	1432	1416	390	1450.5	1418	1413	1435.5	1463.5	1535	1504.5	313	1481.5	572	301	647	1462	1536
miRNA_miR-297a-5p	1363	1422.5	1404.5	1428	1438.5	209	1443	1482.5	1561	1583	596	1588.5	313	1457.5	1434.5	1462	1409.5	1401	1402	1415	338	1443.5	414	87	1527	1526.5	1496	803	350	1508	1442	1450.5	313	1416	1437	1450.5	1418	1413	184	1463.5	314	1504.5	1532.5	1481.5	1438.5	1436	1473	1462	1536
miRNA_miR-297b-3p	1363	598	1404.5	1428	1438.5	1483.5	1443	1482.5	1561	1583	829	860	1450.5	1457.5	1434.5	1462	487	560	1402	383	1428	1443.5	1444	633	1527	379	678	1541	1505.5	1508	358	1450.5	1432	431	269	1450.5	1418	563	1435.5	1463.5	336	1504.5	419	1481.5	1438.5	1436	1473	1462	1536
miRNA_miR-297b-5p	1363	1422.5	1404.5	1428	602	1483.5	1443	1482.5	1561	1583	323	1588.5	1450.5	1457.5	1434.5	1462	1409.5	1401	262	581	1428	1443.5	1444	417	1527	1526.5	1496	813	188	1508	1442	1450.5	1432	1416	1437	1450.5	294	408	577	333	1535	529	789	1481.5	1438.5	1436	1473	1462	1536
miRNA_miR-297c-3p	460	1422.5	1404.5	532	1438.5	1483.5	259	1482.5	1561	1583	842	1588.5	510	1457.5	1434.5	1462	1409.5	1401	442	1415	1428	591	1444	518	636	736	1496	1541	617	1508	625	1450.5	326	1416	353	1450.5	1418	1413	1435.5	1463.5	1535	762	702	1481.5	1438.5	633	1473	1462	684
miRNA_miR-297c-5p	1363	547	1404.5	1428	98	52	1443	1482.5	1561	456	1591.5	1588.5	259	1457.5	1434.5	1462	1409.5	319	1402	1415	1428	393	1444	419	1527	681	1496	1541	298	183	1442	1450.5	1432	286	600	383	103	1413	1435.5	1463.5	333	390	1532.5	1481.5	1438.5	428	1473	308	1536
miRNA_miR-298-3p	1363	337	1404.5	1428	1438.5	1483.5	1443	1482.5	1561	1583	585	721	1450.5	1457.5	1434.5	1462	1409.5	1401	277	1415	1428	1443.5	1444	1437	1527	1526.5	1496	1541	1505.5	1508	1442	1450.5	1432	255	1437	1450.5	1418	1413	383	78	1535	1504.5	1532.5	1481.5	324	1436	409	1462	361
miRNA_miR-298-5p	1363	1422.5	1404.5	1428	1438.5	331	395	72	280	794	600	560	1450.5	1457.5	1434.5	509	298	1401	1402	1415	1428	1443.5	531	1437	352	82	553	1541	433	1508	1442	349	1432	1416	1437	366	393	1413	1435.5	296	1535	534	1532.5	1481.5	1438.5	1436	1473	1462	1536
miRNA_miR-299a-3p	1363	1422.5	1404.5	1428	1438.5	1483.5	1443	337	633	1583	1591.5	1588.5	1450.5	641	1434.5	1462	1409.5	1401	1402	168	1428	1443.5	1444	1437	1527	291	1496	176	1505.5	1508	1442	1450.5	1432	1416	1437	105	1418	1413	1435.5	1463.5	1535	1504.5	1532.5	1481.5	1438.5	1436	1473	1462	1536
miRNA_miR-299a-5p	1363	416	1404.5	1428	1438.5	1483.5	1443	1482.5	734	1583	1591.5	769	140	1457.5	1434.5	1462	1409.5	464	1402	1415	1428	1443.5	1444	1437	1527	1526.5	1496	1541	1505.5	1508	1442	1450.5	1432	1416	1437	1450.5	1418	149	111	383	678	1504.5	1532.5	1481.5	1438.5	1436	1473	1462	1536
miRNA_miR-299b-3p	374	1422.5	1404.5	1428	303	1483.5	331	465	1561	1583	1591.5	1588.5	1450.5	1457.5	1434.5	1462	1409.5	1401	1402	99	1428	1443.5	448	320	1527	282	1496	158	1505.5	685	1442	1450.5	234	1416	1437	89	1418	420	1435.5	1463.5	1535	1504.5	1532.5	1481.5	316	1436	1473	558	1536
miRNA_miR-299b-5p	1363	1422.5	1404.5	1428	1438.5	1483.5	1443	1482.5	1561	546	1591.5	1588.5	1450.5	1457.5	1434.5	562	1409.5	380	1402	1415	1428	1443.5	1444	1437	502	1526.5	1496	1541	1505.5	1508	1442	1450.5	1432	1416	1437	1450.5	1418	1413	1435.5	1463.5	1535	1504.5	633	1481.5	1438.5	1436	233	1462	1536
miRNA_miR-29a-3p	1363	468	1404.5	267	1438.5	1483.5	399	1482.5	402	501	1591.5	1588.5	204	64	336	35	1409.5	132	1402	376	220	470	64	1437	1527	1526.5	1496	776	1505.5	1508	592	1450.5	1432	1416	1437	1450.5	1418	1413	600	648	1535	1504.5	709	612	1438.5	83	394	1462	1536
miRNA_miR-29a-5p	1363	1422.5	1404.5	1428	1438.5	173	1443	1482.5	1561	330	360	1588.5	1450.5	1457.5	1434.5	1462	1409.5	1401	1402	1415	363	326	1444	1437	1527	1526.5	1496	1541	1505.5	1508	1442	608	1432	1416	1437	1450.5	1418	1413	1435.5	351	1535	1504.5	638	1481.5	1438.5	272	1473	1462	1536
miRNA_miR-29b-1-5p	236	1422.5	1404.5	1428	360	1483.5	1443	1482.5	251	1583	1591.5	1588.5	83	242	1434.5	1462	1409.5	1401	1402	1415	1428	500	1444	1437	1527	1526.5	1496	1541	1505.5	744	1442	1450.5	1432	1416	285	635	1418	1413	1435.5	1463.5	1535	1504.5	135	1481.5	1438.5	1436	646	303	1536
miRNA_miR-29b-2-5p	1363	1422.5	354	1428	329	1483.5	1443	1482.5	1561	1583	1591.5	749	1450.5	525	1434.5	1462	1409.5	1401	1402	1415	586	1443.5	1444	1437	1527	1526.5	1496	582	186	1508	1442	1450.5	1432	1416	1437	1450.5	1418	528	509	1463.5	1535	1504.5	507	1481.5	1438.5	1436	309	1462	568
miRNA_miR-29b-3p	1363	1422.5	1404.5	270	1438.5	1483.5	1443	1482.5	509	796	1591.5	1588.5	1450.5	1457.5	299	433	1409.5	179	1402	282	101	266	225	359	1527	745	1496	301	665	1508	1442	1450.5	531	1416	1437	1450.5	1418	1413	81	1463.5	631	1504.5	1532.5	628	1438.5	1436	430	1462	1536
miRNA_miR-29c-3p	1363	1422.5	1404.5	1428	1438.5	1483.5	523	1482.5	259	818	854	1588.5	1450.5	1457.5	1434.5	1462	1409.5	1401	498	1415	1428	161	1444	1437	704	1526.5	664	489	1505.5	1508	1442	1450.5	1432	1416	631	1450.5	1418	1413	497	582	1535	767	1532.5	1481.5	1438.5	47	1473	1462	779
miRNA_miR-29c-5p	70	107	67	36	1438.5	210	53	87	1561	1583	1591.5	202	1450.5	57	1434.5	1462	40	130	23	16	165	525	67	1437	25	60	22	11	623	1508	59	58	136	119	100	1450.5	1418	29	504	425	667	1504.5	671	1481.5	64	69	299	51	1536
miRNA_miR-300-3p	1363	1422.5	1404.5	1428	1438.5	301	1443	217	625	1583	353	1588.5	1450.5	1457.5	1434.5	1462	1409.5	1401	1402	1415	1428	344	1444	492	719	1526.5	167	226	1505.5	1508	1442	1450.5	367	1416	1437	1450.5	242	60	460	255	1535	496	1532.5	1481.5	1438.5	1436	429	509	1536
miRNA_miR-300-5p	1363	1422.5	243	1428	1438.5	594	1443	193	1561	1583	1591.5	1588.5	1450.5	270	217	1462	340	1401	76	1415	1428	1443.5	366	1437	721	1526.5	170	1541	1505.5	1508	407	1450.5	322	363	139	175	1418	211	1435.5	1463.5	556	1504.5	1532.5	627	590	1436	1473	1462	1536
miRNA_miR-301a-3p	1363	1422.5	1404.5	1428	1438.5	1483.5	635	1482.5	1561	1583	515	1588.5	1450.5	1457.5	1434.5	1462	1409.5	1401	1402	1415	324	1443.5	1444	1437	709	1526.5	1496	1541	1505.5	1508	618	1450.5	1432	1416	1437	1450.5	1418	540	528	1463.5	1535	1504.5	1532.5	1481.5	1438.5	1436	1473	588	1536
miRNA_miR-301a-5p	1363	1422.5	1404.5	1428	1438.5	1483.5	1443	1482.5	1561	1583	1591.5	1588.5	1450.5	1457.5	328	211	70	1401	1402	1415	1428	1443.5	1444	1437	804	1526.5	1496	1541	316	1508	1442	1450.5	1432	1416	1437	1450.5	1418	1413	1435.5	1463.5	1535	495	1532.5	1481.5	1438.5	1436	1473	1462	1536
miRNA_miR-301b-3p	1363	1422.5	1404.5	390	1438.5	1483.5	1443	457	1561	1583	890	858	1450.5	1457.5	1434.5	1462	1409.5	1401	1402	1415	1428	1443.5	642	1437	760	1526.5	1496	833	1505.5	1508	1442	640	591	1416	1437	1450.5	1418	1413	1435.5	1463.5	1535	1504.5	1532.5	1481.5	1438.5	1436	1473	1462	1536
miRNA_miR-301b-5p	1363	1422.5	366	1428	1438.5	1483.5	1443	1482.5	694	1583	1591.5	1588.5	1450.5	1457.5	1434.5	1462	131	1401	1402	1415	1428	362	1444	1437	1527	1526.5	265	1541	276	1508	1442	588	1432	1416	1437	386	1418	1413	1435.5	1463.5	1535	1504.5	1532.5	1481.5	1438.5	1436	1473	1462	1536
miRNA_miR-302a-3p	1363	364	1404.5	1428	1438.5	1483.5	1443	1482.5	859	391	372	1588.5	229	1457.5	1434.5	1462	1409.5	1401	1402	1415	1428	1443.5	1444	1437	604	1526.5	1496	1541	1505.5	1508	1442	1450.5	1432	1416	516	1450.5	1418	1413	1435.5	554	1535	562	449	1481.5	1438.5	1436	1473	1462	451
miRNA_miR-302a-5p	1363	1422.5	1404.5	1428	1438.5	1483.5	1443	189	1561	1583	1591.5	1588.5	137	1457.5	1434.5	432	1409.5	1401	1402	1415	1428	1443.5	1444	1437	1527	1526.5	1496	1541	1505.5	1508	1442	1450.5	1432	1416	1437	1450.5	1418	1413	1435.5	311	1535	1504.5	1532.5	1481.5	1438.5	1436	1473	1462	1536
miRNA_miR-302b-3p	1363	1422.5	1404.5	1428	1438.5	1483.5	1443	1482.5	1561	1583	533	1588.5	178	1457.5	1434.5	1462	1409.5	1401	1402	1415	1428	1443.5	1444	1437	1527	1526.5	1496	1541	1505.5	1508	1442	1450.5	1432	1416	547	1450.5	1418	1413	1435.5	1463.5	1535	1504.5	343	1481.5	1438.5	1436	1473	1462	1536
miRNA_miR-302b-5p	1363	1422.5	256	1428	1438.5	1483.5	1443	1482.5	1561	1583	1591.5	1588.5	1450.5	1457.5	1434.5	1462	186	1401	1402	1415	1428	1443.5	1444	1437	158	1526.5	1496	316	1505.5	1508	1442	1450.5	500	560	1437	1450.5	1418	1413	603	1463.5	1535	1504.5	681	1481.5	323	1436	224	1462	1536
miRNA_miR-302c-3p	1363	123	1404.5	1428	626	564	1443	634	1561	345	452	784	1450.5	572	1434.5	1462	1409.5	1401	1402	580	1428	1443.5	1444	630	270	1526.5	728	631	747	1508	610	265	1432	1416	1437	1450.5	1418	1413	233	337	1535	1504.5	792	1481.5	1438.5	1436	1473	1462	1536
miRNA_miR-302c-5p	1363	1422.5	1404.5	1428	1438.5	1483.5	1443	1482.5	1561	1583	703	1588.5	1450.5	1457.5	1434.5	1462	215	1401	1402	1415	1428	1443.5	1444	1437	1527	1526.5	1496	1541	1505.5	1508	1442	1450.5	1432	1416	1437	1450.5	1418	1413	1435.5	1463.5	1535	1504.5	1532.5	1481.5	273	1436	1473	1462	1536
miRNA_miR-302d-3p	1363	1422.5	1404.5	1428	1438.5	1483.5	1443	1482.5	1561	1583	1591.5	1588.5	166	1457.5	488	1462	478	1401	1402	1415	1428	1443.5	1444	1437	1527	1526.5	1496	1541	1505.5	1508	1442	1450.5	535	1416	637	1450.5	554	1413	1435.5	1463.5	1535	1504.5	1532.5	1481.5	1438.5	1436	1473	442	78
miRNA_miR-302d-5p	1363	1422.5	165	1428	1438.5	1483.5	1443	1482.5	788	1583	1591.5	1588.5	1450.5	1457.5	1434.5	1462	94	1401	385	1415	1428	1443.5	1444	1437	1527	1526.5	1496	1541	1505.5	1508	498	1450.5	1432	1416	1437	1450.5	1418	1413	1435.5	1463.5	1535	1504.5	678	1481.5	332	536	1473	1462	1536
miRNA_miR-3057-3p	1363	184	1404.5	1428	216	1483.5	1443	1482.5	769	264	420	713	1450.5	1457.5	1434.5	1462	1409.5	1401	1402	209	1428	1443.5	1444	1437	662	151	1496	1541	536	412	1442	1450.5	1432	1416	1437	1450.5	1418	1413	1435.5	1463.5	189	24	1532.5	271	1438.5	464	1473	1462	721
miRNA_miR-3057-5p	1363	1422.5	1404.5	1428	1438.5	1483.5	430	1482.5	1561	1583	335	529	1450.5	1457.5	352	1462	1409.5	312	1402	1415	1428	333	1444	216	1527	594	493	455	529	510	626	1450.5	1432	376	1437	1450.5	1418	1413	1435.5	1463.5	197	678	1532.5	1481.5	1438.5	101	1473	1462	455
miRNA_miR-3058-3p	1363	1422.5	1404.5	1428	1438.5	1483.5	319	1482.5	624	1583	1591.5	255	517	1457.5	485	1462	1409.5	1401	1402	1415	1428	1443.5	1444	1437	438	1526.5	1496	1541	1505.5	1508	1442	343	1432	1416	1437	1450.5	1418	1413	1435.5	300	250	364	575	1481.5	417	1436	1473	1462	1536
miRNA_miR-3058-5p	1363	1422.5	218	325	1438.5	236	1443	516	447	851	1591.5	1588.5	620	1457.5	317	1462	1409.5	1401	1402	1415	166	435	369	1437	249	1526.5	1496	1541	255	1508	1442	368	626	1416	1437	1450.5	164	1413	340	1463.5	435	368	200	51	1438.5	158	81	288	397
miRNA_miR-3059-3p	1363	1422.5	1404.5	1428	1438.5	412	1443	1482.5	1561	607	93	482	1450.5	647	1434.5	1462	1409.5	327	567	1415	1428	1443.5	568	1437	1527	1526.5	1496	768	1505.5	1508	1442	1450.5	65	1416	1437	1450.5	417	1413	1435.5	640	569	760	1532.5	504	1438.5	1436	1473	340	1536
miRNA_miR-3059-5p	1363	1422.5	1404.5	1428	1438.5	117	587	306	255	1583	1591.5	563	1450.5	546	1434.5	593	1409.5	366	1402	574	216	1443.5	1444	1437	752	1526.5	225	742	1505.5	1508	1442	473	1432	1416	636	1450.5	238	1413	113	1463.5	1535	474	1532.5	1481.5	198	1436	637	1462	1536
miRNA_miR-3060-3p	1363	1422.5	1404.5	1428	1438.5	1483.5	1443	1482.5	1561	1583	1591.5	177	1450.5	288	315	1462	1409.5	1401	1402	1415	77	1443.5	1444	1437	1527	1526.5	1496	1541	1505.5	363	1442	1450.5	1432	1416	1437	1450.5	1418	1413	1435.5	1463.5	1535	461	680	164	1438.5	296	41	1462	1536
miRNA_miR-3060-5p	1363	1422.5	1404.5	1428	1438.5	686	598	1482.5	1561	906	1591.5	1588.5	1450.5	1457.5	1434.5	179	1409.5	1401	1402	1415	1428	1443.5	1444	1437	1527	1526.5	1496	1541	1505.5	646	1442	1450.5	1432	1416	504	1450.5	1418	1413	1435.5	1463.5	1535	1504.5	1532.5	1481.5	299	1436	1473	1462	1536
miRNA_miR-3061-3p	1363	1422.5	1404.5	1428	1438.5	1483.5	1443	1482.5	1561	1583	1591.5	1588.5	1450.5	1457.5	123	258	1409.5	1401	1402	589	1428	1443.5	247	577	1527	1526.5	1496	1541	1505.5	1508	1442	1450.5	1432	1416	1437	1450.5	1418	1413	1435.5	1463.5	1535	1504.5	1532.5	1481.5	1438.5	1436	1473	1462	1536
miRNA_miR-3061-5p	1363	233	1404.5	158	1438.5	1483.5	1443	1482.5	569	300	887	1588.5	1450.5	222	1434.5	1462	1409.5	1401	1402	1415	1428	1443.5	1444	1437	475	115	532	1541	1505.5	602	351	1450.5	161	1416	441	1450.5	1418	1413	495	465	1535	179	480	1481.5	253	347	1473	1462	206
miRNA_miR-3062-3p	1363	396	413	1428	1438.5	1483.5	1443	1482.5	666	177	1591.5	878	1450.5	1457.5	1434.5	1462	1409.5	492	1402	1415	1428	1443.5	1444	1437	1527	752	1496	550	1505.5	1508	1442	1450.5	1432	1416	1437	1450.5	1418	1413	1435.5	1463.5	242	198	1532.5	217	1438.5	1436	468	1462	1536
miRNA_miR-3062-5p	1363	1422.5	1404.5	1428	1438.5	700	1443	1482.5	1561	1583	1591.5	762	105	561	325	1462	1409.5	1401	1402	1415	538	548	1444	1437	1527	95	409	152	1505.5	1508	1442	481	567	496	1437	1450.5	1418	1413	1435.5	1463.5	1535	1504.5	171	319	516	84	169	1462	1536
miRNA_miR-3063-3p	223	1422.5	1404.5	1428	1438.5	281	1443	1482.5	1561	1583	1591.5	1588.5	467	1457.5	1434.5	567	1409.5	1401	1402	1415	1428	1443.5	1444	1437	557	1526.5	397	1541	1505.5	1508	1442	1450.5	101	1416	173	1450.5	1418	222	1435.5	1463.5	1535	1504.5	1532.5	1481.5	1438.5	1436	1473	1462	1536
miRNA_miR-3063-5p	1363	188	1404.5	1428	1438.5	1483.5	1443	1482.5	1561	198	786	366	364	1457.5	292	1462	1409.5	1401	1402	1415	1428	1443.5	1444	421	74	156	733	1541	1505.5	237	1442	1450.5	87	442	402	460	162	1413	1435.5	277	618	44	424	334	1438.5	1436	1473	328	183
miRNA_miR-3064-3p	1363	1422.5	1404.5	262	1438.5	1483.5	1443	1482.5	1561	715	657	1588.5	1450.5	467	1434.5	1462	1409.5	1401	1402	1415	396	1443.5	1444	309	1527	1526.5	1496	1541	1505.5	1508	1442	1450.5	1432	1416	1437	1450.5	1418	1413	1435.5	310	1535	346	1532.5	1481.5	1438.5	87	1473	1462	1536
miRNA_miR-3064-5p	1363	1422.5	1404.5	1428	268	1483.5	1443	281	469	837	489	459	470	1457.5	49	58	510	506	1402	248	1428	1443.5	1444	379	1527	567	1496	786	161	460	403	1450.5	304	428	467	191	1418	1413	1435.5	299	1535	219	1532.5	538	1438.5	398	1473	1462	803
miRNA_miR-3065-3p	205	1422.5	1404.5	1428	1438.5	1483.5	1443	1482.5	420	401	618	1588.5	144	103	36	1462	1409.5	1401	1402	1415	1428	293	84	1437	1527	85	671	177	300	1508	1442	1450.5	145	1416	531	1450.5	309	1413	1435.5	1463.5	1535	1504.5	1532.5	1481.5	74	36	333	96	625
miRNA_miR-3065-5p	174	1422.5	284	1428	1438.5	1483.5	384	1482.5	648	788	1591.5	1588.5	422	1457.5	609	1462	1409.5	1401	452	1415	1428	451	1444	1437	1527	1526.5	1496	1541	1505.5	480	1442	155	1432	1416	349	636	1418	466	177	1463.5	529	1504.5	614	599	133	227	1473	539	1536
miRNA_miR-3066-3p	1363	1422.5	1404.5	1428	482	1483.5	1443	1482.5	1561	1583	1591.5	1588.5	1450.5	1457.5	1434.5	1462	1409.5	1401	245	1415	1428	1443.5	1444	232	1527	1526.5	1496	1541	203	1508	1442	1450.5	1432	1416	1437	1450.5	1418	1413	1435.5	271	1535	269	1532.5	1481.5	1438.5	1436	1473	1462	1536
miRNA_miR-3066-5p	1363	1422.5	1404.5	1428	425	1483.5	1443	1482.5	37	181	42	1588.5	1450.5	363	202	1462	369	1401	1402	1415	1428	1443.5	1444	1437	1527	242	1496	1541	1505.5	265	1442	1450.5	584	1416	609	1450.5	1418	1413	1435.5	1463.5	1535	1504.5	1532.5	1481.5	1438.5	1436	1473	1462	1536
miRNA_miR-3067-3p	1363	1422.5	1404.5	1428	1438.5	1483.5	1443	1482.5	1561	1583	1591.5	1588.5	1450.5	1457.5	1434.5	1462	1409.5	1401	1402	1415	1428	1443.5	1444	1437	1527	1526.5	1496	1541	1505.5	1508	1442	1450.5	1432	1416	1437	1450.5	1418	1413	1435.5	1463.5	695	1504.5	1532.5	1481.5	1438.5	1436	1473	1462	1536
miRNA_miR-3067-5p	1363	1422.5	1404.5	1428	1438.5	1483.5	1443	1482.5	1561	1583	1591.5	1588.5	1450.5	1457.5	1434.5	420	1409.5	1401	1402	1415	1428	1443.5	1444	523	254	1526.5	471	1541	619	1508	1442	1450.5	1432	1416	1437	1450.5	1418	1413	1435.5	1463.5	1535	1504.5	495	396	1438.5	1436	289	1462	128
miRNA_miR-3068-3p	1363	1422.5	1404.5	1428	508	205	1443	542	1561	627	1591.5	1588.5	1450.5	1457.5	1434.5	1462	1409.5	1401	1402	1415	1428	1443.5	1444	1437	1527	1526.5	1496	1541	1505.5	1508	1442	1450.5	1432	1416	1437	1450.5	1418	1413	1435.5	1463.5	1535	1504.5	1532.5	1481.5	1438.5	417	321	1462	1536
miRNA_miR-3068-5p	1363	436	1404.5	617	74	189	1443	1482.5	192	126	727	1588.5	1450.5	207	1434.5	376	1409.5	1401	1402	1415	276	564	1444	1437	555	1526.5	1496	1541	715	435	1442	383	73	1416	1437	109	1418	1413	1435.5	1463.5	1535	1504.5	1532.5	1481.5	1438.5	276	1473	1462	506
miRNA_miR-3069-3p	1363	1422.5	1404.5	1428	1438.5	1483.5	1443	407	207	1583	1591.5	695	1450.5	110	1434.5	415	1409.5	1401	1402	1415	1428	549	1444	1437	452	799	1496	1541	1505.5	1508	1442	1450.5	1432	1416	1437	1450.5	1418	1413	1435.5	1463.5	511	1504.5	1532.5	468	1438.5	1436	109	255	64
miRNA_miR-3069-5p	1363	152	112	1428	1438.5	1483.5	1443	1482.5	445	461	1591.5	1588.5	1450.5	1457.5	1434.5	445	1409.5	1401	1402	1415	607	1443.5	450	1437	1527	1526.5	703	393	1505.5	1508	145	1450.5	1432	1416	1437	389	227	1413	1435.5	373	1535	1504.5	1532.5	1481.5	1438.5	608	629	147	1536
miRNA_miR-3070-2-3p	1363	1422.5	1404.5	1428	1438.5	97	1443	1482.5	1561	1583	1591.5	1588.5	391	1457.5	1434.5	622	1409.5	284	1402	1415	123	135	1444	123	1527	1526.5	468	1541	1505.5	494	1442	1450.5	1432	1416	1437	450	1418	1413	172	1463.5	1535	267	1532.5	1481.5	1438.5	1436	476	1462	1536
miRNA_miR-3070-3p	1363	1422.5	1404.5	1428	1438.5	1483.5	390	1482.5	1561	1583	1591.5	1588.5	419	1457.5	1434.5	1462	1409.5	425	1402	1415	380	389	266	107	1527	1526.5	134	1541	1505.5	1508	1442	1450.5	1432	1416	1437	659	333	1413	462	1463.5	1535	1504.5	1532.5	1481.5	1438.5	1436	467	1462	1536
miRNA_miR-3070-5p	234	1422.5	1404.5	1428	1438.5	1483.5	353	1482.5	1561	1583	1591.5	1588.5	1450.5	1457.5	1434.5	1462	264	1401	1402	1415	1428	552	1444	197	1527	315	1496	1541	332	298	1442	1450.5	1432	1416	314	211	1418	1413	1435.5	161	1535	1504.5	1532.5	370	1438.5	71	239	124	1536
miRNA_miR-3071-3p	1363	1422.5	1404.5	1428	233	1483.5	1443	165	1561	560	1591.5	233	557	1457.5	1434.5	1462	1409.5	330	1402	1415	1428	1443.5	469	1437	108	606	1496	632	271	1508	1442	454	475	1416	1437	1450.5	165	453	371	1463.5	481	1504.5	1532.5	1481.5	1438.5	1436	1473	1462	1536
miRNA_miR-3071-5p	1363	1422.5	1404.5	1428	1438.5	1483.5	1443	1482.5	1561	1583	755	420	1450.5	267	1434.5	170	1409.5	1401	1402	298	1428	1443.5	226	214	777	597	1496	1541	384	1508	1442	1450.5	353	481	1437	1450.5	178	282	1435.5	1463.5	299	1504.5	245	211	1438.5	1436	1473	1462	1536
miRNA_miR-3072-3p	217	1422.5	391	582	478	1483.5	1443	1482.5	77	240	1591.5	921	1450.5	1457.5	1434.5	349	1409.5	1401	1402	1415	1428	407	1444	1437	1527	1526.5	1496	1541	1505.5	209	1442	1450.5	1432	155	450	1450.5	1418	1413	1435.5	1463.5	1535	130	511	1481.5	1438.5	1436	405	1462	807
miRNA_miR-3072-5p	1363	1422.5	222	259	1438.5	1483.5	1443	1482.5	662	430	570	1588.5	1450.5	193	1434.5	1462	1409.5	1401	1402	1415	1428	279	1444	289	1527	106	219	1541	431	1508	1442	1450.5	1432	1416	1437	158	1418	1413	402	1463.5	1535	1504.5	317	691	1438.5	234	238	1462	1536
miRNA_miR-3073a-3p	1363	223	1404.5	1428	1438.5	524	102	1482.5	1561	1583	1591.5	907	1450.5	1457.5	1434.5	1462	1409.5	1401	1402	1415	334	39	1444	535	1527	1526.5	1496	1541	558	1508	214	1450.5	1432	1416	1437	1450.5	1418	145	400	535	1535	1504.5	210	1481.5	526	468	274	371	536
miRNA_miR-3073a-5p	1363	1422.5	1404.5	1428	1438.5	624	1443	418	1561	1583	1591.5	1588.5	1450.5	1457.5	1434.5	1462	1409.5	1401	504	1415	214	1443.5	179	117	561	1526.5	1496	1541	575	768	446	1450.5	1432	1416	298	1450.5	184	1413	1435.5	1463.5	522	1504.5	1532.5	1481.5	1438.5	1436	1473	686	99
miRNA_miR-3073b-3p	1363	1422.5	1404.5	1428	1438.5	1483.5	1443	1482.5	1561	1583	1591.5	1588.5	1450.5	1457.5	1434.5	1462	1409.5	1401	1402	1415	1428	1443.5	1444	1437	1527	1526.5	1496	1541	1505.5	1508	1442	1450.5	1432	1416	1437	1450.5	1418	1413	1435.5	1463.5	1535	1504.5	1532.5	1481.5	1438.5	1436	1473	1462	1536
miRNA_miR-3073b-5p	1363	400	1404.5	1428	573	1483.5	1443	1482.5	1561	1583	1591.5	794	1450.5	1457.5	1434.5	1462	1409.5	1401	1402	1415	1428	1443.5	474	201	600	1526.5	1496	1541	308	505	450	1450.5	1432	1416	461	1450.5	1418	1413	1435.5	690	1535	1504.5	1532.5	1481.5	1438.5	604	1473	485	609
miRNA_miR-3074-1-3p	1363	1422.5	1404.5	1428	1438.5	1483.5	1443	1482.5	1561	1583	1591.5	1588.5	1450.5	158	1434.5	1462	1409.5	444	1402	319	1428	1443.5	141	485	1527	1526.5	600	1541	213	1508	1442	1450.5	1432	1416	1437	1450.5	1418	1413	1435.5	1463.5	1535	1504.5	1532.5	1481.5	1438.5	1436	1473	1462	1536
miRNA_miR-3074-2-3p	202	1422.5	1404.5	1428	1438.5	442	1443	1482.5	1561	281	494	611	567	290	173	1462	1409.5	1401	1402	1415	1428	1443.5	473	609	316	1526.5	1496	1541	1505.5	1508	130	1450.5	1432	151	1437	1450.5	1418	1413	250	1463.5	534	470	672	1481.5	1438.5	1436	170	1462	106
miRNA_miR-3074-5p	1363	1422.5	518	1428	168	1483.5	1443	1482.5	1561	797	900	1588.5	1450.5	1457.5	1434.5	1462	1409.5	1401	1402	1415	1428	1443.5	1444	1437	1527	1526.5	523	348	1505.5	190	1442	1450.5	1432	1416	1437	1450.5	1418	1413	1435.5	687	1535	1504.5	1532.5	1481.5	1438.5	1436	1473	1462	89
miRNA_miR-3075-3p	1363	534	228	1428	1438.5	260	109	1482.5	92	1583	1591.5	145	1450.5	1457.5	1434.5	106	1409.5	1401	1402	1415	1428	1443.5	430	270	287	399	1496	212	315	1508	1442	311	383	1416	1437	1450.5	1418	1413	1435.5	226	338	1504.5	1532.5	648	1438.5	1436	1473	678	283
miRNA_miR-3075-5p	1363	1422.5	1404.5	1428	1438.5	1483.5	1443	237	1561	1583	1591.5	1588.5	1450.5	1457.5	1434.5	1462	1409.5	1401	257	1415	1428	257	407	190	1527	1526.5	86	1541	211	578	521	447	1432	1416	1437	598	1418	175	511	1463.5	258	1504.5	347	1481.5	1438.5	1436	1473	1462	1536
miRNA_miR-3076-3p	1363	1422.5	1404.5	1428	1438.5	1483.5	609	537	1561	732	1591.5	1588.5	1450.5	1457.5	1434.5	1462	1409.5	1401	1402	1415	440	1443.5	1444	1437	1527	1526.5	1496	1541	1505.5	1508	344	1450.5	1432	1416	280	1450.5	1418	1413	1435.5	1463.5	1535	93	1532.5	719	1438.5	1436	1473	1462	1536
miRNA_miR-3076-5p	1363	1422.5	1404.5	1428	1438.5	1483.5	1443	427	611	154	109	419	1450.5	1457.5	1434.5	1462	1409.5	1401	1402	1415	1428	1443.5	1444	1437	163	1526.5	1496	1541	649	1508	222	565	1432	1416	576	1450.5	1418	1413	1435.5	1463.5	1535	1504.5	290	1481.5	1438.5	1436	583	1462	620
miRNA_miR-3077-3p	1363	1422.5	1404.5	441	1438.5	1483.5	1443	1482.5	1561	685	642	1588.5	1450.5	1457.5	1434.5	510	255	1401	1402	410	1428	1443.5	1444	1437	319	1526.5	1496	1541	149	641	1442	169	1432	1416	589	1450.5	1418	1413	1435.5	419	1535	1504.5	1532.5	1481.5	1438.5	236	1473	515	56
miRNA_miR-3077-5p	339	1422.5	290	1428	1438.5	1483.5	1443	1482.5	53	1583	414	505	451	1457.5	450	332	266	163	1402	1415	1428	1443.5	1444	1437	1527	1526.5	1496	1541	1505.5	1508	1442	1450.5	1432	36	131	479	1418	1413	1435.5	1463.5	713	1504.5	522	480	127	1436	92	128	1536
miRNA_miR-3078-3p	1363	1422.5	557	330	504	383	1443	669	254	1583	620	197	455	1457.5	1434.5	165	259	1401	1402	1415	1428	331	147	1437	184	293	1496	1541	476	437	131	458	1432	1416	1437	591	359	1413	1435.5	202	166	659	275	89	346	1436	1473	562	1536
miRNA_miR-3078-5p	1363	1422.5	1404.5	1428	133	312	1443	1482.5	1561	1583	1591.5	1588.5	1450.5	662	1434.5	1462	1409.5	1401	1402	1415	562	1443.5	325	280	1527	105	1496	1541	1505.5	737	1442	426	1432	1416	1437	1450.5	1418	319	1435.5	1463.5	1535	1504.5	543	1481.5	597	1436	1473	458	1536
miRNA_miR-3079-3p	1363	1422.5	1404.5	378	503	1483.5	1443	1482.5	1561	1583	1591.5	1588.5	1450.5	1457.5	1434.5	1462	90	1401	1402	1415	1428	1443.5	1444	1437	1527	1526.5	1496	1541	1505.5	1508	1442	1450.5	1432	1416	1437	1450.5	1418	1413	1435.5	1463.5	1535	1504.5	1532.5	1481.5	266	1436	1473	1462	386
miRNA_miR-3079-5p	1363	1422.5	380	1428	1438.5	1483.5	1443	1482.5	1561	1583	1591.5	1588.5	1450.5	1457.5	1434.5	1462	1409.5	1401	56	1415	156	1443.5	1444	1437	99	1526.5	261	670	1505.5	1508	1442	1450.5	1432	1416	1437	1450.5	122	246	245	401	1535	1504.5	1532.5	1481.5	1438.5	1436	1473	1462	1536
miRNA_miR-3080-3p	1363	1422.5	1404.5	1428	1438.5	1483.5	623	1482.5	1561	1583	1591.5	1588.5	1450.5	428	1434.5	1462	1409.5	1401	1402	1415	1428	1443.5	371	1437	1527	1526.5	1496	1541	170	1508	1442	1450.5	334	1416	1437	1450.5	1418	1413	1435.5	1463.5	1535	1504.5	1532.5	1481.5	1438.5	1436	1473	1462	418
miRNA_miR-3080-5p	1363	1422.5	1404.5	1428	1438.5	1483.5	1443	1482.5	1561	1583	1591.5	1588.5	511	1457.5	1434.5	1462	1409.5	1401	1402	1415	1428	1443.5	1444	1437	1527	1526.5	1496	1541	1505.5	1508	1442	1450.5	1432	1416	1437	1450.5	1418	1413	1435.5	1463.5	1535	1504.5	1532.5	264	1438.5	1436	539	1462	1536
miRNA_miR-3081-3p	165	1422.5	1404.5	1428	1438.5	1483.5	1443	1482.5	1561	1583	1591.5	1588.5	1450.5	1457.5	1434.5	1462	1409.5	1401	1402	1415	1428	1443.5	1444	1437	314	1526.5	1496	1541	501	1508	418	1450.5	1432	1416	1437	1450.5	266	1413	1435.5	1463.5	1535	1504.5	1532.5	1481.5	284	1436	1473	1462	132
miRNA_miR-3081-5p	1363	1422.5	1404.5	1428	302	421	1443	1482.5	577	1583	568	1588.5	1450.5	1457.5	318	1462	443	1401	1402	1415	1428	1443.5	127	1437	1527	1526.5	1496	304	1505.5	551	1442	1450.5	1432	1416	1437	1450.5	1418	1413	1435.5	1463.5	1535	483	1532.5	554	1438.5	1436	1473	1462	638
miRNA_miR-3082-3p	1363	1422.5	438	1428	1438.5	401	1443	285	1561	1583	1591.5	1588.5	1450.5	296	1434.5	1462	1409.5	405	1402	1415	1428	1443.5	319	1437	1527	750	84	167	1505.5	1508	167	1450.5	1432	1416	1437	1450.5	1418	104	1435.5	1463.5	792	1504.5	1532.5	709	1438.5	1436	1473	283	1536
miRNA_miR-3082-5p	1363	1422.5	1404.5	110	1438.5	1483.5	1443	1482.5	281	1583	1591.5	1588.5	1450.5	1457.5	1434.5	233	1409.5	1401	1402	147	1428	1443.5	1444	1437	1527	1526.5	1496	81	1505.5	1508	1442	1450.5	1432	1416	1437	1450.5	1418	519	1435.5	1463.5	1535	1504.5	73	1481.5	1438.5	1436	1473	1462	327
miRNA_miR-3083-3p	1363	1422.5	1404.5	353	1438.5	1483.5	1443	1482.5	1561	1583	1591.5	1588.5	346	250	1434.5	1462	1409.5	1401	1402	1415	398	1443.5	470	1437	1527	202	1496	1541	1505.5	1508	1442	406	485	1416	108	1450.5	1418	1413	1435.5	1463.5	1535	671	1532.5	1481.5	1438.5	441	1473	107	1536
miRNA_miR-3083-5p	1363	1422.5	1404.5	1428	1438.5	1483.5	362	1482.5	1561	1583	226	1588.5	1450.5	673	1434.5	1462	1409.5	1401	1402	1415	122	1443.5	1444	136	1527	1526.5	267	1541	370	713	458	1450.5	1432	448	196	74	1418	1413	292	428	1535	356	761	1481.5	449	1436	697	1462	332
miRNA_miR-3084-3p	1363	1422.5	1404.5	440	427	1483.5	1443	1482.5	536	1583	1591.5	1588.5	466	1457.5	1434.5	1462	1409.5	1401	170	1415	1428	1443.5	1444	1437	1527	1526.5	1496	609	635	1508	408	1450.5	1432	1416	431	1450.5	1418	1413	1435.5	475	1535	1504.5	1532.5	1481.5	175	1436	1473	1462	370
miRNA_miR-3084-5p	1363	1422.5	1404.5	1428	1438.5	1483.5	622	1482.5	599	1583	1591.5	1588.5	272	1457.5	1434.5	1462	1409.5	1401	1402	1415	1428	270	1444	345	1527	1526.5	202	559	1505.5	1508	463	1450.5	1432	1416	1437	1450.5	1418	1413	1435.5	1463.5	1535	408	1532.5	1481.5	1438.5	1436	1473	63	1536
miRNA_miR-3085-3p	1363	1422.5	1404.5	1428	1438.5	1483.5	1443	1482.5	1561	887	551	1588.5	1450.5	275	97	67	146	472	108	1415	1428	369	315	1437	1527	1526.5	1496	1541	454	1508	1442	1450.5	1432	109	429	421	1418	1413	1435.5	200	1535	448	1532.5	325	1438.5	1436	536	1462	796
miRNA_miR-3085-5p	1363	214	1404.5	1428	558	1483.5	1443	1482.5	1561	1583	1591.5	1588.5	1450.5	1457.5	1434.5	1462	1409.5	1401	1402	1415	350	1443.5	1444	1437	1527	1526.5	1496	1541	590	1508	1442	1450.5	1432	1416	1437	305	1418	1413	526	1463.5	1535	1504.5	613	1481.5	1438.5	1436	1473	1462	1536
miRNA_miR-3086-3p	1363	104	1404.5	1428	1438.5	360	1443	1482.5	1561	1583	564	262	1450.5	346	1434.5	1462	1409.5	1401	429	386	298	215	464	194	1527	1526.5	1496	439	1505.5	1508	1442	1450.5	1432	1416	1437	1450.5	435	1413	1435.5	350	616	1504.5	1532.5	1481.5	1438.5	1436	1473	578	644
miRNA_miR-3086-5p	1363	1422.5	1404.5	387	1438.5	286	1443	540	1561	1583	1591.5	1588.5	1450.5	1457.5	1434.5	1462	188	1401	1402	1415	1428	151	1444	1437	1527	1526.5	1496	1541	1505.5	1508	1442	1450.5	1432	1416	1437	1450.5	1418	1413	1435.5	1463.5	272	106	12	1481.5	1438.5	500	1473	360	1536
miRNA_miR-3087-3p	1363	1422.5	1404.5	1428	1438.5	1483.5	1443	1482.5	1561	731	1591.5	933	1450.5	1457.5	1434.5	1462	234	1401	1402	325	1428	439	1444	1437	1527	476	249	408	1505.5	1508	1442	1450.5	1432	426	287	1450.5	88	1413	75	1463.5	1535	1504.5	481	332	1438.5	1436	1473	1462	1536
miRNA_miR-3087-5p	1363	1422.5	1404.5	1428	208	1483.5	1443	1482.5	1561	702	707	1588.5	1450.5	620	396	493	507	175	1402	1415	1428	1443.5	1444	1437	1527	37	1496	1541	164	1508	1442	1450.5	1432	1416	1437	345	1418	1413	1435.5	1463.5	1535	708	1532.5	1481.5	387	149	402	254	725
miRNA_miR-3088-3p	1363	1422.5	1404.5	103	631	343	154	451	1561	1583	1591.5	511	155	172	1434.5	637	1409.5	322	1402	1415	1428	571	1444	1437	1527	1526.5	1496	427	1505.5	1508	121	1450.5	1432	1416	1437	400	1418	311	1435.5	1463.5	1535	1504.5	1532.5	412	1438.5	1436	1473	566	520
miRNA_miR-3088-5p	1363	1422.5	1404.5	1428	1438.5	1483.5	1443	1482.5	1561	1583	1591.5	1588.5	486	505	1434.5	1462	1409.5	456	66	1415	1428	1443.5	1444	1437	1527	545	1496	309	1505.5	312	541	1450.5	1432	278	1437	1450.5	464	147	206	1463.5	1535	367	1532.5	1481.5	1438.5	1436	1473	641	542
miRNA_miR-3089-3p	1363	1422.5	1404.5	1428	311	603	1443	1482.5	1561	185	382	1588.5	1450.5	1457.5	1434.5	1462	1409.5	509	1402	1415	1428	1443.5	1444	1437	1527	1526.5	1496	1541	1505.5	1508	1442	1450.5	1432	1416	528	1450.5	1418	1413	1435.5	1463.5	1535	153	1532.5	1481.5	1438.5	1436	1473	1462	1536
miRNA_miR-3089-5p	1363	1422.5	1404.5	1428	1438.5	1483.5	396	1482.5	85	73	629	447	90	112	1434.5	172	1409.5	1401	1402	1415	585	1443.5	103	1437	1527	660	1496	810	466	650	221	180	1432	1416	435	376	1418	375	360	1463.5	1535	1504.5	583	337	1438.5	1436	1473	314	1536
miRNA_miR-3090-3p	1363	1422.5	1404.5	367	391	1483.5	1443	1482.5	1561	572	429	1588.5	1450.5	1457.5	1434.5	1462	345	1401	1402	1415	1428	1443.5	1444	1437	71	1526.5	1496	1541	115	523	245	355	368	1416	393	394	1418	321	1435.5	1463.5	421	257	1532.5	336	1438.5	1436	1473	1462	363
miRNA_miR-3090-5p	1363	1422.5	1404.5	234	363	444	1443	1482.5	698	1583	902	1588.5	1450.5	473	1434.5	1462	503	1401	1402	1415	1428	493	419	1437	301	1526.5	1496	1541	1505.5	1508	1442	1450.5	386	1416	1437	1450.5	1418	260	103	578	1535	1504.5	168	1481.5	67	1436	225	666	708
miRNA_miR-3091-3p	1363	1422.5	1404.5	1428	365	1483.5	1443	329	1561	1583	1591.5	164	1450.5	1457.5	1434.5	346	1409.5	1401	1402	1415	1428	1443.5	1444	1437	578	1526.5	1496	1541	708	1508	333	486	1432	529	1437	351	1418	1413	1435.5	1463.5	121	1504.5	1532.5	368	1438.5	1436	1473	1462	652
miRNA_miR-3091-5p	1363	1422.5	286	1428	1438.5	1483.5	161	1482.5	335	1583	928	1588.5	1450.5	1457.5	194	1462	192	1401	440	215	1428	416	1444	469	1527	1526.5	1496	1541	1505.5	1508	527	1450.5	1432	499	181	257	295	1413	380	1463.5	54	271	437	1481.5	1438.5	321	417	90	1536
miRNA_miR-3092-3p	289	1422.5	1404.5	484	392	1483.5	1443	1482.5	1561	1583	1591.5	642	125	1457.5	1434.5	1462	1409.5	1401	1402	1415	546	1443.5	616	1437	1527	1526.5	380	724	1505.5	405	557	1450.5	1432	1416	1437	470	1418	1413	1435.5	1463.5	84	99	233	75	1438.5	308	1473	1462	1536
miRNA_miR-3092-5p	489	1422.5	1404.5	1428	1438.5	620	1443	1482.5	1561	738	589	453	1450.5	1457.5	1434.5	1462	1409.5	1401	412	1415	154	334	465	180	405	1526.5	1496	1541	551	1508	1442	424	153	38	377	1450.5	530	1413	517	657	120	1504.5	1532.5	547	1438.5	238	1473	1462	1536
miRNA_miR-3093-3p	285	1422.5	1404.5	1428	1438.5	1483.5	1443	1482.5	494	1583	1591.5	1588.5	1450.5	1457.5	329	541	1409.5	1401	1402	1415	1428	1443.5	1444	1437	435	343	1496	1541	541	1508	255	1450.5	1432	1416	1437	1450.5	1418	1413	1435.5	1463.5	1535	1504.5	214	1481.5	242	1436	1473	437	1536
miRNA_miR-3093-5p	1363	102	282	139	497	512	249	1482.5	1561	1583	67	191	1450.5	1457.5	1434.5	552	1409.5	1401	1402	1415	97	1443.5	1444	1437	1527	576	1496	527	508	1508	1442	262	1432	1416	1437	1450.5	141	1413	1435.5	1463.5	1535	165	1532.5	1481.5	1438.5	1436	1473	1462	454
miRNA_miR-3094-3p	1363	218	296	369	1438.5	690	599	1482.5	1561	75	389	293	68	413	1434.5	1462	452	1401	1402	1415	457	1443.5	580	300	1527	767	655	123	753	1508	1442	1450.5	1432	1416	1437	1450.5	306	101	1435.5	1463.5	402	525	705	1481.5	608	1436	385	31	712
miRNA_miR-3094-5p	1363	1422.5	1404.5	1428	1438.5	1483.5	1443	1482.5	1561	913	1591.5	201	1450.5	264	451	1462	1409.5	1401	1402	1415	1428	1443.5	1444	1437	1527	370	1496	1541	1505.5	420	1442	1450.5	285	1416	1437	1450.5	340	474	1435.5	1463.5	1535	684	192	275	1438.5	1436	213	1462	1536
miRNA_miR-3095-3p	1363	1422.5	1404.5	595	354	214	316	91	1561	467	663	522	1450.5	1457.5	1434.5	1462	1409.5	1401	1402	1415	1428	1443.5	1444	1437	1527	1526.5	1496	1541	383	563	1442	414	1432	1416	1437	1450.5	1418	329	1435.5	1463.5	615	1504.5	1532.5	1481.5	1438.5	1436	1473	1462	1536
miRNA_miR-3095-5p	1363	1422.5	1404.5	1428	1438.5	1483.5	1443	727	51	410	194	566	357	1457.5	1434.5	1462	1409.5	1401	1402	1415	319	1443.5	1444	1437	1527	212	1496	1541	1505.5	253	1442	1450.5	1432	1416	1437	1450.5	1418	1413	1435.5	1463.5	1535	1504.5	1532.5	1481.5	217	1436	1473	1462	661
miRNA_miR-3097-3p	1363	1422.5	1404.5	1428	1438.5	1483.5	1443	1482.5	1561	1583	1591.5	1588.5	1450.5	1457.5	357	1462	1409.5	1401	1402	1415	1428	1443.5	1444	1437	1527	1526.5	1496	1541	1505.5	1508	1442	1450.5	337	1416	320	1450.5	1418	1413	1435.5	583	1535	424	1532.5	1481.5	1438.5	1436	534	1462	1536
miRNA_miR-3097-5p	388	1422.5	1404.5	1428	1438.5	1483.5	543	600	1561	1583	334	920	1450.5	1457.5	1434.5	1462	1409.5	1401	447	439	1428	1443.5	1444	1437	1527	407	1496	722	1505.5	1508	556	336	1432	1416	313	1450.5	527	219	1435.5	1463.5	163	613	427	1481.5	1438.5	1436	1473	682	1536
miRNA_miR-3098-3p	1363	1422.5	1404.5	567	317	238	434	1482.5	1561	1583	311	1588.5	1450.5	129	1434.5	1462	1409.5	497	1402	1415	1428	1443.5	243	1437	590	1526.5	1496	695	1505.5	1508	1442	499	610	252	1437	1450.5	1418	1413	152	1463.5	1535	270	1532.5	1481.5	1438.5	1436	579	1462	744
miRNA_miR-3098-5p	1363	1422.5	1404.5	1428	1438.5	405	504	1482.5	1561	1583	1591.5	1588.5	1450.5	1457.5	1434.5	407	1409.5	291	1402	1415	1428	1443.5	1444	1437	1527	67	109	622	1505.5	115	1442	444	1432	1416	1437	1450.5	1418	356	1435.5	1463.5	94	1504.5	1532.5	1481.5	462	1436	1473	207	1536
miRNA_miR-3099-3p	385	1422.5	131	1428	1438.5	574	1443	1482.5	1561	135	364	465	219	1457.5	1434.5	1462	1409.5	1401	1402	1415	1428	1443.5	1444	1437	1527	205	1496	251	1505.5	1508	1442	232	1432	1416	1437	1450.5	1418	1413	629	1463.5	1535	290	1532.5	1481.5	1438.5	1436	1473	1462	313
miRNA_miR-3099-5p	263	1422.5	1404.5	1428	1438.5	1483.5	336	1482.5	1561	517	1591.5	927	1450.5	147	1434.5	1462	1409.5	1401	1402	1415	1428	184	520	1437	1527	31	1496	1541	1505.5	1508	1442	139	1432	1416	1437	1450.5	1418	1413	1435.5	1463.5	1535	1504.5	166	696	1438.5	1436	1473	1462	1536
miRNA_miR-30a-3p	1363	1422.5	1404.5	1428	328	1483.5	1443	1482.5	1561	1583	1591.5	1588.5	1450.5	1457.5	1434.5	1462	236	1401	1402	484	1428	1443.5	1444	1437	626	805	696	1541	421	1508	1442	1450.5	1432	1416	1437	1450.5	1418	496	1435.5	1463.5	1535	619	1532.5	1481.5	155	200	483	150	1536
miRNA_miR-30a-5p	1363	1422.5	1404.5	472	598	1483.5	1443	1482.5	1561	894	1591.5	1588.5	594	1457.5	1434.5	1462	1409.5	1401	537	1415	1428	1443.5	513	1437	1527	737	1496	1541	1505.5	516	1442	1450.5	1432	1416	1437	1450.5	1418	1413	1435.5	668	1535	383	825	1481.5	1438.5	545	1473	663	1536
miRNA_miR-30b-3p	1363	1422.5	1404.5	1428	393	232	1443	1482.5	1561	1583	1591.5	1588.5	1450.5	1457.5	1434.5	1462	1409.5	1401	1402	1415	1428	604	1444	1437	153	723	1496	1541	1505.5	30	1442	1450.5	543	1416	271	1450.5	1418	1413	1435.5	555	1535	1504.5	397	1481.5	351	209	1473	1462	681
miRNA_miR-30b-5p	1363	1422.5	1404.5	1428	1438.5	1483.5	506	1482.5	827	1583	195	799	1450.5	588	548	1462	1409.5	1401	550	1415	1428	1443.5	1444	487	1527	1526.5	1496	766	1505.5	723	1442	1450.5	1432	1416	1437	1450.5	562	1413	1435.5	1463.5	1535	1504.5	1532.5	1481.5	1438.5	538	1473	1462	1536
miRNA_miR-30c-1-3p	1363	1422.5	1404.5	1428	1438.5	1483.5	1443	380	1561	382	1591.5	1588.5	1450.5	1457.5	1434.5	1462	1409.5	1401	1402	1415	1428	1443.5	472	380	434	1526.5	667	1541	1505.5	294	305	1450.5	1432	1416	1437	198	1418	1413	1435.5	677	301	490	740	1481.5	1438.5	1436	1473	358	147
miRNA_miR-30c-2-3p	1363	1422.5	1404.5	1428	1438.5	1483.5	1443	1482.5	1561	1583	1591.5	1588.5	246	333	1434.5	1462	497	1401	1402	1415	1428	1443.5	1444	1437	1527	412	1496	1541	160	1508	1442	1450.5	600	1416	1437	328	1418	1413	1435.5	456	223	507	716	1481.5	1438.5	1436	1473	1462	1536
miRNA_miR-30c-5p	425	1422.5	427	1428	1438.5	1483.5	1443	1482.5	1561	1583	1591.5	1588.5	1450.5	1457.5	1434.5	1462	1409.5	1401	1402	1415	1428	1443.5	1444	591	1527	1526.5	1496	1541	394	1508	1442	1450.5	1432	316	1437	1450.5	1418	197	1435.5	1463.5	1535	1504.5	1532.5	1481.5	304	376	494	1462	1536
miRNA_miR-30d-3p	478	1422.5	1404.5	1428	244	1483.5	1443	1482.5	728	1583	1591.5	1588.5	1450.5	1457.5	470	1462	1409.5	1401	1402	1415	1428	1443.5	1444	1437	1527	1526.5	1496	1541	1505.5	1508	1442	1450.5	1432	1416	1437	1450.5	557	1413	1435.5	499	1535	1504.5	1532.5	1481.5	1438.5	218	1473	49	1536
miRNA_miR-30d-5p	1363	1422.5	1404.5	1428	1438.5	1483.5	1443	1482.5	565	904	879	903	1450.5	1457.5	1434.5	1462	1409.5	565	546	1415	1428	1443.5	1444	1437	1527	1526.5	1496	1541	755	747	1442	1450.5	1432	1416	1437	1450.5	532	1413	1435.5	1463.5	1535	1504.5	1532.5	1481.5	632	1436	523	1462	566
miRNA_miR-30e-3p	1363	1422.5	229	1428	380	525	1443	1482.5	1561	1583	1591.5	1588.5	1450.5	1457.5	601	1462	394	1401	281	1415	1428	1443.5	1444	1437	1527	1526.5	1496	804	554	1508	1442	1450.5	1432	1416	1437	1450.5	1418	1413	1435.5	371	1535	335	771	1481.5	1438.5	1436	703	1462	1536
miRNA_miR-30e-5p	1363	1422.5	1404.5	1428	1438.5	1483.5	1443	702	396	1583	1591.5	1588.5	1450.5	1457.5	480	638	1409.5	1401	1402	1415	604	1443.5	1444	1437	1527	374	1496	1541	750	1508	1442	1450.5	1432	508	1437	1450.5	247	45	1435.5	1463.5	1535	1504.5	1532.5	1481.5	145	1436	1473	595	1536
miRNA_miR-30f	1363	243	1404.5	1428	379	1483.5	1443	1482.5	136	435	1591.5	337	662	1457.5	534	686	1409.5	1401	1402	1415	582	531	1444	600	1527	651	288	474	221	472	1442	543	387	157	372	1450.5	1418	1413	418	1463.5	1535	266	1532.5	524	233	532	1473	1462	711
miRNA_miR-31-3p	1363	1422.5	1404.5	1428	1438.5	1483.5	411	363	1561	601	49	730	1450.5	33	1434.5	1462	1409.5	1401	1402	1415	1428	1443.5	1444	1437	1527	1526.5	1496	1541	1505.5	1508	1442	1450.5	1432	345	1437	1450.5	1418	1413	1435.5	1463.5	1535	1504.5	1532.5	1481.5	1438.5	1436	1473	1462	1536
miRNA_miR-31-5p	1363	1422.5	1404.5	1428	1438.5	1483.5	1443	1482.5	425	1583	813	853	429	1457.5	1434.5	1462	323	1401	1402	1415	482	1443.5	1444	488	1527	1526.5	1496	1541	1505.5	1508	157	1450.5	1432	572	1437	1450.5	1418	1413	1435.5	1463.5	1535	1504.5	1532.5	1481.5	1438.5	1436	1473	1462	1536
miRNA_miR-3100-3p	1363	1422.5	1404.5	489	1438.5	1483.5	628	1482.5	1561	719	1591.5	1588.5	1450.5	1457.5	1434.5	80	1409.5	338	1402	1415	405	630	1444	1437	1527	270	64	330	1505.5	1508	1442	1450.5	1432	1416	1437	1450.5	1418	285	366	1463.5	645	1504.5	1532.5	451	1438.5	1436	1473	1462	816
miRNA_miR-3100-5p	1363	1422.5	1404.5	1428	1438.5	337	1443	1482.5	359	1583	606	451	1450.5	1457.5	330	568	1409.5	189	129	449	1428	371	1444	1437	1527	1526.5	80	1541	1505.5	379	1442	321	622	1416	1437	1450.5	1418	1413	1435.5	1463.5	1535	601	1532.5	520	1438.5	1436	618	1462	1536
miRNA_miR-3101-3p	1363	498	1404.5	451	1438.5	482	578	466	1561	152	352	1588.5	251	1457.5	560	1462	1409.5	1401	1402	1415	1428	1443.5	1444	1437	1527	392	1496	533	1505.5	374	1442	1450.5	1432	1416	1437	1450.5	538	1413	1435.5	1463.5	1535	1504.5	1532.5	1481.5	1438.5	1436	475	1462	707
miRNA_miR-3101-5p	351	1422.5	1404.5	1428	1438.5	1483.5	1443	1482.5	1561	234	870	1588.5	1450.5	1457.5	1434.5	1462	1409.5	1401	1402	1415	1428	1443.5	1444	1437	1527	1526.5	701	797	1505.5	1508	1442	1450.5	1432	1416	1437	1450.5	1418	1413	1435.5	1463.5	1535	1504.5	1532.5	1481.5	1438.5	1436	1473	1462	1536
miRNA_miR-3102-3p	1363	1422.5	1404.5	380	301	414	1443	1482.5	1561	85	1591.5	1588.5	340	1457.5	1434.5	1462	1409.5	234	545	1415	312	1443.5	1444	1437	1527	584	546	1541	333	1508	1442	1450.5	1432	1416	1437	1450.5	272	1413	1435.5	1463.5	1535	389	431	1481.5	1438.5	1436	546	70	1536
miRNA_miR-3102-3p.2-3p	1363	1422.5	1404.5	1428	1438.5	161	1443	1482.5	1561	1583	1591.5	362	1450.5	603	1434.5	1462	1409.5	1401	1402	1415	1428	1443.5	1444	1437	1527	511	1496	624	1505.5	1508	1442	1450.5	1432	1416	1437	1450.5	1418	403	1435.5	1463.5	1535	548	1532.5	1481.5	1438.5	413	269	1462	1536
miRNA_miR-3102-5p	1363	1422.5	1404.5	591	1438.5	1483.5	1443	1482.5	1561	696	1591.5	1588.5	1450.5	1457.5	1434.5	1462	1409.5	1401	1402	1415	1428	262	1444	1437	468	483	1496	1541	1505.5	1508	1442	1450.5	159	1416	1437	1450.5	1418	1413	1435.5	257	484	621	1532.5	1481.5	1438.5	1436	1473	586	467
miRNA_miR-3102-5p.2-5p	1363	1422.5	1404.5	1428	1438.5	1483.5	1443	1482.5	1561	1583	1591.5	1588.5	164	1457.5	1434.5	1462	1409.5	1401	1402	1415	1428	1443.5	1444	1437	392	424	1496	1541	1505.5	1508	1442	1450.5	1432	1416	1437	1450.5	289	1413	1435.5	1463.5	547	1504.5	1532.5	1481.5	1438.5	1436	1473	1462	154
miRNA_miR-3103-3p	1363	1422.5	1404.5	1428	1438.5	1483.5	1443	411	1561	817	225	1588.5	1450.5	1457.5	1434.5	1462	1409.5	1401	1402	1415	1428	1443.5	89	1437	1527	1526.5	1496	1541	1505.5	383	1442	1450.5	1432	1416	1437	1450.5	1418	1413	427	1463.5	1535	1504.5	1532.5	1481.5	1438.5	1436	477	1462	1536
miRNA_miR-3103-5p	1363	1422.5	1404.5	1428	1438.5	613	1443	1482.5	1561	1583	1591.5	1588.5	335	1457.5	1434.5	449	1409.5	1401	1402	1415	1428	1443.5	1444	1437	1527	644	572	1541	1505.5	240	1442	1450.5	513	1416	154	1450.5	1418	1413	535	1463.5	1535	1504.5	1532.5	262	1438.5	1436	1473	264	1536
miRNA_miR-3104-3p	1363	1422.5	1404.5	1428	1438.5	1483.5	1443	1482.5	1561	1583	1591.5	1588.5	1450.5	1457.5	1434.5	527	1409.5	1401	1402	1415	1428	1443.5	1444	1437	1527	1526.5	1496	1541	1505.5	561	1442	502	470	1416	1437	1450.5	1418	1413	1435.5	1463.5	1535	1504.5	1532.5	684	1438.5	1436	1473	1462	1536
miRNA_miR-3104-5p	1363	1422.5	1404.5	1428	1438.5	381	499	1482.5	1561	236	312	1588.5	1450.5	1457.5	1434.5	1462	1409.5	1401	1402	1415	83	1443.5	1444	55	1527	1526.5	1496	332	1505.5	1508	1442	1450.5	391	539	1437	367	1418	1413	1435.5	1463.5	1535	1504.5	1532.5	1481.5	1438.5	1436	1473	1462	1536
miRNA_miR-3105-3p	1363	1422.5	525	1428	1438.5	472	1443	1482.5	1561	318	1591.5	1588.5	1450.5	1457.5	1434.5	1462	1409.5	1401	1402	328	1428	1443.5	203	1437	1527	1526.5	1496	1541	1505.5	1508	1442	1450.5	1432	1416	1437	1450.5	1418	1413	1435.5	1463.5	654	1504.5	1532.5	1481.5	1438.5	1436	1473	1462	1536
miRNA_miR-3105-5p	1363	247	469	1428	1438.5	665	452	161	720	1583	1591.5	937	1450.5	1457.5	1434.5	1462	1409.5	1401	1402	447	1428	1443.5	447	1437	1527	1526.5	227	1541	1505.5	1508	359	95	302	1416	1437	1450.5	471	1413	1435.5	621	1535	1504.5	1532.5	1481.5	1438.5	1436	1473	1462	281
miRNA_miR-3106-3p	1363	1422.5	1404.5	1428	194	1483.5	1443	433	1561	1583	1591.5	1588.5	1450.5	1457.5	1434.5	1462	1409.5	1401	1402	1415	1428	1443.5	1444	1437	530	1526.5	1496	313	1505.5	1508	261	187	1432	1416	1437	477	488	1413	1435.5	1463.5	1535	611	1532.5	1481.5	1438.5	1436	1473	1462	1536
miRNA_miR-3106-5p	1363	324	400	1428	306	1483.5	182	172	1561	1583	1591.5	1588.5	180	495	1434.5	1462	382	1401	1402	1415	1428	1443.5	1444	1437	1527	1526.5	1496	414	1505.5	1508	1442	1450.5	1432	374	1437	1450.5	1418	1413	1435.5	220	235	1504.5	1532.5	1481.5	1438.5	1436	1473	1462	1536
miRNA_miR-3108-3p	1363	457	212	530	1438.5	1483.5	1443	1482.5	119	95	583	239	84	297	185	27	1409.5	385	1402	1415	1428	1443.5	190	528	1527	345	483	142	1505.5	473	187	1450.5	1432	89	1437	1450.5	1418	1413	1435.5	1463.5	1535	1504.5	591	1481.5	1438.5	1436	1473	1462	1536
miRNA_miR-3108-5p	1363	454	1404.5	1428	1438.5	1483.5	1443	1482.5	1561	700	784	1588.5	1450.5	1457.5	361	1462	1409.5	1401	1402	578	1428	622	553	1437	621	1526.5	1496	627	348	1508	1442	1450.5	1432	1416	1437	1450.5	1418	1413	623	1463.5	315	112	117	129	1438.5	1436	1473	1462	727
miRNA_miR-3109-3p	1363	1422.5	511	1428	1438.5	1483.5	1443	1482.5	1561	82	1591.5	1588.5	459	591	1434.5	1462	1409.5	151	1402	382	270	1443.5	508	1437	731	1526.5	1496	1541	1505.5	1508	1442	1450.5	1432	1416	573	1450.5	1418	431	1435.5	1463.5	1535	1504.5	1532.5	1481.5	521	484	1473	1462	475
miRNA_miR-3109-5p	1363	1422.5	1404.5	1428	201	74	1443	240	1561	661	66	1588.5	1450.5	1457.5	1434.5	1462	1409.5	1401	224	1415	320	1443.5	454	1437	1527	1526.5	240	1541	1505.5	1508	1442	1450.5	1432	459	1437	393	1418	1413	1435.5	478	1535	125	1532.5	1481.5	1438.5	1436	1473	1462	501
miRNA_miR-3110-3p	1363	1422.5	1404.5	1428	1438.5	1483.5	1443	1482.5	1561	909	1591.5	1588.5	446	1457.5	413	1462	1409.5	1401	1402	1415	1428	1443.5	1444	1437	1527	1526.5	1496	1541	1505.5	1508	1442	1450.5	1432	1416	1437	1450.5	1418	1413	1435.5	1463.5	1535	1504.5	1532.5	1481.5	1438.5	1436	1473	1462	1536
miRNA_miR-3110-5p	1363	1422.5	1404.5	496	335	1483.5	1443	1482.5	808	1583	1591.5	1588.5	1450.5	1457.5	1434.5	1462	1409.5	354	1402	1415	1428	1443.5	1444	206	422	1526.5	1496	1541	1505.5	1508	1442	182	294	1416	1437	650	1418	1413	1435.5	1463.5	334	404	1532.5	1481.5	1438.5	1436	1473	173	1536
miRNA_miR-3112-3p	1363	1422.5	378	1428	445	1483.5	1443	1482.5	1561	707	325	1588.5	1450.5	1457.5	355	1462	1409.5	1401	343	1415	1428	1443.5	1444	1437	1527	1526.5	1496	1541	356	93	1442	59	1432	1416	400	1450.5	1418	1413	223	130	1535	697	1532.5	1481.5	288	338	1473	1462	411
miRNA_miR-3112-5p	1363	1422.5	1404.5	599	343	1483.5	1443	711	549	99	173	1588.5	1450.5	1457.5	463	1462	223	1401	1402	1415	1428	1443.5	1444	1437	96	154	1496	1541	1505.5	1508	493	1450.5	278	1416	1437	239	1418	1413	295	532	799	1504.5	1532.5	604	1438.5	1436	1473	1462	823
miRNA_miR-3113-3p	1363	1422.5	342	1428	1438.5	284	1443	1482.5	488	1583	346	1588.5	1450.5	649	74	361	1409.5	368	1402	1415	1428	631	1444	1437	1527	1526.5	1496	1541	1505.5	1508	558	364	1432	1416	266	1450.5	1418	1413	149	1463.5	1535	761	1532.5	1481.5	1438.5	1436	1473	1462	1536
miRNA_miR-3113-5p	140	1422.5	1404.5	1428	1438.5	1483.5	1443	1482.5	434	79	1591.5	31	1450.5	1457.5	1434.5	1462	140	1401	1402	1415	1428	375	191	1437	1527	746	1496	1541	1505.5	1508	1442	1450.5	1432	1416	1437	1450.5	1418	522	323	650	1535	501	240	674	1438.5	1436	1473	1462	1536
miRNA_miR-3154	158	1422.5	1404.5	250	1438.5	416	354	1482.5	1561	578	1591.5	229	1450.5	1457.5	56	539	1409.5	504	1402	1415	195	1443.5	1444	1437	1527	1526.5	1496	1541	1505.5	466	280	1450.5	1432	1416	508	1450.5	1418	1413	303	1463.5	341	253	340	566	1438.5	1436	693	1462	618
miRNA_miR-32-3p	1363	1422.5	1404.5	1428	1438.5	511	1443	1482.5	1561	1583	1591.5	83	1450.5	1457.5	1434.5	620	1409.5	1401	1402	1415	1428	242	1444	1437	1527	1526.5	1496	1541	148	1508	1442	1450.5	1432	1416	1437	1450.5	1418	1413	1435.5	1463.5	1535	1504.5	1532.5	460	1438.5	1436	230	621	1536
miRNA_miR-32-5p	1363	1422.5	1404.5	1428	579	1483.5	1443	1482.5	1561	1583	1591.5	744	1450.5	1457.5	268	1462	1409.5	1401	1402	1415	514	1443.5	1444	1437	1527	1526.5	751	815	1505.5	1508	1442	619	1432	239	1437	1450.5	1418	1413	1435.5	682	1535	1504.5	1532.5	1481.5	1438.5	599	1473	674	1536
miRNA_miR-320-3p	1363	1422.5	1404.5	1428	566	50	1443	1482.5	799	1583	1591.5	258	1450.5	1457.5	1434.5	1462	1409.5	542	1402	1415	1428	1443.5	345	1437	1527	1526.5	1496	1541	1505.5	453	1442	1450.5	1432	1416	215	1450.5	485	164	293	1463.5	675	143	1532.5	1481.5	1438.5	1436	1473	1462	345
miRNA_miR-320-5p	1363	1422.5	200	111	384	239	217	1482.5	552	855	926	1588.5	183	1457.5	1434.5	336	1409.5	1401	1402	1415	1428	1443.5	374	387	288	564	349	243	1505.5	313	173	1450.5	1432	1416	184	1450.5	1418	1413	1435.5	1463.5	491	1504.5	300	327	294	1436	1473	1462	1536
miRNA_miR-322-3p	1363	1422.5	1404.5	1428	1438.5	420	1443	1482.5	388	768	1591.5	1588.5	1450.5	1457.5	559	325	1409.5	1401	1402	1415	1428	1443.5	1444	603	570	1526.5	477	1541	1505.5	726	183	1450.5	1432	1416	1437	303	372	1413	1435.5	152	1535	376	760	1481.5	1438.5	210	316	1462	1536
miRNA_miR-322-5p	1363	1422.5	1404.5	1428	428	1483.5	1443	1482.5	1561	1583	833	722	569	1457.5	1434.5	647	1409.5	1401	1402	1415	411	1443.5	546	1437	1527	766	1496	1541	290	1508	1442	603	1432	1416	1437	264	1418	523	1435.5	434	1535	736	1532.5	1481.5	636	1436	658	1462	1536
miRNA_miR-323-3p	1363	1422.5	528	124	1438.5	1483.5	1443	593	830	886	58	334	273	1457.5	1434.5	1462	1409.5	1401	1402	1415	1428	580	1444	1437	1527	1526.5	1496	1541	69	243	309	1450.5	1432	1416	1437	566	1418	1413	1435.5	1463.5	1535	1504.5	808	1481.5	1438.5	1436	128	1462	338
miRNA_miR-323-5p	1363	1422.5	1404.5	1428	1438.5	306	137	178	287	178	550	104	1450.5	1457.5	1434.5	1462	556	1401	1402	1415	370	1443.5	1444	1437	1527	1526.5	589	378	453	1508	249	1450.5	248	1416	1437	1450.5	1418	186	1435.5	1463.5	1535	1504.5	1532.5	1481.5	1438.5	1436	1473	248	138
miRNA_miR-324-3p	1363	1422.5	1404.5	1428	1438.5	1483.5	1443	1482.5	242	1583	874	377	1450.5	1457.5	1434.5	1462	1409.5	1401	523	1415	1428	1443.5	1444	1437	1527	1526.5	1496	1541	1505.5	1508	1442	1450.5	1432	1416	1437	1450.5	455	1413	1435.5	1463.5	1535	584	1532.5	1481.5	1438.5	119	1473	1462	1536
miRNA_miR-324-5p	1363	1422.5	1404.5	1428	1438.5	1483.5	1443	1482.5	485	1583	1591.5	1588.5	1450.5	1457.5	1434.5	1462	1409.5	1401	1402	1415	1428	512	1444	1437	1527	81	1496	1541	1505.5	1508	1442	1450.5	1432	1416	1437	1450.5	79	103	1435.5	406	1535	1504.5	1532.5	1481.5	1438.5	1436	1473	1462	1536
miRNA_miR-325-3p	1363	36	1404.5	56	1438.5	375	1443	1482.5	626	497	447	1588.5	658	1457.5	1434.5	471	1409.5	1401	95	1415	572	171	468	377	1527	290	1496	264	1505.5	380	1442	528	479	407	1437	1450.5	270	1413	339	55	477	157	1532.5	1481.5	239	249	570	259	210
miRNA_miR-325-5p	1363	1422.5	1404.5	1428	1438.5	1483.5	1443	1482.5	1561	1583	1591.5	1588.5	150	1457.5	1434.5	658	414	1401	1402	1415	1428	64	1444	1437	1527	791	1496	626	1505.5	1508	1442	530	1432	1416	1437	1450.5	1418	1413	1435.5	1463.5	1535	1504.5	1532.5	1481.5	1438.5	1436	1473	1462	1536
miRNA_miR-326-3p	1363	1422.5	148	1428	1438.5	1483.5	210	1482.5	1561	730	1591.5	1588.5	1450.5	1457.5	1434.5	640	1409.5	165	529	504	1428	1443.5	1444	1437	516	1526.5	1496	1541	1505.5	1508	468	489	1432	1416	1437	1450.5	1418	189	527	501	1535	224	1532.5	1481.5	1438.5	1436	1473	1462	508
miRNA_miR-326-5p	1363	1422.5	475	1428	1438.5	1483.5	1443	1482.5	1561	1583	1591.5	1588.5	1450.5	437	1434.5	384	1409.5	1401	274	141	1428	1443.5	1444	1437	1527	610	1496	179	292	1508	1442	1450.5	1432	1416	475	67	1418	1413	585	666	119	178	1532.5	1481.5	342	1436	1473	1462	1536
miRNA_miR-327	1363	1422.5	1404.5	223	282	300	1443	1482.5	1561	1583	1591.5	1588.5	460	1457.5	75	1462	283	1401	460	1415	1428	1443.5	644	1437	717	1526.5	221	141	488	150	379	1450.5	1432	460	1437	1450.5	105	1413	413	314	1535	226	415	214	424	595	1473	1462	331
miRNA_miR-328-3p	1363	317	1404.5	63	1438.5	1483.5	1443	1482.5	343	1583	1591.5	1588.5	428	1457.5	1434.5	1462	1409.5	1401	1402	338	1428	397	1444	1437	1527	170	1496	1541	1505.5	1508	1442	1450.5	1432	1416	1437	1450.5	1418	1413	563	1463.5	1535	1504.5	1532.5	1481.5	265	611	1473	675	1536
miRNA_miR-328-5p	1363	1422.5	1404.5	1428	1438.5	1483.5	1443	1482.5	431	1583	349	455	1450.5	1457.5	1434.5	1462	1409.5	1401	461	1415	1428	1443.5	1444	1437	1527	1526.5	601	1541	707	1508	1442	1450.5	1432	134	1437	461	400	1413	1435.5	1463.5	1535	1504.5	1532.5	1481.5	1438.5	439	1473	1462	1536
miRNA_miR-329-3p	1363	1422.5	1404.5	1428	588	1483.5	1443	1482.5	1561	1583	422	669	1450.5	1457.5	1434.5	1462	1409.5	1401	1402	1415	1428	1443.5	530	1437	1527	1526.5	1496	1541	1505.5	1508	1442	581	85	1416	1437	309	1418	1413	1435.5	1463.5	1535	1504.5	1532.5	1481.5	453	1436	1473	1462	1536
miRNA_miR-329-5p	1363	1422.5	1404.5	1428	1438.5	92	1443	1482.5	1561	387	1591.5	1588.5	1450.5	1457.5	1434.5	1462	1409.5	1401	1402	1415	1428	1443.5	1444	1437	1527	109	1496	1541	1505.5	114	1442	1450.5	1432	1416	1437	221	1418	1413	1435.5	1463.5	1535	416	1532.5	1481.5	1438.5	429	1473	390	1536
miRNA_miR-33-3p	1363	1422.5	1404.5	1428	79	131	629	166	1561	396	284	1588.5	1450.5	1457.5	1434.5	1462	1409.5	1401	206	347	1428	342	238	224	43	1526.5	730	376	1505.5	1508	396	1450.5	544	362	1437	1450.5	1418	1413	1435.5	670	463	1504.5	532	1481.5	569	553	615	1462	1536
miRNA_miR-33-5p	1363	1422.5	1404.5	1428	1438.5	1483.5	1443	1482.5	193	182	919	588	1450.5	1457.5	1434.5	358	322	1401	1402	1415	490	1443.5	1444	1437	1527	311	1496	1541	294	736	1442	1450.5	366	480	1437	335	1418	1413	1435.5	1463.5	1535	162	1532.5	1481.5	1438.5	1436	669	1462	1536
miRNA_miR-330-3p	1363	1422.5	539	1428	262	242	299	1482.5	798	810	1591.5	1588.5	114	1457.5	1434.5	1462	1409.5	1401	1402	1415	1428	249	1444	1437	1527	1526.5	1496	162	679	1508	1442	1450.5	1432	50	1437	50	225	195	548	1463.5	455	1504.5	1532.5	1481.5	1438.5	1436	512	405	634
miRNA_miR-330-5p	1363	1422.5	206	1428	1438.5	1483.5	1443	596	1561	1583	894	1588.5	1450.5	659	1434.5	439	1409.5	191	1402	1415	1428	1443.5	1444	1437	199	790	1496	1541	1505.5	1508	1442	1450.5	1432	1416	189	169	1418	1413	530	253	1535	161	482	1481.5	1438.5	1436	1473	1462	457
miRNA_miR-331-3p	1363	1422.5	1404.5	466	1438.5	1483.5	529	160	1561	277	196	284	1450.5	1457.5	1434.5	1462	183	1401	1402	1415	1428	1443.5	1444	552	539	1526.5	502	1541	1505.5	43	196	395	1432	1416	1437	1450.5	1418	1413	1435.5	1463.5	1535	1504.5	1532.5	1481.5	1438.5	1436	350	1462	798
miRNA_miR-331-5p	1363	1422.5	1404.5	1428	1438.5	1483.5	1443	1482.5	208	574	672	1588.5	1450.5	1457.5	1434.5	1462	1409.5	1401	1402	1415	1428	1443.5	1444	1437	1527	1526.5	1496	1541	1505.5	1508	289	1450.5	188	1416	1437	1450.5	1418	1413	1435.5	1463.5	1535	1504.5	1532.5	1481.5	1438.5	1436	1473	670	149
miRNA_miR-335-3p	463	500	502	1428	338	1483.5	1443	198	1561	413	704	1588.5	1450.5	460	1434.5	1462	1409.5	1401	437	1415	497	1443.5	562	247	165	749	673	1541	1505.5	1508	1442	246	241	1416	256	522	1418	1413	1435.5	1463.5	1535	1504.5	1532.5	1481.5	290	1436	1473	299	228
miRNA_miR-335-5p	1363	1422.5	1404.5	1428	433	206	1443	1482.5	303	1583	425	1588.5	1450.5	1457.5	1434.5	1462	1409.5	1401	1402	1415	1428	1443.5	358	333	1527	529	1496	390	1505.5	1508	1442	1450.5	176	258	260	1450.5	188	1413	1435.5	629	505	1504.5	1532.5	1481.5	1438.5	1436	1473	1462	1536
miRNA_miR-337-3p	1363	1422.5	133	1428	1438.5	1483.5	437	1482.5	1561	1583	1591.5	1588.5	1450.5	1457.5	1434.5	1462	449	1401	1402	1415	1428	597	1444	235	1527	1526.5	1496	807	1505.5	82	322	1450.5	1432	1416	1437	638	1418	1413	1435.5	1463.5	1535	509	1532.5	1481.5	232	1436	1473	432	1536
miRNA_miR-337-5p	1363	1422.5	1404.5	1428	1438.5	1483.5	1443	1482.5	1561	39	1591.5	1588.5	210	1457.5	1434.5	1462	370	239	1402	1415	1428	129	208	1437	1527	1526.5	1496	1541	440	1508	1442	1450.5	506	1416	1437	1450.5	1418	1413	1435.5	1463.5	1535	1504.5	1532.5	1481.5	1438.5	1436	1473	71	1536
miRNA_miR-338-3p	111	1422.5	1404.5	99	1438.5	1483.5	1443	1482.5	623	1583	1591.5	761	1450.5	107	1434.5	1462	1409.5	1401	1402	1415	1428	1443.5	1444	1437	1527	1526.5	1496	1541	1505.5	488	511	1450.5	1432	1416	1437	1450.5	1418	1413	1435.5	1463.5	488	1504.5	517	1481.5	331	288	1473	1462	1536
miRNA_miR-338-5p	1363	1422.5	1404.5	1428	1438.5	705	1443	294	839	839	1591.5	1588.5	1450.5	548	1434.5	1462	287	1401	1402	1415	330	116	1444	1437	597	1526.5	1496	1541	1505.5	1508	551	1450.5	1432	467	1437	1450.5	1418	1413	189	1463.5	1535	1504.5	1532.5	1481.5	260	567	578	55	1536
miRNA_miR-339-3p	1363	1422.5	1404.5	1428	1438.5	541	1443	1482.5	1561	1583	1591.5	667	1450.5	1457.5	1434.5	1462	1409.5	1401	169	1415	1428	1443.5	1444	1437	1527	1526.5	1496	1541	1505.5	1508	1442	354	1432	1416	1437	1450.5	1418	1413	1435.5	1463.5	1535	325	1532.5	1481.5	1438.5	1436	1473	1462	1536
miRNA_miR-339-5p	1363	1422.5	1404.5	1428	155	93	1443	1482.5	345	71	1591.5	220	232	1457.5	290	271	93	1401	1402	1415	159	1443.5	1444	306	1527	417	1496	1541	643	75	412	1450.5	1432	1416	1437	226	296	224	212	1463.5	98	129	51	308	295	1436	337	1462	236
miRNA_miR-340-3p	1363	1422.5	1404.5	1428	1438.5	254	1443	1482.5	1561	1583	1591.5	1588.5	1450.5	1457.5	462	1462	1409.5	1401	1402	424	1428	1443.5	1444	1437	1527	1526.5	1496	425	1505.5	1508	1442	1450.5	1432	1416	1437	1450.5	1418	1413	1435.5	1463.5	1535	1504.5	112	1481.5	1438.5	1436	1473	1462	1536
miRNA_miR-340-5p	1363	1422.5	1404.5	154	1438.5	1483.5	273	1482.5	1561	1583	134	1588.5	651	1457.5	1434.5	443	450	1401	263	1415	374	1443.5	1444	1437	653	1526.5	433	1541	1505.5	732	1442	327	1432	1416	1437	1450.5	1418	1413	1435.5	1463.5	1535	1504.5	1532.5	1481.5	1438.5	88	382	1462	1536
miRNA_miR-341-3p	1363	1422.5	1404.5	67	1438.5	1483.5	1443	39	1561	1583	1591.5	1588.5	18	24	33	15	1409.5	1401	1402	1415	1428	1443.5	387	353	1527	1526.5	1496	1541	1505.5	1508	1442	39	1432	1416	1437	1450.5	1418	32	1435.5	1463.5	1535	1504.5	1532.5	53	31	53	1473	28	1536
miRNA_miR-341-5p	1363	1422.5	1404.5	436	1438.5	1483.5	1443	1482.5	1561	1583	1591.5	1588.5	1450.5	1457.5	1434.5	1462	1409.5	1401	1402	1415	1428	1443.5	1444	468	1527	1526.5	88	1541	1505.5	539	1442	1450.5	1432	1416	1437	1450.5	1418	1413	1435.5	1463.5	108	147	1532.5	125	1438.5	1436	1473	1462	1536
miRNA_miR-342-3p	1363	578	1404.5	1428	1438.5	1483.5	1443	1482.5	1561	689	1591.5	1588.5	1450.5	580	1434.5	1462	1409.5	1401	1402	1415	1428	1443.5	1444	605	1527	1526.5	1496	1541	1505.5	1508	1442	1450.5	1432	1416	124	1450.5	334	1413	1435.5	1463.5	1535	560	1532.5	1481.5	1438.5	1436	1473	275	1536
miRNA_miR-342-5p	1363	1422.5	1404.5	1428	424	181	1443	197	152	74	341	249	1450.5	1457.5	1434.5	1462	1409.5	217	255	70	1428	1443.5	1444	196	102	569	1496	770	535	642	494	258	118	1416	458	1450.5	299	1413	522	119	279	327	225	1481.5	1438.5	1436	1473	1462	1536
miRNA_miR-343	1363	289	1404.5	1428	1438.5	1483.5	428	352	1561	914	1591.5	1588.5	1450.5	1457.5	1434.5	522	1409.5	1401	1402	1415	1428	1443.5	1444	1437	169	306	1496	599	1505.5	1508	1442	1450.5	547	425	1437	1450.5	1418	1413	1435.5	1463.5	539	251	1532.5	190	1438.5	1436	1473	1462	1536
miRNA_miR-344-3p	1363	1422.5	1404.5	1428	1438.5	501	1443	1482.5	1561	1583	1591.5	1588.5	1450.5	445	1434.5	423	1409.5	367	1402	1415	1428	1443.5	1444	1437	1527	1526.5	226	1541	1505.5	1508	1442	1450.5	1432	1416	1437	520	1418	1413	1435.5	1463.5	181	1504.5	1532.5	1481.5	1438.5	1436	1473	1462	1536
miRNA_miR-344-5p	1363	1422.5	1404.5	1428	1438.5	652	566	1482.5	1561	1583	536	424	1450.5	1457.5	1434.5	1462	1409.5	1401	1402	1415	1428	1443.5	1444	1437	1527	450	1496	424	1505.5	734	1442	369	1432	1416	1437	277	1418	1413	568	1463.5	1535	1504.5	1532.5	1481.5	1438.5	369	507	1462	1536
miRNA_miR-344b-3p	308	1422.5	1404.5	1428	1438.5	1483.5	1443	1482.5	232	1583	731	751	1450.5	1457.5	1434.5	1462	1409.5	1401	1402	1415	1428	1443.5	1444	1437	1527	741	1496	1541	1505.5	1508	1442	529	534	1416	1437	1450.5	1418	1413	343	1463.5	1535	1504.5	1532.5	1481.5	1438.5	1436	529	662	1536
miRNA_miR-344b-5p	1363	1422.5	1404.5	1428	561	1483.5	1443	1482.5	729	1583	1591.5	1588.5	1450.5	1457.5	1434.5	1462	1409.5	1401	1402	1415	1428	1443.5	1444	1437	1527	1526.5	450	355	533	449	1442	1450.5	611	1416	1437	1450.5	1418	1413	1435.5	1463.5	1535	1504.5	1532.5	1481.5	1438.5	1436	1473	1462	1536
miRNA_miR-344c-3p	1363	1422.5	1404.5	1428	1438.5	1483.5	1443	488	1561	1583	1591.5	1588.5	1450.5	1457.5	1434.5	1462	1409.5	377	1402	402	1428	1443.5	1444	1437	1527	426	187	1541	1505.5	1508	1442	1450.5	1432	1416	1437	1450.5	1418	1413	1435.5	1463.5	347	1504.5	1532.5	1481.5	1438.5	1436	1473	1462	1536
miRNA_miR-344c-5p	1363	1422.5	1404.5	1428	571	1483.5	1443	1482.5	1561	617	1591.5	417	1450.5	1457.5	1434.5	1462	1409.5	323	1402	1415	1428	1443.5	1444	1437	1527	1526.5	1496	1541	1505.5	1508	597	1450.5	1432	1416	1437	1450.5	1418	1413	1435.5	1463.5	1535	1504.5	1532.5	1481.5	1438.5	1436	1473	521	1536
miRNA_miR-344d-1-5p	1363	1422.5	473	1428	1438.5	1483.5	1443	1482.5	1561	1583	1591.5	411	1450.5	1457.5	1434.5	1462	1409.5	1401	1402	1415	1428	1443.5	1444	1437	1527	1526.5	1496	1541	1505.5	1508	1442	1450.5	1432	1416	500	1450.5	553	1413	1435.5	1463.5	246	1504.5	1532.5	1481.5	1438.5	1436	1473	517	530
miRNA_miR-344d-2-5p	1363	1422.5	1404.5	1428	1438.5	346	1443	287	1561	721	1591.5	1588.5	417	61	179	138	1409.5	1401	1402	77	191	376	1444	1437	480	1526.5	1496	314	1505.5	107	1442	1450.5	1432	1416	1437	1450.5	342	1413	1435.5	1463.5	79	479	1532.5	134	1438.5	1436	1473	576	1536
miRNA_miR-344d-3-5p	1363	430	488	1428	1438.5	1483.5	1443	667	1561	1583	191	1588.5	1450.5	1457.5	1434.5	476	1409.5	1401	1402	1415	1428	1443.5	1444	1437	331	1526.5	1496	402	1505.5	360	1442	1450.5	1432	1416	1437	542	297	1413	1435.5	1463.5	1535	1504.5	1532.5	1481.5	1438.5	1436	1473	492	1536
miRNA_miR-344d-3p	1363	450	1404.5	340	1438.5	1483.5	1443	1482.5	797	1583	443	381	1450.5	1457.5	1434.5	1462	1409.5	1401	1402	1415	551	623	541	1437	1527	754	1496	1541	363	1508	1442	1450.5	1432	1416	1437	1450.5	231	1413	1435.5	1463.5	382	218	788	1481.5	1438.5	1436	1473	1462	284
miRNA_miR-344e-3p	1363	60	1404.5	122	1438.5	1483.5	533	1482.5	1561	1583	1591.5	1588.5	1450.5	1457.5	1434.5	76	1409.5	1401	1402	1415	531	618	1444	623	518	1526.5	1496	657	438	1508	1442	324	1432	110	577	1450.5	448	1413	1435.5	1463.5	490	1504.5	1532.5	1481.5	1438.5	1436	1473	644	1536
miRNA_miR-344e-5p	1363	1422.5	1404.5	1428	326	1483.5	1443	1482.5	1561	553	1591.5	1588.5	1450.5	1457.5	1434.5	1462	1409.5	1401	1402	1415	1428	1443.5	136	1437	1527	542	1496	1541	1505.5	1508	1442	1450.5	76	179	1437	1450.5	1418	1413	258	1463.5	1535	1504.5	1532.5	550	1438.5	1436	1473	1462	1536
miRNA_miR-344f-3p	1363	1422.5	1404.5	1428	1438.5	1483.5	1443	1482.5	165	1583	98	1588.5	318	1457.5	300	1462	1409.5	258	1402	1415	1428	1443.5	440	1437	1527	1526.5	1496	1541	1505.5	1508	146	1450.5	1432	1416	1437	1450.5	1418	1413	1435.5	1463.5	1535	1504.5	1532.5	1481.5	1438.5	1436	1473	1462	1536
miRNA_miR-344f-5p	1363	1422.5	1404.5	1428	1438.5	610	1443	1482.5	1561	373	1591.5	474	1450.5	395	1434.5	1462	1409.5	1401	1402	1415	466	1443.5	556	135	1527	518	1496	463	1505.5	1508	1442	1450.5	1432	1416	629	295	1418	1413	279	432	1535	1504.5	259	1481.5	1438.5	1436	431	1462	1536
miRNA_miR-344g-3p	1363	1422.5	567	1428	1438.5	1483.5	1443	150	1561	1583	1591.5	1588.5	100	1457.5	1434.5	313	1409.5	1401	208	432	1428	367	1444	1437	1527	1526.5	1496	115	404	1508	1442	378	1432	1416	1437	1450.5	1418	1413	1435.5	1463.5	1535	1504.5	1532.5	328	531	1436	400	1462	1536
miRNA_miR-344g-5p	396	1422.5	1404.5	1428	552	1483.5	1443	1482.5	90	1583	131	440	1450.5	1457.5	1434.5	1462	1409.5	1401	1402	1415	1428	650	1444	1437	1527	508	188	215	1505.5	718	1442	1450.5	1432	1416	1437	1450.5	1418	1413	1435.5	1463.5	1535	1504.5	1532.5	1481.5	600	121	1473	1462	1536
miRNA_miR-344h-3p	1363	1422.5	544	1428	597	1483.5	425	641	1561	1583	1591.5	1588.5	1450.5	1457.5	1434.5	1462	1409.5	1401	1402	1415	1428	1443.5	1444	1437	1527	1526.5	395	505	358	1508	1442	1450.5	585	504	1437	1450.5	1418	1413	163	1463.5	63	238	121	1481.5	1438.5	360	1473	1462	1536
miRNA_miR-344h-5p	353	1422.5	1404.5	418	442	1483.5	1443	1482.5	1561	691	1591.5	1588.5	663	1457.5	1434.5	1462	1409.5	1401	1402	1415	1428	1443.5	129	582	373	1526.5	1496	1541	1505.5	1508	1442	1450.5	48	261	392	614	1418	1413	1435.5	1463.5	1535	590	1532.5	361	1438.5	1436	639	1462	1536
miRNA_miR-344i	1363	1422.5	1404.5	1428	1438.5	1483.5	1443	1482.5	613	1583	316	403	1450.5	1457.5	1434.5	1462	1409.5	1401	1402	1415	1428	1443.5	1444	116	522	1526.5	1496	774	1505.5	1508	342	1450.5	1432	1416	1437	240	1418	1413	1435.5	1463.5	1535	1504.5	1532.5	1481.5	1438.5	1436	677	1462	814
miRNA_miR-345-3p	395	1422.5	1404.5	1428	1438.5	1483.5	1443	1482.5	72	793	1591.5	174	1450.5	1457.5	1434.5	424	1409.5	1401	1402	1415	1428	1443.5	1444	1437	333	1526.5	1496	1541	1505.5	1508	1442	1450.5	1432	1416	1437	206	1418	1413	1435.5	1463.5	651	1504.5	1532.5	1481.5	157	1436	1473	1462	372
miRNA_miR-345-5p	177	446	1404.5	1428	1438.5	1483.5	1443	582	560	519	1591.5	1588.5	1450.5	1457.5	327	1462	1409.5	1401	1402	1415	1428	1443.5	1444	1437	262	1526.5	1496	1541	561	1508	1442	1450.5	1432	392	1437	1450.5	481	1413	1435.5	1463.5	1535	283	1532.5	1481.5	1438.5	222	1473	1462	1536
miRNA_miR-346-3p	1363	1422.5	1404.5	1428	1438.5	1483.5	1443	1482.5	1561	520	823	407	1450.5	215	310	338	1409.5	1401	1402	1415	193	1443.5	1444	337	473	1526.5	237	1541	1505.5	1508	582	372	613	1416	1437	1450.5	204	1413	1435.5	249	555	1504.5	765	1481.5	1438.5	1436	1473	446	728
miRNA_miR-346-5p	1363	1422.5	1404.5	1428	476	1483.5	1443	1482.5	1561	1583	1591.5	673	1450.5	1457.5	621	1462	423	54	1402	1415	346	1443.5	1444	1437	1527	554	1496	1541	1505.5	1508	1442	1450.5	1432	1416	338	1450.5	1418	1413	1435.5	1463.5	1535	1504.5	1532.5	1481.5	1438.5	1436	1473	1462	1536
miRNA_miR-3470a	1363	1422.5	191	1428	1438.5	1483.5	110	1482.5	1561	1583	1591.5	1588.5	1450.5	1457.5	1434.5	394	578	1401	1402	1415	566	520	521	1437	696	1526.5	1496	546	1505.5	1508	620	632	1432	1416	84	1450.5	382	1413	1435.5	1463.5	331	685	1532.5	1481.5	1438.5	1436	215	115	1536
miRNA_miR-3470b	1363	234	1404.5	1428	1438.5	267	557	1482.5	1561	1583	297	1588.5	1450.5	1457.5	155	1462	1409.5	1401	1402	1415	1428	282	1444	618	226	1526.5	581	1541	156	1508	1442	140	1432	1416	1437	1450.5	1418	1413	467	1463.5	536	1504.5	1532.5	1481.5	1438.5	1436	1473	531	1536
miRNA_miR-3471	1363	1422.5	1404.5	1428	1438.5	1483.5	215	1482.5	222	495	1591.5	1588.5	1450.5	1457.5	1434.5	1462	1409.5	254	1402	1415	1428	1443.5	1444	1437	1527	638	92	592	155	1508	1442	1450.5	1432	1416	1437	449	189	1413	1435.5	1463.5	1535	1504.5	1532.5	1481.5	1438.5	1436	1473	224	1536
miRNA_miR-3472	1363	373	1404.5	298	1438.5	1483.5	1443	1482.5	1561	1583	1591.5	336	1450.5	457	1434.5	1462	1409.5	1401	1402	1415	1428	1443.5	1444	1437	1527	616	1496	1541	1505.5	1508	1442	1450.5	1432	1416	423	1450.5	1418	1413	1435.5	1463.5	1535	1504.5	1532.5	1481.5	1438.5	1436	1473	1462	1536
miRNA_miR-3473a	1363	1422.5	1404.5	552	1438.5	1483.5	1443	1482.5	1561	1583	237	1588.5	1450.5	1457.5	1434.5	1462	1409.5	1401	1402	267	1428	1443.5	349	1437	1527	1526.5	140	662	312	1508	467	1450.5	1432	186	1437	35	1418	1413	1435.5	1463.5	1535	1504.5	1532.5	1481.5	1438.5	1436	1473	1462	323
miRNA_miR-3473b	1363	1422.5	486	229	403	1483.5	338	1482.5	1561	1583	198	635	1450.5	1457.5	1434.5	1462	1409.5	1401	1402	1415	1428	1443.5	1444	1437	1527	408	1496	1541	215	1508	1442	1450.5	1432	1416	1437	1450.5	1418	1413	1435.5	1463.5	1535	1504.5	828	1481.5	1438.5	568	1473	1462	713
miRNA_miR-3473c	1363	254	1404.5	1428	1438.5	1483.5	1443	1482.5	442	1583	723	607	1450.5	309	1434.5	310	1409.5	1401	1402	501	1428	1443.5	1444	412	1527	1526.5	1496	827	624	591	560	1450.5	1432	557	1437	1450.5	1418	1413	1435.5	1463.5	1535	1504.5	1532.5	379	1438.5	1436	1473	1462	1536
miRNA_miR-3473d	1363	1422.5	1404.5	1428	1438.5	1483.5	1443	1482.5	332	86	1591.5	1588.5	1450.5	1457.5	1434.5	1462	1409.5	513	1402	1415	1428	1443.5	373	1437	1527	1526.5	1496	1541	1505.5	1508	1442	1450.5	1432	1416	1437	1450.5	1418	302	1435.5	1463.5	1535	1504.5	1532.5	1481.5	1438.5	1436	1473	1462	746
miRNA_miR-3473e	1363	326	262	1428	318	1483.5	174	1482.5	1561	577	110	528	1450.5	1457.5	504	1462	482	1401	1402	1415	1428	434	1444	1437	1527	400	1496	1541	386	1508	1442	1450.5	1432	1416	1437	1450.5	433	1413	1435.5	1463.5	775	358	1532.5	1481.5	1438.5	1436	1473	1462	1536
miRNA_miR-3473f	1363	1422.5	1404.5	1428	1438.5	1483.5	1443	180	1561	608	62	562	1450.5	1457.5	1434.5	1462	1409.5	332	1402	1415	1428	141	1444	1437	1527	774	413	1541	711	1508	1442	1450.5	1432	1416	1437	399	1418	1413	102	1463.5	1535	430	1532.5	1481.5	1438.5	110	1473	316	355
miRNA_miR-3473g	1363	533	458	544	359	1483.5	1443	1482.5	142	151	461	843	1450.5	1457.5	1434.5	557	1409.5	1401	1402	1415	1428	1443.5	1444	1437	1527	1526.5	753	1541	320	1508	201	1450.5	1432	492	1437	1450.5	1418	1413	597	1463.5	138	452	524	1481.5	1438.5	1436	1473	1462	519
miRNA_miR-3474	1363	1422.5	420	1428	1438.5	1483.5	257	1482.5	379	863	1591.5	926	36	583	239	1462	1409.5	1401	1402	1415	1428	444	1444	259	1527	1526.5	451	1541	210	250	51	1450.5	1432	1416	1437	1450.5	1418	1413	140	1463.5	588	523	227	569	277	1436	130	1462	1536
miRNA_miR-3475-3p	1363	369	495	1428	591	1483.5	1443	652	1561	582	822	1588.5	1450.5	1457.5	416	636	1409.5	1401	1402	255	1428	1443.5	1444	1437	550	763	1496	1541	1505.5	409	1442	1450.5	358	173	1437	377	436	163	181	248	273	63	731	556	1438.5	1436	1473	581	539
miRNA_miR-3475-5p	1363	1422.5	105	1428	1438.5	1483.5	1443	1482.5	365	1583	1591.5	1588.5	1450.5	1457.5	1434.5	1462	1409.5	1401	1402	1415	1428	1443.5	1444	1437	433	1526.5	613	1541	1505.5	1508	1442	352	1432	1416	1437	1450.5	1418	191	1435.5	1463.5	1535	551	1532.5	1481.5	1438.5	1436	1473	1462	1536
miRNA_miR-34a-3p	1363	493	1404.5	1428	1438.5	1483.5	1443	1482.5	843	1583	1591.5	1588.5	1450.5	1457.5	1434.5	1462	1409.5	1401	1402	1415	1428	1443.5	434	1437	1527	1526.5	1496	788	1505.5	1508	1442	1450.5	597	1416	1437	1450.5	1418	1413	1435.5	1463.5	262	1504.5	607	1481.5	1438.5	1436	1473	1462	217
miRNA_miR-34a-5p	1363	607	1404.5	269	1438.5	1483.5	1443	1482.5	1561	1583	563	1588.5	1450.5	1457.5	1434.5	1462	1409.5	1401	1402	1415	1428	1443.5	1444	1437	1527	800	725	1541	1505.5	1508	1442	1450.5	1432	1416	1437	1450.5	1418	1413	1435.5	1463.5	1535	1504.5	115	1481.5	1438.5	1436	1473	1462	1536
miRNA_miR-34b-3p	1363	1422.5	339	1428	1438.5	1483.5	642	1482.5	1561	1583	1591.5	1588.5	1450.5	1457.5	1434.5	1462	1409.5	1401	393	1415	1428	1443.5	54	282	351	563	436	65	1505.5	1508	380	359	1432	1416	1437	1450.5	218	55	268	512	1535	1504.5	463	1481.5	1438.5	179	1473	1462	1536
miRNA_miR-34b-5p	1363	1422.5	298	1428	1438.5	1483.5	1443	1482.5	852	312	528	1588.5	1450.5	1457.5	1434.5	1462	1409.5	1401	1402	264	1428	1443.5	1444	1437	1527	1526.5	1496	1541	1505.5	1508	643	1450.5	1432	1416	1437	1450.5	1418	1413	1435.5	1463.5	1535	1504.5	1532.5	1481.5	1438.5	1436	1473	1462	1536
miRNA_miR-34c-3p	1363	378	246	1428	1438.5	1483.5	1443	1482.5	1561	1583	1591.5	1588.5	1450.5	1457.5	1434.5	1462	1409.5	172	1402	1415	1428	390	1444	1437	176	413	67	286	524	282	1442	1450.5	378	284	1437	1450.5	146	57	1435.5	1463.5	1535	1504.5	454	1481.5	1438.5	1436	1473	1462	1536
miRNA_miR-34c-5p	1363	1422.5	1404.5	1428	1438.5	1483.5	1443	1482.5	1561	1583	530	1588.5	1450.5	562	1434.5	1462	1409.5	1401	1402	1415	1428	1443.5	1444	1437	1527	1526.5	1496	1541	1505.5	1508	1442	1450.5	1432	1416	1437	1450.5	397	1413	1435.5	1463.5	1535	1504.5	264	1481.5	1438.5	1436	1473	1462	1536
miRNA_miR-350-3p	365	1422.5	337	1428	1438.5	633	488	567	1561	712	75	148	308	1457.5	1434.5	608	1409.5	1401	1402	425	465	1443.5	1444	1437	148	1526.5	627	1541	1505.5	1508	1442	1450.5	1432	1416	1437	1450.5	1418	1413	436	479	1535	532	374	584	519	1436	1473	1462	1536
miRNA_miR-350-5p	1363	1422.5	288	558	1438.5	102	326	1482.5	175	603	1591.5	890	1450.5	1457.5	613	229	1409.5	1401	1402	1415	1428	521	504	604	762	1526.5	1496	1541	1505.5	1508	1442	1450.5	1432	1416	1437	1450.5	1418	1413	1435.5	1463.5	386	1504.5	774	1481.5	1438.5	1436	340	1462	835
miRNA_miR-351-3p	1363	1422.5	1404.5	1428	1438.5	426	469	1482.5	1561	1583	1591.5	1588.5	342	373	1434.5	1462	137	221	1402	1415	553	477	1444	242	1527	1526.5	1496	1541	1505.5	1508	1442	1450.5	345	1416	1437	1450.5	1418	407	354	1463.5	1535	542	1532.5	365	1438.5	252	1473	1462	1536
miRNA_miR-351-5p	1363	1422.5	1404.5	1428	1438.5	1483.5	1443	1482.5	1561	1583	380	1588.5	1450.5	1457.5	1434.5	1462	72	1401	1402	531	1428	1443.5	1444	1437	1527	1526.5	1496	1541	530	1508	1442	1450.5	1432	1416	1437	1450.5	1418	1413	1435.5	1463.5	1535	1504.5	1532.5	1481.5	1438.5	1436	1473	1462	1536
miRNA_miR-3535	1363	1422.5	1404.5	327	273	1483.5	1443	1482.5	1561	1583	1591.5	1588.5	1450.5	1457.5	1434.5	375	1409.5	1401	1402	1415	1428	1443.5	1444	1437	1527	1526.5	1496	1541	1505.5	1508	1442	1450.5	1432	1416	1437	1450.5	374	372	562	1463.5	1535	1504.5	1532.5	1481.5	1438.5	1436	532	323	1536
miRNA_miR-3544-3p	1363	1422.5	1404.5	1428	405	529	637	524	1561	1583	619	666	1450.5	1457.5	1434.5	1462	1409.5	1401	1402	1415	1428	1443.5	1444	438	440	515	1496	305	1505.5	122	1442	456	1432	1416	1437	1450.5	1418	174	475	1463.5	375	76	559	1481.5	79	45	496	122	394
miRNA_miR-3544-5p	1363	1422.5	1404.5	457	1438.5	241	1443	1482.5	1561	1583	1591.5	1588.5	1450.5	1457.5	1434.5	1462	1409.5	1401	294	1415	608	222	172	1437	1527	1526.5	1496	1541	1505.5	1508	1442	1450.5	1432	1416	1437	1450.5	1418	1413	1435.5	1463.5	1535	1504.5	662	1481.5	1438.5	1436	1473	1462	1536
miRNA_miR-3547-3p	1363	327	271	1428	1438.5	1483.5	1443	1482.5	1561	448	774	779	475	1457.5	1434.5	222	1409.5	1401	1402	403	1428	565	1444	1437	1527	462	286	1541	1505.5	1508	1442	1450.5	1432	208	1437	1450.5	1418	1413	537	1463.5	1535	211	1532.5	1481.5	1438.5	1436	613	1462	1536
miRNA_miR-3547-5p	1363	1422.5	1404.5	1428	170	355	1443	1482.5	554	1583	1591.5	1588.5	1450.5	1457.5	1434.5	684	491	1401	1402	278	416	1443.5	1444	1437	641	415	461	1541	1505.5	529	645	121	1432	1416	1437	187	1418	1413	431	600	1535	1504.5	528	1481.5	520	513	1473	1462	1536
miRNA_miR-3552	1363	1422.5	554	1428	481	1483.5	649	1482.5	1561	1583	1591.5	814	1450.5	1457.5	1434.5	1462	1409.5	1401	276	43	1428	1443.5	1444	1437	241	1526.5	438	1541	582	1508	319	1450.5	1432	353	1437	224	1418	1413	412	261	401	1504.5	1532.5	1481.5	565	515	1473	658	805
miRNA_miR-3569-3p	1363	1422.5	1404.5	1428	1438.5	1483.5	1443	654	1561	1583	1591.5	1588.5	1450.5	1457.5	1434.5	1462	1409.5	1401	1402	1415	1428	1443.5	222	1437	1527	1526.5	489	1541	1505.5	1508	1442	1450.5	1432	1416	1437	1450.5	1418	1413	1435.5	1463.5	1535	1504.5	457	1481.5	587	1436	1473	201	1536
miRNA_miR-3569-5p	1363	1422.5	1404.5	1428	1438.5	1483.5	1443	1482.5	1561	1583	1591.5	271	1450.5	1457.5	1434.5	1462	1409.5	1401	1402	1415	1428	1443.5	1444	1437	1527	1526.5	1496	1541	1505.5	1508	1442	518	1432	1416	366	1450.5	1418	439	1435.5	1463.5	1535	1504.5	1532.5	1481.5	1438.5	1436	1473	1462	1536
miRNA_miR-3572-3p	358	264	1404.5	1428	1438.5	1483.5	611	1482.5	562	1583	724	379	1450.5	289	1434.5	1462	1409.5	1401	1402	489	1428	1443.5	1444	1437	1527	1526.5	1496	1541	1505.5	211	1442	664	495	1416	199	1450.5	1418	1413	1435.5	1463.5	1535	1504.5	1532.5	483	1438.5	1436	591	457	1536
miRNA_miR-3572-5p	1363	1422.5	386	1428	169	1483.5	1443	1482.5	651	703	1591.5	1588.5	393	1457.5	263	1462	1409.5	1401	1402	249	1428	1443.5	156	1437	1527	64	145	1541	253	1508	78	433	1432	1416	1437	1450.5	1418	1413	1435.5	1463.5	407	150	1532.5	484	1438.5	1436	1473	370	1536
miRNA_miR-361-3p	1363	1422.5	1404.5	1428	1438.5	428	1443	1482.5	1561	1583	1591.5	1588.5	1450.5	1457.5	1434.5	1462	1409.5	1401	380	1415	1428	1443.5	1444	1437	764	1526.5	1496	1541	1505.5	1508	1442	1450.5	373	90	1437	1450.5	1418	1413	1435.5	231	1535	469	256	442	1438.5	1436	306	1462	1536
miRNA_miR-361-5p	1363	1422.5	1404.5	1428	1438.5	1483.5	1443	1482.5	499	1583	1591.5	602	1450.5	1457.5	1434.5	1462	360	1401	186	1415	550	1443.5	1444	570	1527	1526.5	1496	1541	1505.5	486	1442	239	1432	1416	1437	1450.5	1418	1413	1435.5	178	1535	547	1532.5	1481.5	1438.5	226	1473	247	1536
miRNA_miR-3618-3p	1363	1422.5	1404.5	603	1438.5	450	1443	708	480	1583	258	1588.5	1450.5	1457.5	1434.5	1462	1409.5	1401	317	1415	583	1443.5	1444	156	312	725	428	603	1505.5	1508	519	1450.5	1432	281	1437	1450.5	1418	115	1435.5	1463.5	1535	1504.5	1532.5	1481.5	483	520	484	532	504
miRNA_miR-3618-5p	1363	1422.5	1404.5	1428	1438.5	1483.5	1443	1482.5	1561	1583	1591.5	766	1450.5	108	592	1462	359	1401	1402	1415	1428	1443.5	1444	1437	1527	1526.5	1496	433	1505.5	1508	1442	1450.5	1432	1416	1437	1450.5	1418	1413	1435.5	1463.5	1535	1504.5	767	1481.5	1438.5	402	1473	1462	108
miRNA_miR-362-3p	1363	1422.5	1404.5	1428	1438.5	1483.5	1443	1482.5	1561	1583	1591.5	1588.5	1450.5	609	1434.5	1462	1409.5	1401	1402	1415	1428	1443.5	1444	1437	1527	308	1496	1541	1505.5	1508	1442	1450.5	1432	1416	362	454	1418	1413	1435.5	1463.5	1535	1504.5	1532.5	681	360	400	424	1462	1536
miRNA_miR-362-5p	1363	1422.5	1404.5	1428	1438.5	1483.5	1443	1482.5	1561	1583	1591.5	1588.5	472	366	532	1462	1409.5	1401	339	1415	1428	1443.5	327	1437	813	1526.5	1496	300	1505.5	1508	1442	519	1432	1416	498	492	1418	348	1435.5	1463.5	1535	1504.5	1532.5	1481.5	327	372	1473	57	1536
miRNA_miR-3620-3p	1363	1422.5	1404.5	163	1438.5	1483.5	1443	1482.5	1561	1583	1591.5	1588.5	1450.5	1457.5	1434.5	173	1409.5	1401	1402	1415	569	1443.5	1444	1437	187	1526.5	303	88	490	739	1442	1450.5	385	221	1437	266	1418	1413	1435.5	552	1535	55	1532.5	1481.5	1438.5	1436	322	1462	555
miRNA_miR-3620-5p	1363	1422.5	1404.5	1428	1438.5	255	376	1482.5	824	1583	487	1588.5	1450.5	1457.5	1434.5	81	1409.5	1401	1402	395	1428	1443.5	1444	1437	329	1526.5	1496	1541	1505.5	1508	330	1450.5	1432	1416	1437	251	1418	1413	605	1463.5	1535	1504.5	353	501	1438.5	1436	1473	1462	43
miRNA_miR-363-3p	1363	1422.5	1404.5	1428	1438.5	1483.5	1443	1482.5	709	1583	1591.5	1588.5	1450.5	1457.5	1434.5	1462	1409.5	1401	525	1415	1428	634	1444	569	1527	1526.5	1496	1541	601	1508	1442	1450.5	1432	1416	1437	1450.5	1418	1413	533	1463.5	1535	1504.5	1532.5	1481.5	1438.5	1436	652	1462	762
miRNA_miR-363-5p	1363	1422.5	1404.5	1428	1438.5	1483.5	1443	396	1561	1583	310	1588.5	189	1457.5	1434.5	1462	1409.5	1401	1402	1415	1428	1443.5	1444	1437	354	1526.5	148	509	1505.5	1508	1442	1450.5	1432	1416	476	1450.5	1418	1413	1435.5	1463.5	1535	1504.5	455	1481.5	1438.5	1436	526	1462	328
miRNA_miR-365-1-5p	1363	1422.5	1404.5	1428	1438.5	333	1443	1482.5	1561	524	1591.5	1588.5	1450.5	1457.5	1434.5	435	1409.5	1401	1402	1415	1428	1443.5	1444	1437	1527	1526.5	1496	1541	265	1508	1442	1450.5	1432	1416	1437	1450.5	1418	1413	1435.5	599	1535	1504.5	1532.5	1481.5	1438.5	1436	1473	186	480
miRNA_miR-365-2-5p	1363	465	1404.5	1428	1438.5	484	1443	1482.5	1561	1583	1591.5	1588.5	1450.5	1457.5	1434.5	470	1409.5	288	1402	1415	1428	1443.5	1444	1437	1527	1526.5	1496	1541	1505.5	1508	1442	1450.5	1432	1416	1437	1450.5	1418	1413	1435.5	1463.5	1535	1504.5	819	541	1438.5	1436	1473	1462	1536
miRNA_miR-365-3p	63	1422.5	1404.5	113	251	1483.5	70	1482.5	1561	1583	1591.5	1588.5	161	1457.5	1434.5	1462	1409.5	1401	1402	384	1428	1443.5	1444	1437	1527	1526.5	526	1541	1505.5	362	637	1450.5	1432	1416	626	1450.5	1418	1413	1435.5	1463.5	532	279	156	102	1438.5	1436	295	1462	1536
miRNA_miR-367-3p	194	1422.5	1404.5	1428	1438.5	1483.5	315	602	1561	1583	762	1588.5	1450.5	1457.5	1434.5	1462	1409.5	1401	1402	1415	1428	1443.5	524	1437	1527	1526.5	1496	1541	722	444	1442	1450.5	1432	1416	1437	655	1418	1413	1435.5	1463.5	359	1504.5	483	1481.5	639	1436	1473	1462	340
miRNA_miR-367-5p	1363	1422.5	1404.5	1428	1438.5	1483.5	350	446	765	365	756	1588.5	632	514	367	1462	1409.5	334	279	1415	601	290	303	1437	1527	1526.5	1496	1541	191	287	325	210	620	1416	1437	1450.5	453	1413	390	1463.5	205	77	71	1481.5	1438.5	1436	1473	1462	1536
miRNA_miR-369-3p	1363	1422.5	137	460	1438.5	1483.5	1443	1482.5	586	870	1591.5	872	560	1457.5	486	579	1409.5	1401	1402	1415	181	1443.5	1444	524	1527	1526.5	1496	1541	1505.5	508	1442	1450.5	566	522	1437	181	1418	1413	1435.5	515	641	1504.5	308	1481.5	1438.5	225	374	1462	1536
miRNA_miR-369-5p	1363	1422.5	1404.5	1428	1438.5	1483.5	1443	1482.5	1561	1583	1591.5	1588.5	1450.5	1457.5	1434.5	1462	1409.5	1401	1402	361	1428	1443.5	1444	1437	1527	1526.5	1496	596	1505.5	1508	1442	1450.5	1432	578	1437	1450.5	1418	1413	1435.5	1463.5	1535	1504.5	1532.5	1481.5	1438.5	1436	1473	1462	1536
miRNA_miR-370-3p	1363	1422.5	1404.5	1428	1438.5	1483.5	1443	1482.5	717	684	1591.5	1588.5	28	191	303	333	1409.5	1401	1402	1415	1428	516	1444	1437	1527	1526.5	1496	611	656	620	1442	1450.5	1432	1416	1437	509	1418	1413	1435.5	1463.5	1535	1504.5	418	1481.5	1438.5	1436	622	1462	1536
miRNA_miR-370-5p	1363	200	1404.5	1428	1438.5	1483.5	1443	476	1561	1583	1591.5	1588.5	1450.5	123	424	416	1409.5	1401	1402	1415	1428	1443.5	1444	1437	1527	1526.5	1496	761	1505.5	1508	1442	1450.5	1432	370	45	1450.5	402	332	1435.5	1463.5	412	1504.5	139	1481.5	1438.5	1436	1473	1462	1536
miRNA_miR-374b-3p	260	1422.5	1404.5	1428	1438.5	1483.5	1443	705	1561	1583	1591.5	1588.5	1450.5	1457.5	1434.5	1462	1409.5	1401	1402	1415	1428	1443.5	1444	1437	284	1526.5	334	1541	456	316	1442	1450.5	1432	1416	1437	448	1418	1413	1435.5	1463.5	337	1504.5	1532.5	1481.5	1438.5	1436	194	1462	1536
miRNA_miR-374b-5p	1363	1422.5	146	1428	1438.5	64	1443	364	1561	1583	1591.5	1588.5	1450.5	48	1434.5	1462	1409.5	1401	219	155	1428	561	645	1437	1527	433	333	639	1505.5	1508	1442	595	1432	1416	1437	1450.5	62	89	1435.5	514	161	1504.5	632	1481.5	1438.5	1436	1473	435	406
miRNA_miR-374c-3p	1363	1422.5	154	1428	1438.5	1483.5	1443	1482.5	317	476	1591.5	47	382	1457.5	398	1462	339	1401	1402	1415	1428	349	1444	1437	1527	1526.5	1496	183	510	1508	1442	188	1432	1416	1437	1450.5	1418	1413	1435.5	1463.5	1535	1504.5	1532.5	1481.5	113	171	1473	1462	127
miRNA_miR-374c-5p	1363	1422.5	1404.5	477	1438.5	712	518	1482.5	872	1583	279	1588.5	1450.5	1457.5	598	1462	1409.5	1401	1402	378	1428	599	1444	1437	563	1526.5	1496	1541	1505.5	751	596	1450.5	1432	1416	1437	1450.5	537	429	217	1463.5	610	1504.5	378	1481.5	1438.5	251	75	174	799
miRNA_miR-375-3p	225	1422.5	82	1428	1438.5	1483.5	1443	234	1561	1583	1591.5	1588.5	1450.5	1457.5	339	1462	362	1401	1402	1415	137	1443.5	173	237	1527	1526.5	755	441	1505.5	1508	1442	1450.5	1432	1416	1437	1450.5	1418	1413	1435.5	1463.5	1535	1504.5	1532.5	1481.5	1438.5	1436	1473	1462	1536
miRNA_miR-375-5p	1363	1422.5	1404.5	1428	1438.5	1483.5	1443	1482.5	1561	1583	1591.5	1588.5	1450.5	1457.5	1434.5	1462	1409.5	1401	1402	1415	1428	1443.5	1444	1437	1527	1526.5	1496	1541	1505.5	1508	1442	1450.5	1432	1416	1437	1450.5	1418	1413	1435.5	1463.5	1535	1504.5	1532.5	1481.5	1438.5	1436	1473	1462	1536
miRNA_miR-376a-3p	1363	1422.5	1404.5	1428	1438.5	1483.5	1443	1482.5	1561	1583	160	323	1450.5	1457.5	1434.5	1462	1409.5	155	1402	1415	1428	1443.5	1444	1437	1527	1526.5	327	347	1505.5	401	1442	484	1432	1416	1437	1450.5	1418	1413	1435.5	417	1535	1504.5	1532.5	1481.5	1438.5	1436	1473	1462	1536
miRNA_miR-376a-5p	1363	251	1404.5	1428	1438.5	677	1443	286	1561	1583	929	1588.5	546	1457.5	1434.5	1462	1409.5	1401	1402	84	1428	1443.5	216	1437	122	1526.5	229	102	73	582	193	1450.5	301	1416	1437	1450.5	1418	381	1435.5	492	356	1504.5	1532.5	1481.5	452	1436	1473	34	1536
miRNA_miR-376b-3p	1363	1422.5	1404.5	266	1438.5	1483.5	1443	1482.5	184	1583	622	134	434	1457.5	1434.5	1462	1409.5	1401	1402	1415	1428	1443.5	1444	1437	1527	180	1496	438	1505.5	241	1442	1450.5	1432	1416	1437	1450.5	212	1413	1435.5	1463.5	1535	172	695	1481.5	1438.5	1436	1473	1462	694
miRNA_miR-376b-5p	1363	105	1404.5	231	584	1483.5	1443	1482.5	1561	516	716	1588.5	243	519	438	1462	428	429	365	1415	1428	1443.5	1444	1437	355	254	1496	1541	1505.5	1508	1442	1450.5	1432	1416	1437	1450.5	1418	201	1435.5	1463.5	546	1504.5	436	235	1438.5	1436	1473	318	1536
miRNA_miR-376c-3p	1363	1422.5	1404.5	1428	362	328	1443	1482.5	1561	1583	676	557	359	1457.5	1434.5	1462	484	1401	1402	1415	89	93	162	339	1527	228	1496	1541	1505.5	1508	1442	1450.5	254	1416	216	1450.5	1418	1413	1435.5	1463.5	609	164	48	1481.5	522	1436	1473	235	828
miRNA_miR-376c-5p	1363	121	1404.5	192	390	583	1443	1482.5	1561	1583	1591.5	1588.5	113	397	1434.5	309	1409.5	293	199	1415	1428	1443.5	1444	1437	1527	339	1496	1541	570	1508	1442	1450.5	1432	1416	1437	1450.5	1418	448	1435.5	1463.5	1535	400	164	360	634	1436	1473	1462	1536
miRNA_miR-377-3p	1363	1422.5	1404.5	488	130	53	95	94	639	349	1591.5	865	1450.5	1457.5	465	1462	1409.5	540	58	182	1428	1443.5	1444	284	723	1526.5	1496	1541	1505.5	1508	102	1450.5	1432	97	179	1450.5	1418	1413	1435.5	1463.5	594	1504.5	291	93	188	548	1473	1462	155
miRNA_miR-377-5p	1363	539	1404.5	1428	1438.5	347	1443	1482.5	1561	1583	539	905	1450.5	1457.5	1434.5	1462	1409.5	1401	1402	1415	1428	1443.5	1444	1437	1527	671	738	1541	1505.5	1508	1442	1450.5	1432	1416	1437	1450.5	1418	1413	1435.5	1463.5	155	1504.5	1532.5	348	1438.5	241	1473	1462	1536
miRNA_miR-378a-3p	1363	1422.5	1404.5	1428	1438.5	689	1443	1482.5	1561	1583	738	1588.5	1450.5	1457.5	1434.5	1462	1409.5	1401	1402	1415	1428	1443.5	1444	1437	1527	1526.5	1496	1541	467	1508	1442	1450.5	1432	1416	1437	1450.5	1418	1413	1435.5	1463.5	1535	1504.5	1532.5	1481.5	1438.5	1436	1473	1462	1536
miRNA_miR-378a-5p	1363	267	1404.5	1428	1438.5	1483.5	1443	1482.5	745	1583	1591.5	1588.5	1450.5	1457.5	1434.5	1462	1409.5	1401	1402	1415	321	1443.5	1444	1437	1527	1526.5	663	1541	764	185	336	494	1432	1416	1437	1450.5	1418	1413	1435.5	1463.5	551	254	1532.5	1481.5	1438.5	1436	1473	1462	1536
miRNA_miR-378b	1363	1422.5	1404.5	1428	1438.5	1483.5	1443	1482.5	1561	230	1591.5	590	504	1457.5	1434.5	1462	1409.5	188	332	263	437	1443.5	1444	1437	779	245	151	1541	1505.5	1508	1442	1450.5	1432	1416	1437	1450.5	1418	1413	525	1463.5	1535	497	143	562	1438.5	1436	1473	250	266
miRNA_miR-378c	1363	1422.5	1404.5	1428	1438.5	1483.5	1443	1482.5	1561	1583	644	758	1450.5	1457.5	1434.5	1462	1409.5	357	1402	1415	1428	1443.5	1444	1437	1527	1526.5	1496	1541	1505.5	1508	1442	1450.5	1432	1416	1437	1450.5	1418	1413	1435.5	1463.5	709	1504.5	1532.5	1481.5	1438.5	1436	1473	1462	1536
miRNA_miR-378d	1363	1422.5	1404.5	1428	1438.5	1483.5	1443	1482.5	297	1583	396	1588.5	1450.5	1457.5	628	189	1409.5	1401	1402	1415	1428	1443.5	274	1437	1527	183	1496	1541	1505.5	188	1442	1450.5	1432	185	194	1450.5	1418	1413	1435.5	1463.5	1535	1504.5	1532.5	187	1438.5	1436	1473	616	1536
miRNA_miR-379-3p	1363	1422.5	1404.5	1428	565	1483.5	1443	1482.5	1561	1583	1591.5	1588.5	1450.5	1457.5	235	1462	1409.5	1401	1402	1415	1428	1443.5	480	631	1527	425	1496	1541	1505.5	1508	1442	1450.5	1432	1416	1437	1450.5	1418	1413	1435.5	1463.5	1535	1504.5	1532.5	1481.5	1438.5	1436	1473	1462	1536
miRNA_miR-379-5p	1363	1422.5	1404.5	271	1438.5	1483.5	97	1482.5	1561	1583	655	1588.5	1450.5	124	1434.5	151	1409.5	1401	1402	1415	1428	1443.5	1444	1437	1527	1526.5	469	403	1505.5	283	1442	1450.5	1432	1416	1437	1450.5	1418	397	634	188	1535	1504.5	1532.5	140	1438.5	1436	1473	1462	1536
miRNA_miR-380-3p	1363	1422.5	1404.5	1428	1438.5	1483.5	172	1482.5	1561	228	590	1588.5	1450.5	1457.5	1434.5	1462	112	1401	1402	1415	1428	602	1444	602	1527	1526.5	275	466	658	1508	1442	1450.5	1432	1416	1437	1450.5	1418	281	1435.5	1463.5	1535	1504.5	1532.5	1481.5	1438.5	235	1473	1462	1536
miRNA_miR-380-5p	1363	1422.5	1404.5	1428	242	1483.5	1443	1482.5	98	130	1591.5	708	1450.5	1457.5	1434.5	147	1409.5	459	1402	1415	1428	237	1444	105	193	1526.5	660	673	282	1508	56	1450.5	1432	1416	1437	1450.5	1418	1413	1435.5	1463.5	1535	663	1532.5	1481.5	340	1436	1473	396	1536
miRNA_miR-381-3p	1363	1422.5	1404.5	1428	1438.5	1483.5	1443	1482.5	272	1583	896	1588.5	1450.5	1457.5	1434.5	1462	1409.5	1401	565	1415	1428	1443.5	1444	1437	1527	1526.5	1496	1541	1505.5	1508	1442	1450.5	1432	1416	1437	1450.5	1418	1413	1435.5	1463.5	1535	1504.5	1532.5	1481.5	1438.5	1436	1473	1462	1536
miRNA_miR-381-5p	1363	1422.5	1404.5	1428	1438.5	1483.5	380	1482.5	1561	1583	1591.5	745	1450.5	1457.5	1434.5	1462	451	1401	180	1415	1428	1443.5	1444	1437	1527	1526.5	1496	1541	1505.5	1508	1442	1450.5	1432	1416	1437	1450.5	1418	1413	1435.5	1463.5	1535	34	1532.5	1481.5	1438.5	1436	457	1462	1536
miRNA_miR-382-3p	1363	1422.5	1404.5	469	1438.5	673	1443	1482.5	571	710	772	1588.5	583	1457.5	1434.5	1462	1409.5	1401	1402	591	1428	1443.5	1444	1437	1527	1526.5	1496	1541	471	295	1442	1450.5	1432	1416	1437	287	1418	1413	43	1463.5	1535	1504.5	1532.5	1481.5	100	325	1473	338	1536
miRNA_miR-382-5p	1363	1422.5	1404.5	1428	1438.5	1483.5	1443	1482.5	1561	1583	1591.5	1588.5	1450.5	1457.5	1434.5	1462	213	1401	1402	1415	1428	359	1444	1437	60	1526.5	1496	69	1505.5	1508	1442	1450.5	1432	1416	1437	1450.5	1418	1413	518	1463.5	229	1504.5	176	1481.5	1438.5	1436	1473	1462	1536
miRNA_miR-383-3p	1363	1422.5	1404.5	228	1438.5	110	1443	379	412	484	22	385	1450.5	1457.5	1434.5	1462	1409.5	514	1402	587	1428	1443.5	1444	572	157	1526.5	1496	1541	579	478	1442	556	1432	1416	276	307	1418	275	304	513	1535	201	1532.5	1481.5	138	1436	1473	664	1536
miRNA_miR-383-5p	462	580	485	1428	1438.5	1483.5	1443	1482.5	1561	568	1591.5	1588.5	1450.5	1457.5	1434.5	1462	1409.5	1401	1402	1415	1428	1443.5	181	1437	1527	1526.5	1496	478	629	1508	1442	397	1432	1416	127	1450.5	1418	1413	1435.5	1463.5	1535	1504.5	1532.5	1481.5	1438.5	490	1473	1462	1536
miRNA_miR-384-3p	1363	142	1404.5	1428	305	1483.5	348	1482.5	56	1583	1591.5	1588.5	1450.5	350	434	1462	1409.5	1401	467	526	1428	179	1444	208	770	73	1496	67	610	430	107	276	1432	1416	133	382	1418	1413	1435.5	1463.5	296	582	1532.5	1481.5	1438.5	1436	282	1462	1536
miRNA_miR-384-5p	1363	1422.5	1404.5	1428	1438.5	1483.5	508	1482.5	1561	1583	1591.5	1588.5	1450.5	531	1434.5	1462	576	454	1402	1415	301	1443.5	625	1437	1527	1526.5	566	1541	763	1508	1442	1450.5	1432	1416	1437	1450.5	1418	1413	1435.5	643	1535	414	1532.5	1481.5	1438.5	1436	1473	602	1536
miRNA_miR-3960	1363	1422.5	1404.5	1428	1438.5	1483.5	1443	1482.5	1561	1583	790	1588.5	1450.5	1457.5	506	51	1409.5	218	1402	1415	1428	1443.5	1444	1437	1527	1526.5	1496	1541	1505.5	621	1442	522	1432	1416	1437	1450.5	35	1413	96	1463.5	103	1504.5	441	1481.5	1438.5	237	1473	1462	1536
miRNA_miR-3961	1363	1422.5	399	1428	1438.5	1483.5	1443	1482.5	1561	1583	1591.5	1588.5	1450.5	1457.5	1434.5	1462	1409.5	1401	1402	1415	1428	1443.5	1444	1437	1527	1526.5	442	382	108	1508	200	105	1432	1416	1437	1450.5	1418	1413	1435.5	1463.5	1535	1504.5	811	1481.5	1438.5	1436	478	1462	1536
miRNA_miR-3962	1363	1422.5	1404.5	1428	300	1483.5	1443	1482.5	1561	583	1591.5	1588.5	1450.5	1457.5	385	1462	1409.5	1401	1402	1415	1428	1443.5	1444	1437	1527	1526.5	1496	1541	1505.5	167	1442	1450.5	361	1416	1437	1450.5	1418	1413	1435.5	1463.5	1535	1504.5	1532.5	1481.5	1438.5	427	418	222	1536
miRNA_miR-3963	1363	1422.5	1404.5	1428	1438.5	1483.5	1443	1482.5	782	451	1591.5	1588.5	1450.5	1457.5	1434.5	1462	150	1401	1402	1415	1428	391	1444	1437	426	162	160	1541	391	304	404	1450.5	1432	1416	1437	1450.5	1418	291	214	1463.5	1535	1504.5	1532.5	1481.5	1438.5	1436	1473	1462	1536
miRNA_miR-3964	1363	1422.5	1404.5	1428	1438.5	1483.5	1443	1482.5	304	246	758	663	1450.5	1457.5	1434.5	1462	1409.5	1401	1402	1415	1428	1443.5	1444	1437	349	207	197	1541	1505.5	1508	1442	576	1432	1416	1437	1450.5	1418	1413	1435.5	1463.5	1535	1504.5	1532.5	1481.5	1438.5	1436	1473	1462	1536
miRNA_miR-3965	1363	1422.5	1404.5	1428	1438.5	449	1443	282	157	1583	1591.5	1588.5	1450.5	1457.5	1434.5	477	363	1401	372	1415	1428	1443.5	1444	1437	1527	1526.5	1496	1541	1505.5	592	1442	1450.5	1432	1416	1437	1450.5	1418	1413	1435.5	1463.5	1535	1504.5	621	280	1438.5	1436	1473	408	1536
miRNA_miR-3966	1363	66	1404.5	1428	314	1483.5	224	239	1561	468	805	1588.5	1450.5	1457.5	215	1462	1409.5	1401	1402	1415	1428	1443.5	1444	1437	1527	1526.5	1496	1541	1505.5	1508	123	174	1432	1416	1437	1450.5	1418	1413	1435.5	1463.5	1535	439	1532.5	1481.5	243	286	1473	1462	484
miRNA_miR-3967	1363	1422.5	1404.5	1428	1438.5	313	355	1482.5	93	137	97	309	1450.5	1457.5	1434.5	1462	1409.5	1401	1402	1415	1428	1443.5	1444	1437	519	186	1496	1541	1505.5	1508	1442	389	1432	1416	1437	1450.5	291	1413	1435.5	1463.5	1535	1504.5	1532.5	594	1438.5	517	1473	415	1536
miRNA_miR-3968	1363	1422.5	1404.5	211	1438.5	326	1443	344	1561	499	1591.5	1588.5	353	260	196	1462	1409.5	219	1402	85	1428	1443.5	1444	430	726	1526.5	1496	1541	1505.5	280	1442	1450.5	272	1416	1437	1450.5	1418	1413	455	1463.5	1535	618	1532.5	1481.5	1438.5	322	1473	1462	1536
miRNA_miR-3969	1363	1422.5	1404.5	1428	1438.5	1483.5	1443	429	1561	1583	1591.5	1588.5	1450.5	1457.5	1434.5	1462	1409.5	449	1402	1415	1428	1443.5	1444	1437	1527	1526.5	1496	1541	1505.5	1508	1442	1450.5	1432	1416	418	1450.5	1418	1413	1435.5	1463.5	1535	1504.5	1532.5	1481.5	1438.5	1436	1473	1462	124
miRNA_miR-3970	1363	57	270	1428	1438.5	45	1443	1482.5	1561	105	1591.5	1588.5	1450.5	1457.5	1434.5	1462	1409.5	1401	324	1415	441	417	441	1437	1527	1526.5	1496	1541	123	1508	452	1450.5	1432	1416	1437	1450.5	1418	1413	1435.5	1463.5	1535	1504.5	593	1481.5	1438.5	1436	1473	1462	1536
miRNA_miR-3971	1363	1422.5	1404.5	310	437	728	1443	1482.5	507	1583	1591.5	87	1450.5	1457.5	1434.5	89	411	1401	514	1415	1428	1443.5	437	1437	1527	1526.5	1496	1541	1505.5	415	1442	1450.5	1432	116	74	1450.5	1418	1413	1435.5	343	1535	1504.5	1532.5	1481.5	1438.5	1436	1473	1462	312
miRNA_miR-409-3p	1363	1422.5	1404.5	1428	367	1483.5	1443	1482.5	174	1583	584	804	1450.5	1457.5	1434.5	670	1409.5	1401	1402	1415	1428	1443.5	1444	561	1527	1526.5	1496	1541	1505.5	1508	1442	1450.5	1432	1416	1437	1450.5	1418	1413	1435.5	1463.5	275	1504.5	1532.5	1481.5	1438.5	1436	1473	1462	150
miRNA_miR-409-5p	1363	1422.5	363	1428	1438.5	1483.5	1443	1482.5	1561	445	1591.5	683	1450.5	1457.5	1434.5	79	1409.5	1401	1402	1415	1428	1443.5	1444	1437	465	1526.5	1496	1541	268	1508	602	1450.5	1432	1416	1437	1450.5	1418	1413	1435.5	1463.5	1535	1504.5	1532.5	1481.5	222	1436	1473	1462	1536
miRNA_miR-410-3p	1363	164	374	1428	1438.5	1483.5	1443	1482.5	1561	1583	1591.5	1588.5	1450.5	1457.5	606	1462	1409.5	1401	1402	1415	1428	1443.5	1444	1437	1527	504	1496	1541	1505.5	1508	1442	451	1432	145	562	1450.5	126	1413	1435.5	182	1535	1504.5	1532.5	1481.5	1438.5	1436	1473	1462	1536
miRNA_miR-410-5p	1363	1422.5	410	1428	1438.5	1483.5	1443	162	1561	1583	1591.5	1588.5	442	339	269	1462	1409.5	1401	1402	1415	1428	1443.5	423	1437	1527	325	1496	1541	1505.5	1508	1442	1450.5	1432	132	251	1450.5	1418	1413	204	1463.5	1535	158	244	414	1438.5	266	463	1462	1536
miRNA_miR-411-3p	1363	1422.5	344	1428	1438.5	1483.5	571	1482.5	537	905	1591.5	1588.5	1450.5	1457.5	1434.5	1462	1409.5	1401	1402	1415	616	1443.5	1444	564	1527	1526.5	1496	1541	1505.5	1508	1442	1450.5	1432	1416	1437	1450.5	1418	1413	1435.5	1463.5	1535	1504.5	1532.5	1481.5	1438.5	1436	345	422	1536
miRNA_miR-411-5p	1363	1422.5	289	1428	1438.5	1483.5	1443	1482.5	1561	1583	1591.5	1588.5	207	1457.5	1434.5	1462	1409.5	1401	1402	1415	1428	1443.5	1444	1437	1527	722	1496	1541	1505.5	1508	1442	274	147	1416	1437	1450.5	1418	1413	1435.5	1463.5	1535	1504.5	1532.5	1481.5	1438.5	1436	1473	1462	1536
miRNA_miR-412-3p	1363	1422.5	1404.5	1428	1438.5	1483.5	1443	1482.5	307	1583	431	1588.5	1450.5	1457.5	1434.5	1462	1409.5	1401	1402	1415	1428	1443.5	1444	1437	1527	1526.5	1496	1541	184	547	1442	1450.5	1432	1416	1437	1450.5	1418	1413	1435.5	1463.5	1535	1504.5	1532.5	1481.5	1438.5	1436	1473	1462	1536
miRNA_miR-412-5p	1363	1422.5	1404.5	1428	1438.5	1483.5	1443	1482.5	1561	1583	1591.5	1588.5	1450.5	1457.5	1434.5	1462	1409.5	1401	1402	1415	322	1443.5	1444	1437	326	1526.5	1496	84	576	1508	1442	1450.5	1432	1416	1437	1450.5	1418	1413	1435.5	1463.5	1535	1504.5	648	1481.5	1438.5	1436	1473	1462	1536
miRNA_miR-421-3p	1363	1422.5	1404.5	1428	1438.5	1483.5	1443	1482.5	1561	522	581	614	1450.5	1457.5	1434.5	1462	1409.5	1401	1402	1415	1428	1443.5	415	1437	1527	1526.5	1496	1541	1505.5	762	1442	1450.5	1432	1416	1437	1450.5	1418	1413	1435.5	1463.5	1535	1504.5	1532.5	1481.5	1438.5	1436	1473	1462	1536
miRNA_miR-421-5p	480	1422.5	1404.5	1428	547	1483.5	1443	566	28	42	379	153	1450.5	1457.5	307	614	136	241	1402	1415	614	303	1444	1437	1527	369	750	687	1505.5	1508	587	1450.5	1432	570	588	1450.5	583	1413	297	1463.5	1535	388	1532.5	163	1438.5	537	1473	480	379
miRNA_miR-423-3p	1363	1422.5	1404.5	1428	1438.5	177	1443	532	1561	1583	1591.5	1588.5	40	1457.5	1434.5	1462	346	1401	1402	1415	1428	1443.5	1444	1437	1527	1526.5	1496	1541	95	113	1442	1450.5	1432	1416	1437	1450.5	1418	1413	1435.5	1463.5	1535	436	586	476	111	1436	135	1462	1536
miRNA_miR-423-5p	1363	1422.5	1404.5	1428	1438.5	1483.5	1443	1482.5	378	1583	1591.5	1588.5	1450.5	1457.5	257	1462	1409.5	1401	1402	1415	1428	1443.5	1444	360	1527	795	1496	1541	397	1508	118	1450.5	1432	1416	1437	457	1418	1413	1435.5	1463.5	1535	426	1532.5	621	431	295	1473	1462	1536
miRNA_miR-425-3p	1363	1422.5	1404.5	1428	1438.5	1483.5	1443	1482.5	1561	1583	1591.5	1588.5	379	1457.5	1434.5	1462	1409.5	1401	214	252	174	1443.5	1444	239	1527	693	1496	1541	1505.5	1508	1442	1450.5	1432	1416	1437	1450.5	1418	64	1435.5	521	1535	1504.5	57	1481.5	1438.5	1436	1473	1462	1536
miRNA_miR-425-5p	1363	1422.5	1404.5	481	176	1483.5	1443	1482.5	585	1583	1591.5	1588.5	1450.5	598	1434.5	1462	433	1401	1402	1415	1428	1443.5	1444	1437	1527	1526.5	415	1541	1505.5	1508	1442	1450.5	1432	535	1437	1450.5	1418	1413	1435.5	1463.5	1535	1504.5	1532.5	1481.5	1438.5	1436	1473	1462	1536
miRNA_miR-429-3p	1363	1422.5	371	1428	1438.5	699	1443	638	1561	481	1591.5	1588.5	1450.5	1457.5	596	1462	1409.5	1401	135	1415	1428	1443.5	1444	585	1527	618	1496	1541	1505.5	1508	1442	1450.5	1432	1416	1437	1450.5	1418	1413	1435.5	681	1535	1504.5	1532.5	153	1438.5	1436	1473	1462	366
miRNA_miR-429-5p	1363	1422.5	1404.5	513	1438.5	1483.5	489	356	579	1583	190	541	1450.5	1457.5	1434.5	1462	444	301	1402	1415	507	1443.5	647	1437	1527	1526.5	737	783	1505.5	1508	109	1450.5	1432	1416	1437	379	1418	198	1435.5	1463.5	142	1504.5	35	557	1438.5	1436	1473	1462	669
miRNA_miR-431-3p	1363	1422.5	1404.5	1428	1438.5	1483.5	503	397	1561	1583	1591.5	1588.5	326	40	1434.5	36	1409.5	32	418	279	1428	1443.5	297	1437	402	68	1496	76	1505.5	1508	1442	263	1432	1416	92	138	1418	1413	1435.5	38	130	1504.5	1532.5	70	1438.5	1436	1473	226	194
miRNA_miR-431-5p	1363	1422.5	1404.5	1428	1438.5	1483.5	1443	1482.5	1561	1583	1591.5	1588.5	1450.5	1457.5	1434.5	1462	1409.5	311	1402	1415	1428	1443.5	1444	1437	1527	571	1496	1541	1505.5	1508	149	1450.5	1432	1416	1437	1450.5	1418	1413	1435.5	110	1535	1504.5	1532.5	1481.5	1438.5	1436	1473	1462	722
miRNA_miR-432	1363	1422.5	1404.5	1428	85	227	1443	137	112	709	908	203	1450.5	324	1434.5	1462	1409.5	1401	1402	1415	1428	1443.5	1444	1437	788	150	238	1541	472	597	1442	113	1432	1416	454	1450.5	1418	1413	1435.5	1463.5	1535	644	1532.5	588	236	1436	1473	1462	1536
miRNA_miR-433-3p	1363	563	1404.5	1428	386	216	467	1482.5	1561	1583	45	1588.5	1450.5	1457.5	1434.5	1462	571	1401	1402	1415	556	1443.5	1444	1437	265	1526.5	74	1541	620	181	1442	1450.5	1432	1416	1437	1450.5	1418	1413	1435.5	1463.5	1535	1504.5	1532.5	1481.5	1438.5	1436	1473	1462	1536
miRNA_miR-433-5p	1363	1422.5	1404.5	1428	1438.5	1483.5	1443	1482.5	246	1583	1591.5	1588.5	1450.5	1457.5	1434.5	1462	1409.5	1401	1402	1415	1428	1443.5	1444	1437	1527	1526.5	1496	1541	1505.5	1508	1442	1450.5	1432	1416	1437	182	1418	1413	1435.5	1463.5	1535	1504.5	1532.5	1481.5	1438.5	1436	1473	1462	1536
miRNA_miR-434-3p	1363	1422.5	1404.5	1428	1438.5	1483.5	1443	1482.5	1561	1583	1591.5	1588.5	1450.5	1457.5	1434.5	1462	1409.5	1401	1402	1415	1428	1443.5	494	1437	1527	573	1496	105	1505.5	1508	1442	1450.5	1432	1416	1437	1450.5	1418	447	1435.5	1463.5	143	95	1532.5	1481.5	312	1436	1473	1462	1536
miRNA_miR-434-5p	1363	1422.5	1404.5	1428	1438.5	1483.5	1443	1482.5	32	53	27	35	1450.5	1457.5	1434.5	1462	1409.5	1401	391	1415	1428	1443.5	1444	1437	142	1526.5	1496	1541	1505.5	108	1442	1450.5	1432	1416	1437	1450.5	1418	1413	1435.5	1463.5	1535	1504.5	1532.5	1481.5	123	1436	1473	1462	1536
miRNA_miR-448-3p	1363	440	1404.5	1428	1438.5	1483.5	163	1482.5	253	459	1591.5	1588.5	1450.5	1457.5	41	1462	1409.5	365	1402	1415	554	502	1444	571	180	1526.5	444	844	1505.5	557	1442	1450.5	300	1416	1437	1450.5	1418	1413	1435.5	1463.5	411	1504.5	1532.5	94	1438.5	1436	654	1462	791
miRNA_miR-448-5p	1363	1422.5	1404.5	1428	438	1483.5	78	325	1561	426	476	1588.5	1450.5	1457.5	1434.5	1462	429	1401	419	93	1428	1443.5	1444	1437	1527	789	1496	1541	1505.5	1508	1442	1450.5	434	1416	1437	1450.5	1418	1413	1435.5	1463.5	510	1504.5	1532.5	1481.5	458	1436	1473	206	1536
miRNA_miR-449a-3p	1363	226	1404.5	1428	186	251	1443	350	114	1583	1591.5	1588.5	1450.5	1457.5	1434.5	249	41	1401	370	1415	444	1443.5	210	1437	1527	1526.5	1496	1541	55	1508	1442	1450.5	1432	1416	1437	1450.5	1418	1413	1435.5	1463.5	1535	1504.5	1532.5	1481.5	501	56	1473	116	579
miRNA_miR-449a-5p	1363	1422.5	1404.5	1428	1438.5	1483.5	1443	1482.5	1561	1583	478	1588.5	432	458	1434.5	1462	1409.5	1401	1402	1415	1428	1443.5	1444	466	1527	547	1496	1541	1505.5	1508	354	1450.5	1432	1416	1437	444	1418	1413	1435.5	1463.5	1535	26	155	1481.5	1438.5	1436	1473	1462	1536
miRNA_miR-449b	1363	1422.5	1404.5	1428	1438.5	1483.5	1443	1482.5	1561	469	381	1588.5	1450.5	618	1434.5	1462	364	1401	344	1415	1428	1443.5	1444	1437	1527	1526.5	1496	1541	1505.5	1508	1442	1450.5	1432	1416	1437	1450.5	1418	428	1435.5	608	673	559	1532.5	1481.5	1438.5	1436	1473	1462	388
miRNA_miR-449c-3p	1363	1422.5	404	1428	1438.5	632	1443	1482.5	1561	1583	391	1588.5	1450.5	1457.5	542	1462	1409.5	1401	1402	1415	1428	1443.5	1444	1437	1527	1526.5	748	753	1505.5	1508	1442	1450.5	1432	1416	1437	1450.5	1418	1413	1435.5	1463.5	1535	730	1532.5	1481.5	1438.5	164	1473	1462	1536
miRNA_miR-449c-5p	1363	1422.5	1404.5	1428	1438.5	1483.5	1443	1482.5	1561	542	566	1588.5	1450.5	455	1434.5	1462	1409.5	1401	401	565	1428	197	1444	1437	190	1526.5	1496	361	1505.5	1508	1442	1450.5	1432	1416	491	1450.5	1418	1413	1435.5	1463.5	1535	1504.5	589	1481.5	621	1436	1473	1462	125
miRNA_miR-450a-1-3p	275	1422.5	1404.5	1428	1438.5	1483.5	1443	1482.5	1561	658	369	1588.5	644	1457.5	368	1462	1409.5	1401	1402	1415	1428	1443.5	1444	1437	1527	1526.5	386	1541	1505.5	1508	1442	201	1432	1416	1437	1450.5	1418	1413	447	1463.5	681	1504.5	1532.5	322	1438.5	450	346	1462	679
miRNA_miR-450a-2-3p	1363	1422.5	1404.5	1428	1438.5	1483.5	1443	495	147	1583	1591.5	448	433	1457.5	1434.5	1462	1409.5	1401	1402	1415	271	1443.5	55	76	1527	305	1496	1541	1505.5	1508	296	455	1432	133	1437	1450.5	1418	1413	1435.5	1463.5	1535	1504.5	326	1481.5	1438.5	581	1473	1462	378
miRNA_miR-450a-5p	1363	1422.5	1404.5	1428	1438.5	1483.5	1443	1482.5	1561	1583	418	1588.5	1450.5	1457.5	1434.5	1462	1409.5	1401	1402	265	356	1443.5	1444	1437	164	1526.5	1496	129	1505.5	1508	1442	1450.5	1432	1416	499	1450.5	171	1413	1435.5	1463.5	1535	1504.5	1532.5	1481.5	1438.5	1436	1473	1462	1536
miRNA_miR-450b-3p	251	1422.5	1404.5	1428	1438.5	623	1443	238	1561	1583	177	1588.5	1450.5	1457.5	1434.5	362	1409.5	1401	1402	1415	1428	1443.5	1444	1437	1527	1526.5	695	1541	1505.5	1508	1442	211	297	1416	1437	1450.5	1418	1413	1435.5	1463.5	697	1504.5	1532.5	286	1438.5	287	176	1462	1536
miRNA_miR-450b-5p	273	1422.5	1404.5	1428	205	1483.5	1443	1482.5	126	386	1591.5	609	111	1457.5	153	1462	77	374	1402	1415	1428	1443.5	375	1437	1527	1526.5	1496	1541	337	564	297	1450.5	1432	1416	209	547	1418	1413	1435.5	1463.5	184	558	1532.5	1481.5	285	1436	200	195	1536
miRNA_miR-451a	1363	1422.5	1404.5	1428	1438.5	1483.5	1443	1482.5	1561	1583	1591.5	1588.5	1450.5	173	1434.5	1462	108	427	1402	1415	1428	1443.5	1444	1437	1527	491	1496	1541	1505.5	594	1442	229	1432	1416	1437	210	28	30	93	297	1535	1504.5	1532.5	503	245	1436	435	212	1536
miRNA_miR-451b	1363	1422.5	274	1428	1438.5	1483.5	620	1482.5	1561	1583	1591.5	1588.5	70	356	216	1462	1409.5	1401	1402	1415	1428	491	116	121	1527	1526.5	87	1541	1505.5	511	1442	1450.5	1432	1416	1437	1450.5	1418	1413	1435.5	1463.5	1535	623	1532.5	149	1438.5	1436	348	1462	1536
miRNA_miR-452-3p	1363	1422.5	130	422	1438.5	353	1443	1482.5	1561	1583	1591.5	1588.5	1450.5	1457.5	1434.5	1462	1409.5	195	1402	1415	1428	1443.5	1444	1437	1527	1526.5	1496	320	721	1508	497	1450.5	1432	1416	1437	1450.5	1418	530	1435.5	1463.5	1535	1504.5	1532.5	1481.5	1438.5	1436	365	1462	1536
miRNA_miR-452-5p	1363	220	1404.5	123	1438.5	1483.5	509	1482.5	306	1583	1591.5	441	1450.5	388	88	1462	1409.5	1401	1402	1415	264	1443.5	378	1437	327	372	420	56	1505.5	479	1442	1450.5	1432	1416	312	634	1418	1413	1435.5	170	1535	1504.5	1532.5	1481.5	1438.5	452	1473	237	577
miRNA_miR-453	1363	1422.5	1404.5	1428	1438.5	1483.5	391	1482.5	1561	1583	1591.5	1588.5	1450.5	1457.5	1434.5	1462	366	1401	1402	1415	1428	649	1444	1437	1527	1526.5	1496	1541	1505.5	1508	1442	1450.5	1432	1416	1437	1450.5	1418	1413	1435.5	1463.5	1535	1504.5	1532.5	265	1438.5	1436	1473	1462	1536
miRNA_miR-455-3p	1363	150	376	1428	1438.5	1483.5	1443	114	1561	1583	522	1588.5	1450.5	1457.5	1434.5	489	1409.5	1401	1402	1415	1428	356	1444	175	42	533	169	1541	101	1508	1442	1450.5	1432	1416	1437	1450.5	487	1413	1435.5	252	533	1504.5	553	1481.5	1438.5	1436	1473	1462	1536
miRNA_miR-455-5p	1363	1422.5	1404.5	1428	490	143	1443	1482.5	1561	1583	1591.5	1588.5	319	1457.5	1434.5	1462	1409.5	1401	1402	1415	1428	1443.5	1444	1437	1527	604	1496	1541	549	1508	1442	1450.5	462	1416	424	1450.5	1418	1413	545	1463.5	1535	1504.5	1532.5	1481.5	1438.5	1436	1473	1462	1536
miRNA_miR-463-3p	1363	1422.5	1404.5	1428	1438.5	1483.5	1443	1482.5	1561	1583	1591.5	1588.5	200	1457.5	381	1462	1409.5	1401	1402	1415	109	1443.5	433	1437	235	1526.5	124	307	1505.5	1508	1442	85	1432	1416	1437	1450.5	1418	370	175	1463.5	1535	1504.5	1532.5	1481.5	1438.5	1436	1473	346	1536
miRNA_miR-463-5p	1363	1422.5	418	605	1438.5	1483.5	1443	1482.5	1561	1583	803	1588.5	168	243	1434.5	1462	1409.5	1401	1402	1415	1428	1443.5	1444	1437	1527	1526.5	1496	1541	318	1508	1442	1450.5	1432	1416	1437	1450.5	1418	1413	251	1463.5	1535	1504.5	1532.5	1481.5	1438.5	1436	1473	671	1536
miRNA_miR-465a-3p	1363	1422.5	1404.5	1428	1438.5	1483.5	364	1482.5	1561	892	1591.5	1588.5	1450.5	1457.5	1434.5	236	557	1401	1402	1415	1428	1443.5	1444	1437	1527	1526.5	1496	1541	574	1508	1442	1450.5	1432	1416	1437	1450.5	213	1413	1435.5	1463.5	1535	1504.5	1532.5	1481.5	1438.5	1436	490	501	425
miRNA_miR-465a-5p	1363	1422.5	1404.5	1428	529	1483.5	1443	1482.5	1561	1583	700	632	589	499	420	532	1409.5	372	1402	1415	228	1443.5	1444	1437	1527	1526.5	1496	1541	1505.5	1508	1442	1450.5	593	1416	248	1450.5	1418	1413	1435.5	688	452	1504.5	1532.5	1481.5	508	1436	1473	1462	431
miRNA_miR-465b-3p	1363	1422.5	1404.5	1428	1438.5	1483.5	1443	1482.5	1561	873	1591.5	1588.5	1450.5	1457.5	1434.5	226	1409.5	1401	1402	1415	1428	1443.5	1444	1437	1527	1526.5	1496	1541	599	1508	1442	1450.5	1432	555	1437	1450.5	1418	306	1435.5	1463.5	346	1504.5	1532.5	595	224	591	136	1462	267
miRNA_miR-465b-5p	1363	1422.5	1404.5	1428	1438.5	1483.5	1443	1482.5	1561	813	1591.5	577	1450.5	1457.5	1434.5	1462	1409.5	1401	1402	1415	1428	1443.5	1444	1437	1527	1526.5	1496	1541	1505.5	1508	321	1450.5	1432	1416	1437	1450.5	301	1413	1435.5	451	684	1504.5	1532.5	1481.5	1438.5	521	281	1462	786
miRNA_miR-465c-3p	1363	1422.5	1404.5	1428	1438.5	1483.5	584	1482.5	1561	869	1591.5	1588.5	1450.5	1457.5	1434.5	150	1409.5	1401	1402	1415	1428	1443.5	1444	1437	1527	1526.5	1496	1541	302	1508	1442	1450.5	1432	1416	1437	1450.5	234	1413	1435.5	1463.5	1535	1504.5	1532.5	1481.5	1438.5	1436	259	484	434
miRNA_miR-465c-5p	1363	1422.5	1404.5	1428	1438.5	1483.5	1443	1482.5	1561	1583	1591.5	1588.5	1450.5	1457.5	1434.5	1462	1409.5	1401	1402	1415	1428	483	1444	1437	579	1526.5	1496	1541	1505.5	1508	1442	1450.5	592	1416	1437	1450.5	1418	1413	1435.5	1463.5	1535	1504.5	1532.5	1481.5	1438.5	1436	1473	1462	1536
miRNA_miR-465d-3p	1363	1422.5	204	549	57	75	1443	202	1561	1583	671	457	1450.5	1457.5	1434.5	1462	229	1401	1402	197	178	1443.5	1444	1437	1527	244	91	71	139	1508	390	193	1432	1416	162	425	1418	1413	272	1463.5	1535	1504.5	527	1481.5	1438.5	122	1473	1462	1536
miRNA_miR-465d-5p	1363	1422.5	1404.5	1428	1438.5	1483.5	318	1482.5	1561	1583	1591.5	1588.5	1450.5	1457.5	1434.5	590	1409.5	1401	1402	1415	1428	1443.5	1444	1437	1527	1526.5	1496	1541	1505.5	1508	1442	1450.5	1432	1416	1437	1450.5	1418	1413	1435.5	246	1535	407	1532.5	664	1438.5	1436	390	1462	324
miRNA_miR-466a-3p	429	1422.5	1404.5	588	1438.5	591	255	1482.5	1561	1583	578	895	1450.5	1457.5	1434.5	1462	566	1401	1402	1415	515	1443.5	605	1437	1527	455	1496	842	552	1508	480	1450.5	473	1416	614	1450.5	1418	529	1435.5	1463.5	1535	1504.5	288	1481.5	1438.5	1436	1473	1462	1536
miRNA_miR-466a-5p	1363	1422.5	491	1428	1438.5	1483.5	1443	1482.5	1561	1583	1591.5	1588.5	1450.5	335	1434.5	1462	420	1401	1402	1415	412	1443.5	351	251	378	1526.5	126	299	487	408	1442	1450.5	414	1416	1437	1450.5	1418	1413	1435.5	1463.5	151	1504.5	162	1481.5	1438.5	1436	1473	1462	365
miRNA_miR-466b-3p	405	1422.5	334	476	1438.5	676	1443	1482.5	841	1583	1591.5	1588.5	1450.5	617	1434.5	1462	1409.5	1401	1402	1415	1428	1443.5	1444	389	1527	1526.5	1496	1541	1505.5	1508	256	1450.5	1432	1416	1437	1450.5	1418	1413	1435.5	1463.5	1535	1504.5	180	1481.5	461	634	1473	1462	1536
miRNA_miR-466b-5p	1363	1422.5	1404.5	1428	1438.5	273	142	1482.5	1561	1583	1591.5	1588.5	1450.5	461	1434.5	1462	1409.5	1401	157	1415	1428	1443.5	1444	1437	1527	268	1496	544	1505.5	1508	1442	1450.5	1432	1416	1437	1450.5	1418	1413	1435.5	1463.5	580	1504.5	572	284	1438.5	593	1473	1462	1536
miRNA_miR-466c-3p	1363	1422.5	230	594	1438.5	1483.5	1443	1482.5	1561	1583	1591.5	1588.5	315	1457.5	1434.5	1462	1409.5	1401	466	455	475	1443.5	1444	386	1527	1526.5	1496	1541	1505.5	1508	169	1450.5	1432	1416	1437	1450.5	1418	284	1435.5	561	1535	1504.5	157	1481.5	578	232	1473	1462	1536
miRNA_miR-466c-5p	1363	1422.5	1404.5	1428	539	323	121	1482.5	1561	1583	927	1588.5	1450.5	627	1434.5	1462	1409.5	277	1402	1415	1428	1443.5	1444	1437	1527	124	478	156	1505.5	1508	1442	1450.5	1432	1416	1437	1450.5	1418	1413	1435.5	1463.5	1535	1504.5	1532.5	1481.5	1438.5	299	1473	1462	1536
miRNA_miR-466d-3p	440	1422.5	1404.5	542	1438.5	662	410	1482.5	1561	925	482	1588.5	1450.5	1457.5	540	1462	1409.5	1401	1402	1415	1428	582	1444	597	1527	730	630	789	1505.5	1508	604	1450.5	554	559	520	1450.5	1418	486	557	1463.5	1535	1504.5	1532.5	1481.5	1438.5	199	607	1462	629
miRNA_miR-466d-5p	1363	174	1404.5	1428	1438.5	1483.5	1443	1482.5	832	1583	824	1588.5	1450.5	1457.5	1434.5	555	1409.5	495	555	521	1428	1443.5	1444	388	739	530	487	661	1505.5	428	1442	1450.5	1432	1416	1437	1450.5	526	480	538	1463.5	1535	64	587	1481.5	1438.5	1436	1473	1462	498
miRNA_miR-466e-3p	409	1422.5	1404.5	1428	1438.5	1483.5	408	1482.5	849	1583	1591.5	717	1450.5	1457.5	1434.5	1462	1409.5	1401	491	1415	558	1443.5	1444	1437	1527	295	1496	837	1505.5	1508	1442	1450.5	1432	1416	1437	1450.5	1418	1413	1435.5	1463.5	1535	754	285	714	1438.5	533	1473	1462	580
miRNA_miR-466e-5p	333	1422.5	1404.5	1428	409	493	439	1482.5	1561	419	1591.5	1588.5	1450.5	257	1434.5	472	419	1401	1402	1415	1428	1443.5	332	1437	283	1526.5	130	225	1505.5	138	1442	568	244	1416	403	1450.5	1418	1413	1435.5	1463.5	85	1504.5	177	1481.5	1438.5	546	1473	1462	293
miRNA_miR-466f	330	1422.5	1404.5	153	1438.5	1483.5	1443	1482.5	1561	1583	1591.5	314	366	474	1434.5	1462	1409.5	335	1402	294	438	1443.5	1444	57	63	661	245	38	1505.5	356	481	1450.5	53	70	72	91	36	37	99	57	405	1504.5	1532.5	1481.5	1438.5	1436	1473	138	1536
miRNA_miR-466f-3p	1363	114	340	483	1438.5	244	1443	578	1561	1583	1591.5	624	1450.5	1457.5	1434.5	341	1409.5	1401	353	127	489	191	1444	1437	375	1526.5	330	798	528	1508	363	43	333	475	1437	1450.5	237	296	554	1463.5	793	1504.5	1532.5	1481.5	353	426	1473	231	161
miRNA_miR-466f-5p	1363	1422.5	1404.5	1428	1438.5	486	1443	1482.5	1561	1583	1591.5	1588.5	1450.5	1457.5	354	434	1409.5	51	165	96	1428	1443.5	1444	446	1527	1526.5	1496	1541	1505.5	147	1442	1450.5	523	1416	166	1450.5	1418	1413	1435.5	1463.5	271	1504.5	1532.5	1481.5	1438.5	1436	1473	1462	1536
miRNA_miR-466g	1363	477	1404.5	1428	1438.5	584	1443	1482.5	735	1583	1591.5	1588.5	1450.5	1457.5	172	448	455	467	1402	1415	1428	1443.5	1444	1437	1527	112	1496	646	1505.5	576	1442	1450.5	1432	1416	1437	1450.5	279	1413	1435.5	476	1535	1504.5	434	1481.5	1438.5	1436	1473	1462	1536
miRNA_miR-466h-3p	1363	1422.5	1404.5	1428	1438.5	1483.5	1443	1482.5	1561	1583	1591.5	1588.5	1450.5	1457.5	1434.5	1462	1409.5	1401	1402	1415	1428	1443.5	1444	1437	1527	1526.5	1496	1541	1505.5	1508	1442	1450.5	1432	1416	1437	1450.5	1418	1413	1435.5	1463.5	1535	1504.5	1532.5	1481.5	1438.5	1436	1473	1462	1536
miRNA_miR-466h-5p	1363	1422.5	1404.5	1428	1438.5	1483.5	1443	1482.5	1561	1583	1591.5	1588.5	1450.5	1457.5	1434.5	1462	297	106	303	1415	1428	322	1444	189	1527	1526.5	1496	1541	1505.5	1508	442	1450.5	1432	1416	1437	1450.5	363	1413	1435.5	1463.5	768	1504.5	1532.5	1481.5	1438.5	1436	1473	1462	1536
miRNA_miR-466i-3p	455	1422.5	1404.5	1428	138	709	349	1482.5	326	127	36	52	262	599	511	47	1409.5	1401	340	408	1428	590	1444	1437	1527	338	1496	785	688	303	156	1450.5	1432	1416	1437	161	463	1413	1435.5	1463.5	690	1504.5	682	298	192	436	1473	1462	419
miRNA_miR-466i-5p	1363	1422.5	1404.5	1428	1438.5	1483.5	1443	646	721	1583	218	525	186	592	311	1462	465	1401	1402	1415	1428	1443.5	1444	335	756	1526.5	610	620	522	1508	1442	1450.5	1432	519	1437	249	153	477	514	1463.5	1535	42	1532.5	293	1438.5	1436	419	1462	1536
miRNA_miR-466j	1363	1422.5	1404.5	1428	160	424	1443	1482.5	1561	1583	1591.5	806	1450.5	1457.5	1434.5	1462	1409.5	1401	1402	1415	1428	1443.5	1444	1437	1527	1526.5	1496	1541	1505.5	1508	1442	1450.5	1432	1416	1437	1450.5	423	1413	1435.5	1463.5	798	1504.5	1532.5	1481.5	614	1436	1473	1462	1536
miRNA_miR-466k	1363	437	1404.5	1428	267	1483.5	1443	605	385	819	635	1588.5	339	67	1434.5	659	389	440	1402	1415	260	1443.5	1444	501	263	466	629	545	336	440	1442	1450.5	1432	259	565	378	1418	1413	1435.5	325	743	418	605	255	248	1436	611	1462	270
miRNA_miR-466l-3p	318	159	1404.5	333	473	1483.5	555	135	1561	881	1591.5	812	1450.5	161	593	252	190	1401	406	275	210	611	195	250	544	436	344	369	1505.5	432	1442	97	1432	549	1437	467	450	568	1435.5	1463.5	424	594	639	1481.5	1438.5	1436	186	171	211
miRNA_miR-466l-5p	442	370	527	1428	1438.5	666	1443	1482.5	831	556	708	53	1450.5	109	84	1462	170	547	547	588	1428	320	550	193	469	783	224	572	572	1508	1442	334	466	243	123	1450.5	136	393	1435.5	269	207	1504.5	307	1481.5	1438.5	524	248	1462	382
miRNA_miR-466m-3p	1363	1422.5	235	612	1438.5	1483.5	1443	27	288	1583	798	1588.5	1450.5	1457.5	1434.5	606	1409.5	528	1402	553	1428	1443.5	1444	269	1527	1526.5	154	1541	1505.5	664	443	184	268	1416	1437	1450.5	516	462	216	374	1535	1504.5	287	1481.5	1438.5	1436	181	490	1536
miRNA_miR-466m-5p	1363	1422.5	1404.5	1428	269	500	1443	205	1561	1583	1591.5	940	1450.5	1457.5	1434.5	1462	1409.5	1401	1402	1415	1428	202	1444	547	1527	1526.5	1496	1541	1505.5	1508	1442	1450.5	1432	1416	1437	1450.5	1418	1413	1435.5	1463.5	550	1504.5	729	1481.5	1438.5	1436	1473	1462	1536
miRNA_miR-466n-3p	190	1422.5	1404.5	345	316	1483.5	1443	1482.5	1561	842	1591.5	1588.5	1450.5	1457.5	1434.5	289	477	436	1402	1415	1428	533	1444	1437	1527	1526.5	746	1541	1505.5	731	1442	1450.5	1432	1416	1437	1450.5	1418	1413	1435.5	280	1535	1504.5	1532.5	1481.5	416	111	1473	1462	1536
miRNA_miR-466n-5p	323	571	1404.5	597	71	128	627	1482.5	495	1583	417	897	1450.5	484	1434.5	1462	64	1401	1402	1415	547	1443.5	1444	295	1527	1526.5	1496	1541	1505.5	252	1442	1450.5	529	1416	1437	1450.5	76	1413	1435.5	1463.5	131	482	299	398	493	1436	663	413	1536
miRNA_miR-466o-3p	1363	1422.5	1404.5	1428	1438.5	315	1443	247	1561	1583	715	649	123	1457.5	419	1462	399	1401	1402	1415	485	1443.5	1444	219	274	1526.5	1496	1541	509	1508	368	415	1432	1416	559	1450.5	1418	1413	1435.5	1463.5	1535	213	356	1481.5	491	1436	1473	1462	674
miRNA_miR-466o-5p	1363	1422.5	1404.5	1428	1438.5	290	165	1482.5	1561	1583	1591.5	1588.5	1450.5	465	1434.5	1462	1409.5	1401	173	1415	288	1443.5	1444	1437	1527	357	393	1541	1505.5	1508	1442	332	1432	1416	1437	1450.5	1418	1413	1435.5	1463.5	1535	1504.5	1532.5	510	1438.5	1436	1473	1462	1536
miRNA_miR-466p-3p	1363	1422.5	364	417	1438.5	1483.5	1443	1482.5	1561	1583	918	1588.5	1450.5	1457.5	1434.5	1462	1409.5	1401	1402	517	543	537	490	1437	809	1526.5	373	1541	1505.5	1508	1442	1450.5	1432	1416	1437	1450.5	1418	572	1435.5	1463.5	1535	1504.5	235	1481.5	259	624	393	1462	1536
miRNA_miR-466p-5p	459	344	1404.5	593	1438.5	1483.5	1443	204	1561	466	1591.5	1588.5	1450.5	342	360	1462	1409.5	340	1402	1415	462	1443.5	1444	1437	324	1526.5	133	569	1505.5	400	1442	1450.5	405	472	1437	1450.5	1418	1413	1435.5	1463.5	148	1504.5	1532.5	1481.5	1438.5	1436	1473	661	641
miRNA_miR-466q	1363	1422.5	1404.5	1428	1438.5	1483.5	513	1482.5	1561	1583	1591.5	1588.5	1450.5	547	429	1462	1409.5	1401	280	564	1428	1443.5	153	1437	292	91	498	289	38	729	644	1450.5	376	1416	1437	419	1418	1413	1435.5	197	362	454	1532.5	1481.5	1438.5	382	1473	347	639
miRNA_miR-467a-3p	1363	333	506	433	1438.5	1483.5	491	1482.5	1561	1583	1591.5	867	1450.5	141	1434.5	109	1409.5	1401	1402	313	267	629	1444	1437	644	1526.5	705	811	1505.5	649	182	408	298	1416	1437	639	1418	1413	1435.5	369	344	1504.5	644	619	1438.5	1436	626	1462	756
miRNA_miR-467a-5p	1363	1422.5	1404.5	556	480	1483.5	1443	1482.5	1561	1583	1591.5	1588.5	1450.5	1457.5	1434.5	1462	1409.5	1401	544	1415	1428	534	1444	550	1527	1526.5	679	1541	1505.5	1508	1442	1450.5	1432	1416	1437	1450.5	241	1413	407	1463.5	419	1504.5	654	724	1438.5	1436	1473	1462	1536
miRNA_miR-467b-3p	1363	543	1404.5	1428	1438.5	1483.5	1443	1482.5	1561	1583	1591.5	1588.5	227	1457.5	1434.5	1462	523	1401	516	1415	1428	1443.5	1444	1437	529	1526.5	1496	767	1505.5	1508	1442	1450.5	269	526	526	1450.5	1418	481	290	1463.5	1535	1504.5	1532.5	689	1438.5	1436	1473	1462	1536
miRNA_miR-467b-5p	1363	1422.5	1404.5	1428	1438.5	685	252	1482.5	463	186	917	777	1450.5	1457.5	584	1462	1409.5	1401	364	1415	1428	1443.5	1444	1437	1527	1526.5	388	1541	1505.5	1508	1442	1450.5	335	292	1437	1450.5	1418	507	1435.5	1463.5	1535	1504.5	1532.5	1481.5	1438.5	1436	1473	1462	306
miRNA_miR-467c-3p	1363	1422.5	1404.5	1428	461	1483.5	1443	1482.5	1561	1583	1591.5	664	1450.5	1457.5	1434.5	1462	1409.5	1401	1402	1415	1428	513	1444	1437	643	1526.5	1496	825	335	1508	1442	1450.5	1432	1416	1437	1450.5	1418	508	1435.5	1463.5	1535	1504.5	806	1481.5	1438.5	1436	1473	650	1536
miRNA_miR-467c-5p	1363	1422.5	1404.5	1428	1438.5	1483.5	1443	1482.5	1561	1583	1591.5	1588.5	1450.5	1457.5	1434.5	1462	1409.5	1401	1402	1415	1428	1443.5	1444	1437	1527	1526.5	1496	1541	1505.5	1508	1442	1450.5	1432	1416	1437	1450.5	1418	1413	1435.5	1463.5	1535	1504.5	1532.5	1481.5	1438.5	1436	1473	1462	1536
miRNA_miR-467d-3p	1363	439	1404.5	561	422	1483.5	359	1482.5	821	1583	778	1588.5	1450.5	1457.5	1434.5	1462	1409.5	407	1402	1415	1428	1443.5	443	517	660	1526.5	637	831	1505.5	1508	1442	1450.5	1432	525	579	1450.5	1418	484	326	1463.5	1535	1504.5	1532.5	1481.5	1438.5	1436	688	1462	1536
miRNA_miR-467d-5p	1363	1422.5	1404.5	1428	1438.5	1483.5	1443	1482.5	1561	1583	1591.5	1588.5	1450.5	1457.5	1434.5	1462	1409.5	1401	1402	1415	1428	1443.5	1444	1437	1527	1526.5	1496	1541	1505.5	1508	1442	1450.5	1432	1416	1437	1450.5	1418	1413	1435.5	1463.5	1535	1504.5	1532.5	1481.5	1438.5	1436	1473	1462	1536
miRNA_miR-467e-3p	457	1422.5	1404.5	1428	1438.5	653	1443	522	1561	1583	931	1588.5	426	1457.5	1434.5	1462	1409.5	1401	534	1415	1428	1443.5	517	152	667	1526.5	1496	1541	1505.5	1508	1442	1450.5	1432	1416	1437	1450.5	1418	409	1435.5	662	1535	1504.5	823	1481.5	1438.5	1436	1473	1462	1536
miRNA_miR-467e-5p	1363	1422.5	1404.5	537	1438.5	1483.5	1443	1482.5	617	1583	1591.5	1588.5	559	1457.5	1434.5	600	1409.5	1401	1402	1415	1428	1443.5	1444	1437	585	1526.5	1496	1541	1505.5	1508	1442	1450.5	1432	1416	1437	1450.5	1418	1413	1435.5	1463.5	1535	588	1532.5	1481.5	57	1436	264	137	532
miRNA_miR-467f	362	1422.5	279	470	142	1483.5	1443	1482.5	1561	442	793	884	1450.5	1457.5	495	1462	442	1401	99	1415	1428	204	1444	1437	1527	615	98	522	1505.5	1508	501	1450.5	1432	1416	1437	219	388	342	449	1463.5	496	1504.5	294	420	1438.5	511	472	1462	414
miRNA_miR-467g	430	1422.5	541	1428	1438.5	1483.5	1443	1482.5	1561	884	1591.5	1588.5	1450.5	1457.5	1434.5	1462	1409.5	1401	480	1415	1428	1443.5	1444	346	1527	1526.5	1496	823	1505.5	1508	260	1450.5	1432	592	1437	1450.5	1418	1413	1435.5	1463.5	1535	1504.5	1532.5	1481.5	1438.5	1436	598	1462	1536
miRNA_miR-467h	1363	1422.5	1404.5	1428	1438.5	1483.5	1443	1482.5	1561	1583	544	154	1450.5	433	1434.5	1462	1409.5	1401	1402	1415	1428	1443.5	1444	1437	1527	1526.5	1496	1541	1505.5	1508	1442	1450.5	1432	1416	1437	1450.5	1418	1413	1435.5	1463.5	1535	1504.5	1532.5	1481.5	37	1436	143	43	1536
miRNA_miR-468-3p	1363	352	1404.5	403	1438.5	1483.5	1443	1482.5	1561	1583	496	1588.5	332	330	1434.5	1462	1409.5	1401	1402	170	1428	1443.5	1444	1437	1527	1526.5	1496	1541	369	236	1442	1450.5	381	396	1437	1450.5	1418	1413	1435.5	1463.5	669	1504.5	1532.5	458	1438.5	1436	1473	414	1536
miRNA_miR-468-5p	1363	1422.5	1404.5	1428	1438.5	545	1443	1482.5	748	1583	283	1588.5	1450.5	1457.5	1434.5	1462	1409.5	1401	1402	1415	1428	1443.5	324	398	1527	579	1496	738	1505.5	549	1442	1450.5	1432	1416	1437	1450.5	1418	1413	1435.5	1463.5	1535	1504.5	1532.5	1481.5	1438.5	349	458	1462	1536
miRNA_miR-470-3p	1363	294	1404.5	1428	184	1483.5	1443	1482.5	1561	1583	1591.5	1588.5	1450.5	1457.5	1434.5	1462	176	117	1402	1415	1428	1443.5	1444	1437	1527	1526.5	1496	1541	1505.5	1508	250	377	1432	1416	628	1450.5	1418	435	1435.5	1463.5	1535	1504.5	1532.5	1481.5	1438.5	1436	1473	1462	1536
miRNA_miR-470-5p	256	1422.5	96	1428	487	1483.5	1443	1482.5	1561	908	1591.5	1588.5	1450.5	1457.5	316	1462	1409.5	1401	222	1415	591	454	98	1437	467	1526.5	1496	160	1505.5	1508	641	1450.5	1432	1416	1437	1450.5	1418	1413	1435.5	1463.5	1535	1504.5	1532.5	1481.5	576	1436	1473	1462	1536
miRNA_miR-471-3p	1363	1422.5	452	1428	1438.5	1483.5	1443	1482.5	1561	1583	1591.5	1588.5	415	1457.5	501	1462	1409.5	1401	1402	1415	1428	1443.5	91	1437	1527	711	1496	1541	1505.5	1508	1442	1450.5	1432	1416	258	1450.5	1418	1413	1435.5	491	1535	1504.5	1532.5	1481.5	1438.5	496	1473	1462	1536
miRNA_miR-471-5p	1363	1422.5	1404.5	1428	417	1483.5	1443	1482.5	1561	1583	1591.5	1588.5	1450.5	1457.5	369	1462	1409.5	1401	1402	1415	1428	1443.5	1444	1437	1527	1526.5	1496	1541	1505.5	1508	1442	1450.5	1432	1416	1437	1450.5	1418	1413	1435.5	1463.5	1535	1504.5	1532.5	1481.5	1438.5	1436	1473	1462	1536
miRNA_miR-483-3p	1363	1422.5	1404.5	1428	1438.5	1483.5	243	1482.5	1561	1583	1591.5	1588.5	1450.5	1457.5	1434.5	1462	1409.5	1401	1402	1415	1428	1443.5	1444	1437	1527	1526.5	213	1541	1505.5	1508	1442	1450.5	1432	1416	1437	1450.5	1418	1413	1435.5	1463.5	1535	1504.5	1532.5	1481.5	1438.5	1436	1473	1462	1536
miRNA_miR-483-5p	1363	1422.5	1404.5	1428	1438.5	1483.5	1443	1482.5	744	1583	1591.5	1588.5	1450.5	1457.5	1434.5	530	1409.5	1401	1402	1415	1428	1443.5	1444	1437	1527	679	604	1541	1505.5	1508	1442	1450.5	1432	1416	1437	274	1418	1413	1435.5	1463.5	1535	1504.5	1532.5	1481.5	429	342	1473	503	402
miRNA_miR-484	373	1422.5	1404.5	1428	1438.5	1483.5	1443	1482.5	1561	1583	1591.5	467	1450.5	1457.5	1434.5	1462	1409.5	1401	242	1415	1428	1443.5	1444	1437	1527	1526.5	1496	1541	1505.5	1508	574	1450.5	1432	562	1437	1450.5	1418	1413	519	1463.5	1535	352	1532.5	1481.5	1438.5	1436	1473	1462	558
miRNA_miR-485-3p	1363	1422.5	1404.5	254	1438.5	1483.5	1443	1482.5	1561	1583	1591.5	1588.5	1450.5	1457.5	1434.5	19	333	145	1402	1415	1428	1443.5	411	1437	1527	1526.5	503	1541	1505.5	1508	1442	1450.5	1432	1416	1437	649	1418	1413	1435.5	1463.5	1535	1504.5	1532.5	1481.5	1438.5	1436	1473	1462	1536
miRNA_miR-485-5p	1363	1422.5	1404.5	1428	1438.5	456	1443	1482.5	861	801	669	1588.5	1450.5	1457.5	577	217	1409.5	1401	1402	1415	451	1443.5	1444	1437	1527	726	1496	1541	1505.5	1508	1442	1450.5	1432	489	1437	1450.5	346	1413	1435.5	1463.5	1535	1504.5	432	1481.5	1438.5	1436	1473	1462	1536
miRNA_miR-486a-3p	1363	1422.5	1404.5	1428	1438.5	1483.5	482	1482.5	1561	1583	647	938	1450.5	1457.5	1434.5	1462	1409.5	1401	1402	291	1428	1443.5	1444	1437	1527	1526.5	1496	1541	1505.5	1508	598	1450.5	1432	250	462	1450.5	1418	1413	1435.5	597	243	1504.5	1532.5	1481.5	1438.5	1436	1473	1462	1536
miRNA_miR-486a-5p	1363	1422.5	1404.5	1428	1438.5	1483.5	1443	1482.5	672	659	1591.5	707	160	1457.5	376	1462	1409.5	1401	1402	1415	1428	1443.5	389	1437	1527	1526.5	518	585	1505.5	1508	1442	281	1432	1416	1437	1450.5	1418	1413	1435.5	1463.5	1535	1504.5	298	1481.5	1438.5	1436	1473	1462	1536
miRNA_miR-486b-3p	357	1422.5	1404.5	373	1438.5	1483.5	1443	1482.5	783	1583	562	718	437	1457.5	1434.5	1462	1409.5	1401	1402	124	1428	1443.5	1444	1437	1527	1526.5	652	1541	1505.5	1508	1442	402	582	319	445	1450.5	1418	1413	1435.5	604	425	1504.5	1532.5	380	1438.5	1436	1473	1462	1536
miRNA_miR-486b-5p	1363	1422.5	1404.5	1428	1438.5	1483.5	1443	1482.5	1561	1583	648	697	257	1457.5	390	1462	1409.5	1401	1402	1415	1428	1443.5	1444	1437	1527	1526.5	1496	1541	1505.5	1508	1442	259	1432	473	1437	1450.5	587	1413	1435.5	1463.5	1535	1504.5	1532.5	1481.5	1438.5	1436	1473	1462	1536
miRNA_miR-487b-3p	1363	1422.5	1404.5	1428	1438.5	1483.5	1443	1482.5	1561	1583	1591.5	1588.5	1450.5	1457.5	1434.5	1462	1409.5	1401	1402	1415	1428	479	1444	1437	1527	1526.5	1496	1541	1505.5	1508	1442	35	1432	1416	1437	1450.5	1418	1413	1435.5	227	648	1504.5	1532.5	1481.5	1438.5	1436	1473	1462	1536
miRNA_miR-487b-5p	1363	265	1404.5	1428	1438.5	376	1443	1482.5	1561	447	1591.5	1588.5	1450.5	1457.5	1434.5	178	1409.5	1401	1402	1415	1428	1443.5	1444	1437	1527	1526.5	496	1541	1505.5	443	1442	1450.5	1432	1416	1437	1450.5	1418	1413	1435.5	1463.5	1535	653	1532.5	1481.5	1438.5	1436	1473	1462	387
miRNA_miR-488-3p	1363	1422.5	1404.5	1428	1438.5	1483.5	1443	1482.5	438	156	392	639	1450.5	1457.5	513	1462	1409.5	1401	1402	246	290	457	446	1437	1527	127	1496	475	1505.5	1508	1442	1450.5	420	1416	361	642	525	1413	1435.5	1463.5	1535	447	523	1481.5	1438.5	1436	1473	1462	1536
miRNA_miR-488-5p	1363	256	1404.5	1428	1438.5	1483.5	1443	1482.5	286	1583	1591.5	412	1450.5	1457.5	1434.5	1462	1409.5	1401	1402	1415	1428	1443.5	1444	1437	582	86	149	1541	1505.5	1508	1442	571	1432	1416	1437	1450.5	1418	1413	1435.5	1463.5	326	1504.5	249	1481.5	1438.5	1436	511	1462	1536
miRNA_miR-489-3p	1363	1422.5	1404.5	1428	1438.5	1483.5	1443	1482.5	1561	927	1591.5	1588.5	1450.5	1457.5	1434.5	1462	1409.5	1401	1402	1415	1428	1443.5	1444	1437	1527	1526.5	268	1541	1505.5	1508	1442	1450.5	1432	1416	1437	1450.5	1418	1413	466	1463.5	1535	1504.5	1532.5	1481.5	1438.5	1436	1473	495	1536
miRNA_miR-489-5p	1363	330	175	1428	1438.5	1483.5	99	1482.5	1561	1583	617	1588.5	1450.5	1457.5	571	1462	1409.5	1401	1402	1415	1428	1443.5	1444	1437	1527	647	1496	103	1505.5	276	1442	1450.5	1432	359	1437	1450.5	362	414	1435.5	1463.5	1535	1504.5	1532.5	1481.5	329	1436	1473	1462	1536
miRNA_miR-490-3p	1363	1422.5	1404.5	1428	1438.5	497	1443	147	1561	1583	1591.5	68	1450.5	1457.5	1434.5	1462	535	1401	399	1415	1428	503	1444	1437	1527	1526.5	1496	1541	1505.5	1508	1442	330	1432	276	1437	183	1418	1413	1435.5	1463.5	1535	1504.5	1532.5	1481.5	1438.5	1436	1473	1462	1536
miRNA_miR-490-5p	1363	1422.5	1404.5	152	47	149	1443	192	1561	248	202	445	1450.5	469	1434.5	1462	1409.5	1401	1402	1415	1428	1443.5	1444	1437	1527	1526.5	1496	1541	132	275	1442	53	573	1416	1437	1450.5	1418	1413	1435.5	1463.5	70	160	1532.5	1481.5	1438.5	1436	338	1462	1536
miRNA_miR-491-3p	1363	1422.5	1404.5	1428	1438.5	1483.5	1443	339	725	799	942	463	1450.5	1457.5	1434.5	1462	463	1401	1402	1415	1428	1443.5	1444	590	1527	1526.5	1496	1541	306	616	1442	251	1432	51	1437	1450.5	1418	1413	188	1463.5	785	1504.5	1532.5	170	1438.5	1436	533	1462	1536
miRNA_miR-491-5p	220	507	1404.5	1428	484	1483.5	1443	1482.5	1561	414	333	593	410	299	1434.5	1462	1409.5	1401	1402	1415	103	1443.5	1444	217	1527	543	1496	1541	743	614	606	1450.5	1432	305	1437	212	1418	359	1435.5	158	185	1504.5	561	326	307	155	359	439	1536
miRNA_miR-493-3p	1363	299	1404.5	1428	1438.5	1483.5	1443	368	96	1583	1591.5	1588.5	1450.5	1457.5	436	1462	1409.5	1401	1402	1415	1428	1443.5	1444	1437	1527	318	685	1541	1505.5	1508	1442	1450.5	1432	409	605	1450.5	1418	1413	1435.5	1463.5	1535	1504.5	1532.5	1481.5	1438.5	1436	1473	324	159
miRNA_miR-493-5p	1363	1422.5	1404.5	1428	618	1483.5	1443	402	763	720	1591.5	33	45	367	414	1462	581	1401	1402	1415	1428	1443.5	346	1437	34	1526.5	615	614	1505.5	1508	306	609	1432	1416	371	1450.5	411	1413	88	686	1535	567	645	637	1438.5	169	612	574	247
miRNA_miR-494-3p	421	1422.5	1404.5	464	1438.5	544	639	342	1561	1583	64	1588.5	1450.5	1457.5	1434.5	1462	1409.5	1401	449	1415	1428	1443.5	1444	1437	248	1526.5	1496	1541	1505.5	1508	1442	553	1432	453	1437	1450.5	1418	1413	1435.5	1463.5	1535	1504.5	1532.5	1481.5	1438.5	603	1473	1462	100
miRNA_miR-494-5p	1363	1422.5	1404.5	1428	1438.5	1483.5	1443	1482.5	1561	1583	1591.5	1588.5	317	216	1434.5	1462	1409.5	1401	1402	1415	1428	1443.5	432	1437	1527	303	1496	1541	1505.5	1508	1442	1450.5	1432	161	383	1450.5	1418	331	171	1463.5	1535	1504.5	1532.5	374	1438.5	1436	1473	1462	1536
miRNA_miR-495-3p	134	1422.5	126	1428	589	586	1443	1482.5	479	1583	1591.5	1588.5	1450.5	1457.5	1434.5	1462	1409.5	1401	471	1415	1428	405	288	1437	1527	246	1496	1541	769	132	1442	1450.5	578	1416	613	387	357	1413	138	1463.5	329	1504.5	712	1481.5	1438.5	632	1473	614	1536
miRNA_miR-495-5p	1363	1422.5	1404.5	492	1438.5	1483.5	1443	319	638	1583	1591.5	1588.5	1450.5	1457.5	1434.5	1462	1409.5	1401	1402	1415	237	1443.5	287	167	1527	1526.5	1496	1541	247	1508	1442	1450.5	1432	1416	1437	626	1418	303	229	1463.5	1535	1504.5	500	1481.5	1438.5	1436	1473	1462	1536
miRNA_miR-496a-3p	1363	1422.5	1404.5	1428	1438.5	1483.5	1443	1482.5	1561	847	1591.5	1588.5	1450.5	1457.5	1434.5	1462	1409.5	1401	1402	333	1428	1443.5	1444	1437	1527	1526.5	1496	191	1505.5	1508	1442	1450.5	1432	1416	1437	102	1418	1413	1435.5	1463.5	1535	1504.5	1532.5	1481.5	1438.5	1436	1473	1462	1536
miRNA_miR-496a-5p	1363	1422.5	1404.5	1428	1438.5	1483.5	1443	1482.5	210	1583	943	1588.5	1450.5	1457.5	1434.5	1462	1409.5	1401	1402	1415	1428	1443.5	1444	1437	1527	1526.5	1496	1541	1505.5	1508	1442	393	1432	1416	1437	1450.5	1418	1413	1435.5	1463.5	699	1504.5	696	243	1438.5	1436	1473	1462	1536
miRNA_miR-496b	1363	1422.5	1404.5	1428	1438.5	451	278	683	1561	1583	1591.5	1588.5	609	1457.5	1434.5	1462	1409.5	1401	1402	1415	1428	1443.5	1444	1437	1527	816	1496	1541	1505.5	1508	1442	1450.5	1432	1416	1437	1450.5	437	502	153	1463.5	1535	1504.5	1532.5	184	1438.5	270	1473	1462	1536
miRNA_miR-497a-3p	1363	1422.5	1404.5	1428	191	1483.5	1443	1482.5	1561	764	1591.5	1588.5	268	1457.5	1434.5	1462	1409.5	1401	1402	1415	1428	1443.5	1444	1437	1527	1526.5	711	784	1505.5	699	485	557	1432	1416	534	527	1418	1413	1435.5	1463.5	1535	1504.5	818	317	1438.5	1436	1473	1462	1536
miRNA_miR-497a-5p	1363	1422.5	1404.5	1428	1438.5	1483.5	1443	518	1561	514	529	399	1450.5	1457.5	1434.5	1462	1409.5	1401	1402	1415	1428	1443.5	1444	611	389	1526.5	1496	1541	692	687	1442	1450.5	407	468	1437	508	1418	498	1435.5	1463.5	1535	1504.5	752	1481.5	1438.5	606	1473	1462	1536
miRNA_miR-497b	482	1422.5	1404.5	531	1438.5	1483.5	1443	574	844	1583	1591.5	1588.5	1450.5	1457.5	1434.5	1462	1409.5	1401	1402	1415	1428	1443.5	1444	1437	1527	1526.5	654	1541	736	1508	265	643	1432	1416	1437	1450.5	589	1413	1435.5	1463.5	1535	1504.5	389	1481.5	1438.5	1436	1473	464	256
miRNA_miR-499-3p	1363	1422.5	1404.5	1428	321	1483.5	291	349	1561	272	1591.5	641	1450.5	1457.5	1434.5	1462	1409.5	1401	1402	1415	1428	291	1444	1437	1527	574	1496	1541	389	121	113	1450.5	1432	1416	1437	1450.5	1418	266	507	1463.5	1535	1504.5	1532.5	312	1438.5	1436	260	1462	1536
miRNA_miR-499-5p	282	1422.5	1404.5	375	123	1483.5	1443	439	456	800	555	444	1450.5	1457.5	1434.5	299	1409.5	1401	474	1415	1428	425	205	1437	92	1526.5	616	1541	344	1508	1442	1450.5	1432	1416	1437	1450.5	1418	1413	1435.5	1463.5	1535	720	273	1481.5	1438.5	418	1473	1462	1536
miRNA_miR-500-3p	1363	1422.5	1404.5	272	1438.5	1483.5	241	1482.5	1561	1583	1591.5	1588.5	1450.5	1457.5	1434.5	1462	1409.5	1401	1402	1415	1428	465	1444	1437	1527	296	1496	652	1505.5	631	1442	1450.5	1432	254	595	1450.5	1418	1413	1435.5	505	1535	1504.5	1532.5	1481.5	269	1436	621	1462	1536
miRNA_miR-500-5p	1363	1422.5	1404.5	1428	419	1483.5	1443	1482.5	1561	1583	1591.5	1588.5	304	454	516	1462	1409.5	403	1402	554	1428	1443.5	413	1437	1527	1526.5	1496	280	1505.5	587	1442	1450.5	1432	1416	1437	1450.5	1418	1413	1435.5	124	747	1504.5	1532.5	385	354	556	1473	468	1536
miRNA_miR-501-3p	1363	1422.5	1404.5	1428	1438.5	1483.5	393	1482.5	1561	1583	1591.5	1588.5	1450.5	1457.5	1434.5	1462	1409.5	1401	1402	1415	494	1443.5	496	1437	1527	135	1496	452	1505.5	1508	1442	1450.5	468	1416	1437	1450.5	1418	1413	270	1463.5	1535	1504.5	1532.5	1481.5	1438.5	1436	1473	1462	1536
miRNA_miR-501-5p	1363	1422.5	372	1428	1438.5	221	1443	139	1561	1583	1591.5	1588.5	1450.5	1457.5	1434.5	1462	1409.5	1401	1402	1415	1428	404	1444	1437	1527	502	1496	1541	766	1508	1442	469	1432	1416	1437	143	1418	1413	608	1463.5	431	1504.5	1532.5	1481.5	1438.5	1436	1473	665	229
miRNA_miR-503-3p	1363	1422.5	1404.5	1428	612	1483.5	1443	1482.5	46	145	370	1588.5	1450.5	1457.5	1434.5	192	1409.5	1401	1402	1415	1428	1443.5	1444	1437	1527	590	1496	1541	1505.5	760	135	1450.5	57	1416	465	1450.5	1418	1413	1435.5	1463.5	1535	519	248	1481.5	1438.5	1436	481	1462	1536
miRNA_miR-503-5p	1363	1422.5	446	1428	1438.5	1483.5	1443	1482.5	227	335	1591.5	1588.5	1450.5	1457.5	1434.5	1462	119	1401	1402	90	1428	1443.5	1444	1437	1527	1526.5	1496	625	1505.5	1508	1442	1450.5	515	1416	1437	576	1418	354	1435.5	1463.5	1535	643	1532.5	1481.5	1438.5	112	1473	1462	1536
miRNA_miR-504-3p	1363	1422.5	1404.5	559	1438.5	1483.5	1443	1482.5	1561	1583	1591.5	1588.5	24	41	340	316	1409.5	1401	1402	107	610	1443.5	1444	1437	714	1526.5	247	272	1505.5	1508	177	1450.5	1432	357	1437	310	528	173	174	30	59	1504.5	292	377	339	1436	1473	476	705
miRNA_miR-504-5p	1363	1422.5	350	195	1438.5	703	432	1482.5	334	623	1591.5	1588.5	1450.5	1457.5	1434.5	1462	1409.5	1401	1402	512	1428	1443.5	1444	1437	1527	1526.5	1496	1541	1505.5	1508	1442	1450.5	1432	1416	1437	1450.5	1418	1413	1435.5	1463.5	1535	1504.5	628	1481.5	1438.5	1436	1473	1462	151
miRNA_miR-5046	1363	1422.5	1404.5	1428	1438.5	164	1443	1482.5	1561	1583	280	199	1450.5	1457.5	1434.5	1462	1409.5	1401	1402	1415	1428	1443.5	1444	1437	380	1526.5	590	1541	1505.5	1508	1442	1450.5	1432	1416	1437	496	1418	1413	1435.5	1463.5	1535	1504.5	1532.5	1481.5	1438.5	1436	1473	1462	1536
miRNA_miR-505-3p	1363	380	512	1428	1438.5	1483.5	610	1482.5	874	1583	1591.5	1588.5	1450.5	538	1434.5	1462	1409.5	1401	1402	543	1428	1443.5	1444	1437	1527	1526.5	1496	1541	1505.5	1508	1442	1450.5	1432	1416	326	97	1418	1413	1435.5	1463.5	1535	330	1532.5	1481.5	159	1436	173	1462	649
miRNA_miR-505-5p	1363	1422.5	1404.5	419	1438.5	1483.5	466	177	636	784	1591.5	421	1450.5	1457.5	1434.5	1462	1409.5	1401	1402	1415	1428	1443.5	1444	1437	674	1526.5	1496	1541	329	745	1442	1450.5	430	1416	1437	1450.5	1418	1413	1435.5	1463.5	1535	413	776	147	1438.5	1436	1473	1462	360
miRNA_miR-509-3p	1363	1422.5	135	383	1438.5	377	1443	1482.5	1561	1583	1591.5	216	281	1457.5	1434.5	1462	174	287	1402	1415	1428	1443.5	406	1437	443	1526.5	173	273	1505.5	1508	1442	1450.5	1432	1416	1437	1450.5	259	1413	1435.5	36	281	1504.5	1532.5	1481.5	368	1436	1473	1462	97
miRNA_miR-509-5p	1363	1422.5	90	1428	116	322	365	289	1561	215	1591.5	726	1450.5	180	1434.5	1462	91	257	1402	1415	1428	383	1444	1437	1527	1526.5	1496	1541	630	1508	356	1450.5	348	1416	342	1450.5	1418	256	66	208	1535	1504.5	1532.5	1481.5	1438.5	1436	628	550	461
miRNA_miR-5098	1363	1422.5	1404.5	400	1438.5	1483.5	1443	1482.5	1561	1583	1591.5	1588.5	1450.5	1457.5	244	1462	1409.5	1401	1402	1415	1428	1443.5	511	1437	1527	1526.5	411	1541	1505.5	462	253	646	1432	1416	1437	447	1418	451	1435.5	1463.5	531	1504.5	172	1481.5	1438.5	1436	608	1462	1536
miRNA_miR-5099	1363	1422.5	1404.5	1428	1438.5	1483.5	1443	1482.5	1561	1583	1591.5	1588.5	1450.5	1457.5	1434.5	1462	1409.5	1401	386	1415	1428	1443.5	1444	1437	1527	1526.5	1496	556	1505.5	1508	1442	1450.5	417	360	1437	1450.5	1418	1413	170	34	1535	1504.5	1532.5	1481.5	1438.5	1436	1473	1462	1536
miRNA_miR-5100	1363	1422.5	1404.5	1428	1438.5	1483.5	1443	1482.5	1561	1583	86	1588.5	488	1457.5	1434.5	1462	1409.5	1401	1402	64	1428	1443.5	1444	1437	80	137	335	1541	1505.5	140	428	37	1432	262	1437	1450.5	1418	1413	28	1463.5	95	1504.5	1532.5	1481.5	1438.5	1436	549	1462	1536
miRNA_miR-5101	1363	1422.5	1404.5	1428	1438.5	1483.5	1443	366	437	288	561	121	1450.5	1457.5	1434.5	1462	1409.5	1401	519	1415	1428	1443.5	1444	356	742	495	294	617	136	413	1442	1450.5	157	274	594	258	1418	1413	1435.5	1463.5	159	181	1532.5	114	73	1436	1473	286	488
miRNA_miR-5103	1363	1422.5	1404.5	1428	284	1483.5	1443	1482.5	1561	1583	1591.5	1588.5	1450.5	1457.5	1434.5	1462	156	267	1402	1415	1428	1443.5	1444	1437	439	1526.5	567	1541	1505.5	1508	1442	1450.5	1432	1416	1437	1450.5	1418	1413	1435.5	1463.5	37	1504.5	52	1481.5	165	1436	1473	302	1536
miRNA_miR-5104	1363	1422.5	1404.5	80	1438.5	1483.5	1443	1482.5	1561	770	1591.5	55	149	1457.5	1434.5	396	559	302	1402	1415	1428	1443.5	1444	1437	186	1526.5	1496	1541	399	1508	1442	1450.5	1432	74	1437	68	1418	1413	1435.5	1463.5	656	1504.5	1532.5	1481.5	1438.5	1436	1473	1462	527
miRNA_miR-5106	1363	1422.5	1404.5	1428	1438.5	1483.5	614	1482.5	1561	1583	1591.5	207	1450.5	1457.5	1434.5	351	476	268	1402	1415	1428	1443.5	1444	185	1527	302	159	1541	1505.5	1508	1442	1450.5	1432	1416	1437	518	1418	1413	1435.5	1463.5	162	1504.5	1532.5	267	1438.5	343	247	1462	585
miRNA_miR-5107-3p	1363	1422.5	1404.5	1428	458	379	1443	1482.5	1561	1583	220	1588.5	1450.5	389	1434.5	1462	1409.5	1401	1402	1415	1428	1443.5	221	1437	1527	1526.5	1496	1541	1505.5	1508	1442	1450.5	1432	1416	1437	1450.5	1418	1413	1435.5	1463.5	471	1504.5	1532.5	1481.5	1438.5	1436	1473	1462	1536
miRNA_miR-5107-5p	1363	1422.5	1404.5	226	1438.5	1483.5	424	1482.5	1561	883	527	1588.5	1450.5	1457.5	228	290	1409.5	127	161	399	1428	395	565	1437	1527	1526.5	1496	370	1505.5	1508	429	279	1432	1416	1437	1450.5	1418	1413	178	412	1535	41	1532.5	1481.5	1438.5	1436	1473	426	1536
miRNA_miR-5108	1363	1422.5	1404.5	1428	1438.5	385	1443	1482.5	676	104	1591.5	282	1450.5	352	1434.5	662	1409.5	1401	1402	1415	1428	1443.5	1444	1437	591	1526.5	1496	1541	1505.5	1508	1442	1450.5	1432	1416	1437	1450.5	1418	1413	1435.5	1463.5	1535	1504.5	1532.5	1481.5	1438.5	1436	1473	152	735
miRNA_miR-511-3p	91	153	192	1428	1438.5	125	1443	1482.5	1561	1583	163	1588.5	1450.5	1457.5	1434.5	1462	1409.5	1401	1402	1415	1428	1443.5	145	1437	412	538	1496	1541	503	1508	1442	1450.5	374	78	291	1450.5	1418	472	1435.5	1463.5	608	600	229	1481.5	1438.5	535	1473	1462	1536
miRNA_miR-511-5p	255	1422.5	259	168	1438.5	1483.5	295	505	557	405	484	679	1450.5	1457.5	1434.5	685	1409.5	1401	1402	1415	1428	1443.5	306	1437	127	1526.5	1496	1541	162	1508	1442	1450.5	1432	1416	1437	1450.5	1418	1413	1435.5	1463.5	1535	1504.5	1532.5	638	1438.5	1436	1473	1462	569
miRNA_miR-5110	1363	281	545	1428	1438.5	438	1443	629	1561	1583	1591.5	668	618	568	1434.5	321	1409.5	1401	1402	1415	1428	1443.5	635	467	1527	1526.5	1496	531	1505.5	161	1442	1450.5	1432	1416	96	140	1418	1413	263	1463.5	1535	21	721	372	261	214	1473	1462	208
miRNA_miR-5112	1363	193	1404.5	1428	606	1483.5	303	1482.5	1561	808	1591.5	1588.5	1450.5	1457.5	1434.5	1462	1409.5	1401	1402	1415	1428	1443.5	1444	1437	1527	190	1496	1541	1505.5	1508	1442	1450.5	1432	1416	1437	1450.5	1418	1413	1435.5	1463.5	1535	1504.5	318	1481.5	1438.5	201	1473	1462	594
miRNA_miR-5113	1363	1422.5	240	1428	1438.5	650	300	196	787	1583	1591.5	480	562	316	181	1462	525	320	266	1415	1428	598	113	632	200	382	452	1541	175	1508	1442	112	1432	201	1437	209	1418	479	1435.5	502	445	326	1532.5	428	1438.5	250	1473	1462	778
miRNA_miR-5114	391	535	407	1428	258	268	1443	393	35	673	1591.5	263	1450.5	219	198	90	1409.5	1401	1402	1415	1428	1443.5	1444	1437	424	1526.5	744	1541	1505.5	1508	1442	1450.5	116	332	1437	1450.5	168	1413	1435.5	1463.5	1535	69	1532.5	330	1438.5	1436	1473	444	189
miRNA_miR-5116	218	1422.5	352	335	1438.5	1483.5	636	179	1561	1583	660	1588.5	1450.5	1457.5	372	1462	1409.5	399	1402	435	192	211	163	1437	661	1526.5	310	1541	1505.5	1508	1442	1450.5	1432	1416	1437	1450.5	214	1413	1435.5	1463.5	353	1504.5	1532.5	353	567	1436	235	27	1536
miRNA_miR-5118	136	1422.5	444	1428	1438.5	506	1443	1482.5	261	356	1591.5	1588.5	1450.5	369	1434.5	1462	1409.5	397	1402	1415	1428	163	1444	1437	1527	1526.5	1496	1541	1505.5	1508	1442	1450.5	178	197	1437	1450.5	1418	1413	1435.5	1463.5	1535	1504.5	1532.5	1481.5	1438.5	1436	1473	1462	1536
miRNA_miR-5119	1363	253	1404.5	1428	1438.5	1483.5	1443	1482.5	1561	1583	1591.5	1588.5	1450.5	74	1434.5	1462	1409.5	1401	1402	1415	1428	234	1444	1437	1527	1526.5	1496	1541	1505.5	258	1442	1450.5	1432	1416	1437	350	1418	377	1435.5	1463.5	111	1504.5	338	1481.5	1438.5	1436	1473	1462	1536
miRNA_miR-5120	1363	1422.5	1404.5	1428	227	1483.5	1443	1482.5	1561	1583	1591.5	1588.5	579	1457.5	1434.5	1462	276	98	1402	1415	1428	1443.5	421	1437	225	1526.5	1496	1541	311	425	1442	1450.5	494	272	1437	1450.5	1418	1413	1435.5	1463.5	1535	1504.5	1532.5	1481.5	1438.5	1436	1473	1462	1536
miRNA_miR-5121	1363	399	1404.5	1428	100	1483.5	228	585	1561	1583	1591.5	1588.5	1450.5	1457.5	1434.5	398	1409.5	1401	1402	1415	248	360	1444	149	1527	195	1496	1541	157	1508	1442	418	1432	571	1437	1450.5	1418	380	1435.5	1463.5	587	757	1532.5	1481.5	60	181	153	85	1536
miRNA_miR-5122	1363	1422.5	1404.5	1428	1438.5	1483.5	1443	1482.5	1561	1583	1591.5	393	1450.5	1457.5	1434.5	1462	1409.5	1401	1402	1415	1428	301	1444	1437	1527	1526.5	1496	743	1505.5	1508	1442	1450.5	1432	385	1437	1450.5	1418	1413	1435.5	1463.5	1535	1504.5	1532.5	1481.5	1438.5	1436	1473	1462	303
miRNA_miR-5123	304	1422.5	1404.5	329	1438.5	1483.5	1443	1482.5	1561	907	1591.5	1588.5	1450.5	1457.5	1434.5	425	1409.5	1401	1402	1415	1428	1443.5	1444	1437	110	266	44	150	504	1508	254	1450.5	1432	331	1437	1450.5	373	1413	1435.5	295	1535	1504.5	1532.5	1481.5	1438.5	1436	1473	465	1536
miRNA_miR-5124a	1363	284	1404.5	1428	1438.5	208	1443	1482.5	882	1583	1591.5	1588.5	1450.5	1457.5	1434.5	1462	1409.5	1401	1402	1415	1428	1443.5	1444	1437	1527	1526.5	1496	497	1505.5	1508	1442	1450.5	103	1416	1437	1450.5	1418	1413	1435.5	1463.5	512	1504.5	341	1481.5	1438.5	1436	1473	1462	1536
miRNA_miR-5124b	1363	1422.5	1404.5	1428	1438.5	427	1443	252	214	305	1591.5	322	1450.5	1457.5	1434.5	413	1409.5	1401	1402	471	1428	139	1444	1437	687	435	1496	1541	77	1508	1442	335	1432	1416	1437	1450.5	1418	1413	1435.5	1463.5	1535	1504.5	1532.5	1481.5	1438.5	1436	592	1462	55
miRNA_miR-5125	1363	199	123	1428	1438.5	223	1443	1482.5	1561	482	1591.5	415	530	1457.5	594	1462	1409.5	1401	1402	1415	1428	1443.5	1444	1437	86	656	541	117	326	403	1442	1450.5	1432	1416	1437	1450.5	1418	65	1435.5	141	1535	1504.5	603	1481.5	1438.5	1436	1473	376	1536
miRNA_miR-5126	1363	48	71	53	421	54	487	1482.5	1561	1583	1591.5	384	1450.5	511	1434.5	1462	1409.5	306	1402	343	382	1443.5	475	226	538	1526.5	1496	1541	1505.5	1508	1442	1450.5	1432	326	432	37	261	419	1435.5	80	1535	1504.5	1532.5	1481.5	1438.5	1436	267	1462	1536
miRNA_miR-5127	444	451	1404.5	1428	1438.5	1483.5	1443	1482.5	1561	755	167	1588.5	1450.5	1457.5	1434.5	1462	1409.5	1401	335	1415	1428	1443.5	1444	1437	1527	1526.5	1496	752	1505.5	1508	1442	1450.5	1432	1416	1437	1450.5	1418	1413	1435.5	1463.5	1535	1504.5	412	572	1438.5	1436	1473	1462	1536
miRNA_miR-5128	1363	1422.5	1404.5	261	1438.5	474	1443	1482.5	1561	170	140	936	1450.5	1457.5	1434.5	1462	1409.5	1401	1402	363	1428	1443.5	348	63	1527	1526.5	1496	1541	140	1508	1442	1450.5	1432	1416	622	1450.5	1418	411	1435.5	609	226	1504.5	1532.5	1481.5	1438.5	1436	1473	1462	1536
miRNA_miR-5129-3p	1363	1422.5	1404.5	1428	1438.5	157	1443	1482.5	1561	1583	466	1588.5	344	1457.5	1434.5	1462	1409.5	1401	1402	1415	1428	238	1444	1437	1527	1526.5	1496	1541	1505.5	1508	1442	1450.5	1432	593	279	1450.5	1418	1413	1435.5	1463.5	1535	1504.5	1532.5	1481.5	1438.5	1436	1473	1462	1536
miRNA_miR-5129-5p	1363	1422.5	555	1428	512	1483.5	286	1482.5	1561	358	145	88	403	587	258	162	257	489	1402	1415	1428	100	1444	155	546	715	114	551	206	407	476	1450.5	299	1416	350	197	281	1413	253	1463.5	561	1504.5	1532.5	1481.5	357	407	258	172	335
miRNA_miR-5130	1363	1422.5	1404.5	1428	1438.5	1483.5	1443	1482.5	1561	1583	1591.5	1588.5	1450.5	1457.5	1434.5	1462	1409.5	1401	1402	1415	1428	269	1444	1437	1527	689	264	1541	1505.5	1508	1442	1450.5	1432	1416	1437	1450.5	1418	1413	1435.5	1463.5	1535	1504.5	1532.5	1481.5	1438.5	1436	1473	1462	1536
miRNA_miR-5131	1363	1422.5	1404.5	1428	1438.5	1483.5	1443	1482.5	1561	1583	1591.5	1588.5	1450.5	1457.5	262	1462	1409.5	1401	1402	1415	1428	1443.5	1444	1437	1527	1526.5	1496	1541	1505.5	1508	1442	1450.5	1432	1416	1437	356	1418	1413	1435.5	1463.5	1535	1504.5	1532.5	1481.5	1438.5	1436	1473	1462	1536
miRNA_miR-5132-3p	325	1422.5	523	1428	1438.5	367	1443	1482.5	716	262	171	1588.5	1450.5	1457.5	1434.5	680	1409.5	170	117	160	1428	1443.5	124	1437	1527	1526.5	1496	205	1505.5	1508	1442	471	1432	1416	1437	1450.5	1418	1413	1435.5	1463.5	1535	640	1532.5	1481.5	128	1436	1473	1462	1536
miRNA_miR-5132-5p	1363	1422.5	1404.5	1428	1438.5	1483.5	1443	1482.5	1561	1583	1591.5	1588.5	1450.5	1457.5	1434.5	1462	1409.5	1401	1402	1415	1428	1443.5	1444	1437	1527	1526.5	1496	1541	1505.5	1508	1442	1450.5	1432	1416	1437	517	1418	1413	1435.5	1463.5	1535	1504.5	1532.5	91	1438.5	1436	1473	1462	1536
miRNA_miR-5133	196	1422.5	261	202	275	1483.5	1443	184	1561	1583	837	1588.5	61	49	474	31	1409.5	1401	1402	1415	1428	1443.5	495	1437	103	289	1496	1541	498	1508	1442	1450.5	1432	244	1437	333	384	1413	1435.5	156	831	1504.5	698	1481.5	1438.5	189	412	1462	617
miRNA_miR-5134-3p	1363	1422.5	1404.5	1428	1438.5	1483.5	1443	1482.5	1561	1583	1591.5	1588.5	1450.5	1457.5	1434.5	1462	1409.5	1401	1402	1415	1428	1443.5	1444	1437	1527	1526.5	1496	1541	1505.5	1508	1442	1450.5	1432	1416	1437	1450.5	1418	1413	1435.5	1463.5	1535	1504.5	136	1481.5	1438.5	478	1473	474	1536
miRNA_miR-5134-5p	1363	573	1404.5	1428	1438.5	358	1443	1482.5	1561	505	454	485	1450.5	1457.5	1434.5	1462	212	315	1402	1415	1428	1443.5	409	1437	448	620	1496	564	1505.5	1508	1442	1450.5	1432	1416	1437	360	1418	1413	1435.5	1463.5	1535	1504.5	137	1481.5	1438.5	1436	1473	1462	1536
miRNA_miR-5135	1363	1422.5	1404.5	1428	1438.5	1483.5	1443	1482.5	548	769	601	386	457	113	1434.5	75	1409.5	1401	1402	358	1428	1443.5	1444	1437	1527	438	1496	1541	1505.5	1508	1442	270	1432	1416	1437	397	125	1413	1435.5	1463.5	128	1504.5	1532.5	1481.5	404	476	1473	1462	1536
miRNA_miR-5136	1363	1422.5	1404.5	1428	1438.5	1483.5	1443	1482.5	1561	1583	1591.5	1588.5	1450.5	1457.5	1434.5	508	1409.5	139	1402	1415	1428	1443.5	1444	1437	1527	659	1496	1541	1505.5	1508	1442	1450.5	1432	421	1437	1450.5	1418	1413	1435.5	1463.5	1535	1504.5	1532.5	1481.5	107	1436	421	87	1536
miRNA_miR-532-3p	1363	1422.5	1404.5	236	1438.5	80	602	723	1561	1583	1591.5	891	1450.5	1457.5	1434.5	480	1409.5	1401	1402	1415	1428	458	1444	1437	1527	1526.5	1496	118	1505.5	45	62	1450.5	1432	1416	1437	1450.5	544	1413	1435.5	1463.5	225	586	1532.5	1481.5	1438.5	1436	1473	1462	392
miRNA_miR-532-5p	1363	1422.5	1404.5	1428	1438.5	1483.5	1443	1482.5	1561	1583	1591.5	1588.5	1450.5	1457.5	1434.5	1462	1409.5	1401	1402	88	1428	1443.5	1444	1437	497	1526.5	1496	1541	1505.5	1508	509	1450.5	1432	1416	1437	1450.5	1418	1413	1435.5	302	1535	1504.5	1532.5	1481.5	1438.5	1436	1473	1462	1536
miRNA_miR-539-3p	1363	1422.5	1404.5	1428	1438.5	1483.5	1443	1482.5	1561	247	1591.5	1588.5	1450.5	1457.5	1434.5	1462	1409.5	1401	562	1415	1428	1443.5	1444	1437	1527	350	669	1541	1505.5	1508	1442	1450.5	1432	1416	1437	427	1418	1413	1435.5	1463.5	212	1504.5	1532.5	1481.5	624	1436	1473	1462	1536
miRNA_miR-539-5p	1363	1422.5	538	490	1438.5	1483.5	1443	658	473	123	113	1588.5	458	1457.5	1434.5	1462	1409.5	305	54	1415	506	595	1444	1437	1527	1526.5	1496	718	78	666	1442	1450.5	253	1416	1437	411	1418	1413	1435.5	1463.5	1535	377	786	105	1438.5	1436	1473	553	549
miRNA_miR-540-3p	470	1422.5	553	1428	1438.5	1483.5	1443	394	367	1583	1591.5	750	654	1457.5	395	452	1409.5	1401	1402	1415	1428	511	1444	1437	1527	1526.5	740	650	1505.5	1508	298	1450.5	104	1416	1437	113	518	1413	599	610	473	1504.5	1532.5	639	1438.5	1436	219	1462	525
miRNA_miR-540-5p	1363	1422.5	1404.5	347	93	1483.5	1443	1482.5	572	343	1591.5	307	1450.5	1457.5	1434.5	354	1409.5	1401	1402	1415	1428	1443.5	1444	1437	454	1526.5	505	1541	1505.5	1508	1442	1450.5	1432	1416	1437	1450.5	1418	229	1435.5	73	1535	500	1532.5	1481.5	229	1436	208	1462	1536
miRNA_miR-541-3p	1363	1422.5	1404.5	501	1438.5	1483.5	1443	1482.5	1561	98	1591.5	1588.5	1450.5	1457.5	1434.5	499	1409.5	1401	1402	1415	1428	1443.5	1444	1437	1527	1526.5	1496	1541	1505.5	1508	1442	1450.5	1432	1416	1437	1450.5	1418	1413	1435.5	1463.5	1535	1504.5	1532.5	1481.5	1438.5	1436	479	1462	1536
miRNA_miR-541-5p	1363	1422.5	193	1428	1438.5	485	1443	1482.5	203	1583	299	672	1450.5	1457.5	453	1462	1409.5	1401	1402	1415	1428	1443.5	425	1437	1527	1526.5	1496	1541	1505.5	546	1442	1450.5	1432	1416	1437	1450.5	360	1413	311	1463.5	389	429	1532.5	1481.5	1438.5	1436	1473	1462	427
miRNA_miR-542-3p	1363	1422.5	1404.5	1428	1438.5	1483.5	1443	1482.5	1561	1583	693	1588.5	263	1457.5	581	1462	1409.5	493	1402	1415	1428	233	1444	1437	1527	146	1496	1541	207	1508	1442	147	1432	1416	1437	1450.5	1418	1413	1435.5	1463.5	501	298	83	1481.5	1438.5	1436	1473	1462	391
miRNA_miR-542-5p	266	189	122	232	492	1483.5	1443	1482.5	1561	1583	1591.5	1588.5	1450.5	487	223	241	1409.5	1401	289	1415	1428	1443.5	1444	1437	233	1526.5	368	1541	400	1508	1442	1450.5	1432	1416	1437	1450.5	1418	81	242	1463.5	191	1504.5	530	1481.5	1438.5	1436	1473	1462	1536
miRNA_miR-543-3p	1363	323	1404.5	1428	460	183	305	611	669	1583	445	1588.5	1450.5	1457.5	1434.5	1462	1409.5	1401	1402	1415	602	1443.5	1444	283	1527	1526.5	425	1541	1505.5	66	1442	1450.5	1432	1416	1437	1450.5	263	1413	633	285	1535	397	1532.5	316	1438.5	1436	427	407	1536
miRNA_miR-543-5p	1363	1422.5	1404.5	1428	1438.5	1483.5	579	1482.5	566	1583	1591.5	1588.5	1450.5	420	1434.5	1462	1409.5	1401	1402	352	1428	1443.5	1444	1437	1527	539	1496	1541	1505.5	1508	1442	1450.5	1432	1416	1437	482	1418	1413	1435.5	627	1535	702	1532.5	1481.5	1438.5	1436	1473	1462	1536
miRNA_miR-544-3p	1363	1422.5	1404.5	606	1438.5	589	261	1482.5	36	1583	1591.5	1588.5	1450.5	553	1434.5	118	1409.5	1401	494	1415	1428	1443.5	1444	1437	802	1526.5	1496	1541	1505.5	319	1442	1450.5	1432	1416	1437	349	157	1413	106	1463.5	1535	1504.5	1532.5	161	1438.5	1436	1473	615	1536
miRNA_miR-544-5p	1363	1422.5	1404.5	1428	1438.5	1483.5	1443	308	1561	835	1591.5	1588.5	1450.5	1457.5	1434.5	520	1409.5	1401	1402	1415	304	1443.5	1444	1437	1527	1526.5	1496	1541	1505.5	1508	1442	109	538	1416	1437	185	236	1413	1435.5	1463.5	819	1504.5	549	1481.5	1438.5	60	265	294	1536
miRNA_miR-546	1363	37	260	1428	312	724	1443	382	14	129	39	17	519	533	1434.5	1462	305	1401	1402	1415	258	1443.5	1444	324	1527	1526.5	1496	350	1505.5	99	424	1450.5	1432	1416	1437	1450.5	202	1413	243	1463.5	1535	1504.5	1532.5	1481.5	286	1436	493	149	112
miRNA_miR-547-3p	1363	1422.5	1404.5	1428	1438.5	445	1443	1482.5	206	1583	158	1588.5	1450.5	1457.5	1434.5	1462	1409.5	1401	1402	1415	1428	400	1444	565	1527	1526.5	1496	1541	1505.5	256	279	1450.5	1432	1416	1437	1450.5	1418	1413	1435.5	1463.5	1535	1504.5	1532.5	1481.5	1438.5	1436	1473	1462	1536
miRNA_miR-547-5p	1363	347	1404.5	1428	505	1483.5	501	1482.5	1561	1583	1591.5	1588.5	1450.5	357	1434.5	270	1409.5	1401	1402	1415	344	1443.5	499	1437	479	221	1496	1541	1505.5	1508	1442	1450.5	1432	1416	1437	1450.5	1418	1413	1435.5	1463.5	657	1504.5	1532.5	440	1438.5	1436	125	1462	1536
miRNA_miR-551b-3p	1363	1422.5	1404.5	1428	1438.5	1483.5	1443	1482.5	1561	1583	1591.5	1588.5	1450.5	1457.5	1434.5	1462	1409.5	1401	1402	1415	1428	1443.5	1444	1437	1527	1526.5	1496	1541	1505.5	1508	1442	1450.5	1432	1416	1437	1450.5	1418	1413	1435.5	1463.5	1535	1504.5	1532.5	1481.5	1438.5	1436	1473	1462	1536
miRNA_miR-551b-5p	347	541	1404.5	1428	1438.5	148	1443	233	703	1583	1591.5	904	1450.5	1457.5	1434.5	1462	1409.5	1401	487	1415	1428	1443.5	184	506	547	1526.5	329	1541	174	278	1442	521	1432	537	1437	1450.5	1418	1413	551	1463.5	1535	1504.5	251	1481.5	21	128	29	1462	487
miRNA_miR-5615-3p	1363	405	1404.5	1428	1438.5	467	1443	1482.5	775	692	488	1588.5	1450.5	1457.5	1434.5	1462	1409.5	1401	164	1415	1428	1443.5	1444	1437	1527	457	1496	1541	1505.5	1508	1442	1450.5	344	534	1437	1450.5	1418	96	260	1463.5	193	1504.5	1532.5	1481.5	1438.5	175	491	1462	337
miRNA_miR-5615-5p	1363	1422.5	1404.5	1428	1438.5	1483.5	1443	1482.5	257	1583	1591.5	1588.5	1450.5	383	1434.5	631	1409.5	1401	307	1415	1428	1443.5	1444	1437	1527	1526.5	448	1541	118	1508	405	1450.5	1432	1416	1437	1450.5	1418	1413	1435.5	145	283	105	1532.5	175	1438.5	419	1473	1462	1536
miRNA_miR-5616-3p	1363	469	1404.5	1428	83	473	1443	1482.5	588	1583	1591.5	1588.5	1450.5	45	1434.5	293	261	304	1402	1415	1428	1443.5	1444	1437	1527	1526.5	1496	328	1505.5	1508	1442	1450.5	1432	1416	1437	116	1418	1413	345	1463.5	1535	84	1532.5	1481.5	1438.5	1436	437	1462	1536
miRNA_miR-5616-5p	1363	1422.5	1404.5	1428	1438.5	1483.5	1443	298	18	55	186	81	1450.5	1457.5	521	1462	1409.5	1401	1402	1415	1428	1443.5	1444	1437	1527	1526.5	1496	1541	1505.5	1508	1442	1450.5	1432	327	242	1450.5	243	1413	1435.5	577	621	261	414	1481.5	1438.5	1436	1473	1462	1536
miRNA_miR-5617-3p	372	1422.5	170	1428	1438.5	1483.5	486	438	380	1583	1591.5	1588.5	1450.5	1457.5	1434.5	667	1409.5	1401	1402	385	1428	1443.5	1444	1437	1527	1526.5	1496	1541	1505.5	1508	1442	498	1432	1416	1437	1450.5	1418	1413	162	1463.5	1535	1504.5	1532.5	1481.5	1438.5	1436	1473	463	544
miRNA_miR-5617-5p	1363	1422.5	1404.5	608	1438.5	112	1443	1482.5	99	19	1591.5	112	1450.5	1457.5	1434.5	504	1409.5	1401	371	1415	1428	1443.5	1444	1437	733	1526.5	1496	1541	1505.5	68	376	1450.5	1432	1416	1437	1450.5	351	1413	1435.5	1463.5	238	1504.5	665	495	1438.5	1436	547	634	1536
miRNA_miR-5618-3p	1363	1422.5	1404.5	428	1438.5	1483.5	1443	1482.5	1561	1583	1591.5	1588.5	1450.5	1457.5	1434.5	1462	1409.5	1401	1402	213	1428	1443.5	1444	1437	1527	1526.5	602	1541	1505.5	1508	1442	1450.5	1432	1416	1437	1450.5	1418	1413	1435.5	1463.5	789	1504.5	1532.5	1481.5	1438.5	289	1473	1462	1536
miRNA_miR-5618-5p	1363	1422.5	1404.5	1428	1438.5	1483.5	1443	1482.5	1561	1583	1591.5	1588.5	1450.5	1457.5	1434.5	1462	1409.5	1401	1402	173	1428	1443.5	1444	1437	477	603	281	1541	1505.5	1508	1442	475	1432	1416	1437	368	1418	323	1435.5	1463.5	1535	1504.5	375	1481.5	1438.5	1436	1473	1462	1536
miRNA_miR-5619-3p	1363	1422.5	1404.5	1428	1438.5	1483.5	1443	1482.5	1561	1583	1591.5	327	1450.5	668	1434.5	1462	1409.5	1401	1402	1415	1428	396	1444	1437	1527	1526.5	1496	1541	622	1508	1442	1450.5	623	206	1437	476	1418	1413	1435.5	416	1535	1504.5	1532.5	1481.5	1438.5	1436	1473	568	1536
miRNA_miR-5619-5p	1363	1422.5	1404.5	1428	1438.5	1483.5	1443	1482.5	1561	1583	1591.5	1588.5	1450.5	1457.5	401	1462	1409.5	1401	1402	1415	142	187	1444	1437	1527	1526.5	1496	1541	1505.5	599	1442	1450.5	1432	1416	1437	647	1418	339	1435.5	175	570	1504.5	1532.5	98	1438.5	254	1473	1462	1536
miRNA_miR-5620-3p	1363	1422.5	351	1428	1438.5	1483.5	1443	1482.5	1561	677	710	1588.5	1450.5	1457.5	288	1462	1409.5	1401	1402	1415	1428	1443.5	1444	1437	1527	283	1496	1541	1505.5	1508	1442	509	467	1416	1437	1450.5	1418	1413	1435.5	309	1535	1504.5	1532.5	1481.5	1438.5	1436	1473	1462	1536
miRNA_miR-5620-5p	1363	1422.5	1404.5	1428	1438.5	1483.5	481	1482.5	1561	1583	1591.5	1588.5	509	1457.5	1434.5	1462	1409.5	1401	1402	1415	1428	1443.5	1444	1437	1527	1526.5	1496	1541	1505.5	1508	1442	1450.5	1432	1416	1437	341	1418	1413	1435.5	1463.5	1535	1504.5	1532.5	1481.5	1438.5	1436	1473	1462	1536
miRNA_miR-5621-3p	1363	1422.5	1404.5	1428	1438.5	1483.5	1443	1482.5	263	326	72	605	1450.5	294	1434.5	1462	1409.5	1401	1402	1415	1428	1443.5	1444	391	1527	1526.5	1496	735	1505.5	1508	1442	1450.5	1432	466	1437	1450.5	1418	1413	322	1463.5	596	1504.5	1532.5	1481.5	1438.5	1436	1473	1462	409
miRNA_miR-5621-5p	1363	1422.5	1404.5	1428	1438.5	1483.5	312	1482.5	1561	1583	641	169	1450.5	642	1434.5	253	1409.5	1401	1402	576	1428	1443.5	1444	1437	1527	1526.5	612	1541	1505.5	1508	1442	1450.5	1432	1416	1437	193	63	56	391	1463.5	291	1504.5	1532.5	1481.5	1438.5	411	398	1462	101
miRNA_miR-5622-3p	1363	1422.5	1404.5	1428	1438.5	1483.5	1443	1482.5	245	70	357	1588.5	1450.5	1457.5	1434.5	1462	1409.5	1401	1402	258	1428	1443.5	1444	1437	487	1526.5	1496	467	173	476	1442	1450.5	1432	275	1437	1450.5	1418	1413	1435.5	1463.5	685	1504.5	720	1481.5	1438.5	1436	1473	1462	1536
miRNA_miR-5622-5p	464	1422.5	1404.5	1428	1438.5	1483.5	1443	1482.5	1561	1583	1591.5	1588.5	1450.5	632	1434.5	1462	314	1401	1402	1415	1428	614	1444	314	1527	1526.5	1496	1541	1505.5	1508	496	1450.5	280	1416	464	1450.5	1418	1413	1435.5	1463.5	1535	177	686	1481.5	1438.5	1436	1473	491	223
miRNA_miR-5623-3p	344	1422.5	526	356	1438.5	178	1443	1482.5	1561	538	1591.5	1588.5	427	47	1434.5	1462	1409.5	1401	356	150	104	1443.5	1444	481	113	1526.5	1496	1541	1505.5	1508	1442	1450.5	1432	335	1437	90	406	1413	433	1463.5	549	1504.5	391	1481.5	1438.5	1436	1473	263	1536
miRNA_miR-5623-5p	1363	306	1404.5	1428	1438.5	1483.5	1443	265	351	1583	1591.5	311	1450.5	579	356	209	550	1401	1402	1415	1428	1443.5	1444	1437	1527	674	1496	1541	1505.5	1508	1442	1450.5	1432	1416	1437	420	1418	1413	1435.5	1463.5	395	1504.5	1532.5	1481.5	1438.5	353	514	1462	1536
miRNA_miR-5624-3p	474	1422.5	1404.5	1428	1438.5	1483.5	1443	1482.5	1561	1583	355	1588.5	1450.5	313	1434.5	1462	1409.5	1401	1402	1415	1428	1443.5	618	1437	703	288	1496	1541	1505.5	292	1442	1450.5	1432	491	1437	1450.5	1418	1413	1435.5	1463.5	1535	734	533	1481.5	1438.5	1436	1473	287	182
miRNA_miR-5624-5p	1363	1422.5	1404.5	1428	1438.5	1483.5	1443	1482.5	1561	1583	1591.5	353	1450.5	1457.5	1434.5	1462	1409.5	1401	1402	1415	1428	1443.5	1444	1437	1527	1526.5	1496	1541	1505.5	1508	1442	510	1432	1416	1437	1450.5	1418	349	1435.5	1463.5	1535	1504.5	138	1481.5	1438.5	1436	1473	1462	1536
miRNA_miR-5625-3p	350	1422.5	210	1428	1438.5	1483.5	612	1482.5	1561	485	1591.5	671	1450.5	1457.5	1434.5	1462	441	1401	1402	244	1428	1443.5	1444	1437	1527	377	1496	462	1505.5	1508	518	1450.5	140	1416	1437	1450.5	1418	1413	1435.5	683	1535	1504.5	1532.5	1481.5	1438.5	1436	1473	1462	1536
miRNA_miR-5625-5p	1363	1422.5	1404.5	1428	378	1483.5	1443	124	1561	1583	1591.5	1588.5	1450.5	1457.5	1434.5	1462	1409.5	1401	1402	273	1428	1443.5	1444	1437	1527	1526.5	1496	1541	1505.5	1508	1442	283	1432	1416	1437	1450.5	1418	1413	1435.5	1463.5	1535	354	1532.5	299	1438.5	1436	1473	1462	1536
miRNA_miR-5626-3p	1363	1422.5	1404.5	1428	287	248	1443	1482.5	558	1583	1591.5	800	1450.5	1457.5	1434.5	1462	1409.5	1401	1402	1415	1428	1443.5	1444	1437	277	1526.5	1496	1541	1505.5	344	1442	1450.5	1432	1416	1437	1450.5	1418	1413	1435.5	1463.5	1535	1504.5	1532.5	657	1438.5	1436	1473	1462	1536
miRNA_miR-5626-5p	1363	1422.5	1404.5	1428	1438.5	1483.5	1443	1482.5	1561	1583	1591.5	824	216	1457.5	1434.5	53	1409.5	1401	320	1415	1428	585	595	1437	1527	1526.5	1496	1541	1505.5	330	1442	1450.5	1432	310	1437	1450.5	1418	248	1435.5	1463.5	110	140	1532.5	1481.5	1438.5	1436	1473	1462	815
miRNA_miR-5627-3p	270	1422.5	550	1428	586	1483.5	330	310	637	921	940	115	1450.5	1457.5	1434.5	1462	1409.5	1401	1402	1415	1428	321	570	447	1527	1526.5	1496	518	1505.5	377	185	1450.5	1432	1416	1437	1450.5	1418	1413	1435.5	1463.5	485	475	304	1481.5	1438.5	1436	1473	573	792
miRNA_miR-5627-5p	1363	1422.5	1404.5	1428	1438.5	1483.5	236	1482.5	1561	579	904	536	544	1457.5	1434.5	218	1409.5	1401	1402	1415	1428	553	1444	1437	1527	292	307	252	1505.5	158	1442	1450.5	1432	1416	1437	1450.5	1418	1413	1435.5	262	101	1504.5	584	1481.5	1438.5	1436	1473	1462	732
miRNA_miR-568	1363	1422.5	1404.5	1428	1438.5	1483.5	1443	1482.5	774	1583	1591.5	514	1450.5	1457.5	1434.5	1462	1409.5	1401	1402	1415	182	1443.5	114	496	1527	1526.5	1496	514	151	1508	1442	1450.5	160	1416	1437	1450.5	174	1413	1435.5	138	1535	752	1532.5	160	257	494	46	320	1536
miRNA_miR-5709-3p	1363	1422.5	1404.5	1428	1438.5	1483.5	1443	514	1561	128	442	243	1450.5	1457.5	382	431	1409.5	1401	1402	1415	1428	1443.5	1444	1437	1527	366	1496	1541	1505.5	1508	1442	1450.5	94	1416	1437	1450.5	1418	1413	1435.5	1463.5	1535	1504.5	487	1481.5	1438.5	1436	1473	1462	1536
miRNA_miR-5709-5p	1363	1422.5	1404.5	1428	489	113	1443	1482.5	1561	1583	1591.5	1588.5	1450.5	1457.5	1434.5	1462	1409.5	1401	1402	394	1428	1443.5	1444	1437	1527	272	1496	1541	1505.5	1508	1442	1450.5	1432	1416	1437	1450.5	1418	1413	415	1463.5	1535	1504.5	565	1481.5	1438.5	1436	189	1462	1536
miRNA_miR-5710	1363	455	1404.5	1428	1438.5	332	540	176	104	1583	189	554	1450.5	1457.5	1434.5	291	1409.5	1401	1402	1415	1428	1443.5	1444	1437	1527	629	1496	723	1505.5	1508	1442	1450.5	1432	1416	1437	1450.5	124	1413	1435.5	579	1535	1504.5	282	1481.5	1438.5	559	1473	1462	1536
miRNA_miR-574-3p	1363	100	1404.5	264	111	34	49	152	197	291	115	428	481	418	51	83	1409.5	1401	1402	287	1428	1443.5	1444	1437	138	503	1496	178	439	1508	1442	1450.5	1432	1416	1437	1450.5	61	209	58	121	270	1504.5	659	1481.5	1438.5	1436	40	1462	72
miRNA_miR-574-5p	1363	1422.5	267	1428	1438.5	406	1443	1482.5	1561	404	162	215	1450.5	1457.5	399	1462	1409.5	450	345	196	1428	1443.5	213	1437	315	1526.5	1496	781	1505.5	1508	349	1450.5	1432	1416	204	1450.5	1418	1413	1435.5	386	731	1504.5	536	608	1438.5	1436	1473	1462	285
miRNA_miR-582-3p	1363	1422.5	1404.5	1428	40	62	74	390	1561	1583	1591.5	689	1450.5	1457.5	1434.5	1462	1409.5	1401	1402	1415	496	1443.5	1444	1437	1527	1526.5	1496	1541	1505.5	1508	1442	1450.5	1432	1416	1437	1450.5	1418	1413	1435.5	652	1535	1504.5	1532.5	1481.5	1438.5	1436	1473	1462	1536
miRNA_miR-582-5p	1363	1422.5	1404.5	518	1438.5	1483.5	1443	618	59	639	85	1588.5	471	1457.5	201	1462	1409.5	1401	1402	1415	501	1443.5	1444	1437	1527	398	562	760	353	707	1442	1450.5	1432	289	1437	1450.5	134	1413	1435.5	1463.5	1535	721	1532.5	1481.5	547	1436	69	35	1536
miRNA_miR-590-3p	265	155	1404.5	426	1438.5	546	1443	1482.5	1561	787	765	1588.5	1450.5	1457.5	1434.5	1462	79	1401	300	185	400	640	1444	1437	37	189	211	720	212	267	1442	159	1432	1416	1437	337	533	1413	1435.5	1463.5	357	234	1532.5	1481.5	610	1436	1473	1462	502
miRNA_miR-590-5p	1363	1422.5	1404.5	1428	582	1483.5	1443	1482.5	1561	1583	1591.5	1588.5	1450.5	1457.5	1434.5	263	1409.5	1401	528	1415	1428	1443.5	1444	1437	1527	1526.5	313	1541	1505.5	1508	1442	1450.5	1432	1416	1437	1450.5	1418	1413	1435.5	1463.5	1535	1504.5	1532.5	1481.5	618	539	331	139	655
miRNA_miR-592-3p	1363	1422.5	1404.5	1428	1438.5	1483.5	1443	1482.5	1561	1583	1591.5	1588.5	1450.5	1457.5	1434.5	1462	518	1401	1402	1415	1428	1443.5	1444	1437	1527	1526.5	287	1541	1505.5	1508	1442	1450.5	1432	1416	1437	1450.5	1418	1413	1435.5	1463.5	626	1504.5	1532.5	1481.5	1438.5	1436	1473	1462	1536
miRNA_miR-592-5p	245	1422.5	1404.5	1428	479	1483.5	1443	1482.5	309	139	1591.5	79	267	1457.5	1434.5	625	1409.5	1401	1402	1415	293	538	1444	1437	1527	1526.5	1496	1541	222	244	1442	272	393	1416	1437	1450.5	1418	533	1435.5	1463.5	1535	1504.5	735	352	1438.5	1436	1473	1462	1536
miRNA_miR-598-3p	1363	486	1404.5	1428	1438.5	1483.5	1443	1482.5	1561	1583	1591.5	1588.5	1450.5	46	1434.5	1462	367	1401	1402	1415	1428	1443.5	1444	1437	1527	1526.5	1496	1541	1505.5	1508	1442	1450.5	1432	1416	1437	1450.5	1418	1413	1435.5	1463.5	1535	521	1532.5	1481.5	156	1436	1473	1462	1536
miRNA_miR-598-5p	1363	1422.5	1404.5	1428	1438.5	1483.5	1443	713	1561	1583	1591.5	1588.5	64	36	116	171	1409.5	1401	1402	212	1428	1443.5	1444	164	1527	1526.5	1496	359	1505.5	1508	1442	1450.5	539	1416	1437	1450.5	1418	1413	145	61	1535	1504.5	1532.5	1481.5	1438.5	1436	1473	1462	822
miRNA_miR-599	1363	1422.5	1404.5	502	1438.5	1483.5	1443	121	1561	239	46	1588.5	1450.5	332	1434.5	1462	1409.5	1401	238	251	1428	325	585	1437	1527	709	1496	834	1505.5	1508	1442	1450.5	1432	1416	1437	1450.5	1418	1413	261	1463.5	612	1504.5	474	1481.5	1438.5	1436	1473	1462	1536
miRNA_miR-615-3p	1363	1422.5	1404.5	1428	1438.5	1483.5	1443	1482.5	1561	1583	1591.5	196	1450.5	1457.5	1434.5	1462	1409.5	1401	1402	1415	1428	1443.5	476	1437	1527	1526.5	1496	1541	1505.5	1508	1442	1450.5	150	1416	347	1450.5	1418	1413	1435.5	1463.5	1535	1504.5	1532.5	1481.5	1438.5	477	1473	1462	588
miRNA_miR-615-5p	1363	1422.5	1404.5	1428	1438.5	487	1443	181	178	15	147	678	656	1457.5	1434.5	1462	544	1401	52	1415	1428	1443.5	1444	1437	1527	428	434	1541	1505.5	1508	583	1450.5	1432	1416	107	1450.5	1418	1413	1435.5	1463.5	406	1504.5	1532.5	1481.5	1438.5	469	1473	1462	1536
miRNA_miR-6237	1363	1422.5	1404.5	613	1438.5	1483.5	1443	130	1561	1583	1591.5	1588.5	425	528	1434.5	214	1409.5	1401	1402	1415	1428	1443.5	1444	1437	1527	133	1496	1541	1505.5	1508	437	1450.5	1432	1416	1437	1450.5	1418	1413	1435.5	1463.5	1535	1504.5	631	1481.5	1438.5	1436	1473	1462	1536
miRNA_miR-6238	1363	230	1404.5	504	396	1483.5	1443	531	71	1583	88	1588.5	1450.5	1457.5	1434.5	1462	405	1401	1402	153	172	1443.5	1444	1437	806	132	254	1541	126	1508	1442	323	1432	1416	1437	1450.5	1418	1413	1435.5	1463.5	1535	1504.5	1532.5	651	377	1436	387	1462	1536
miRNA_miR-6239	1363	95	1404.5	1428	159	1483.5	1443	1482.5	1561	1583	1591.5	1588.5	1450.5	1457.5	1434.5	1462	1409.5	1401	1402	1415	1428	117	1444	1437	1527	1526.5	1496	1541	62	1508	91	466	1432	1416	1437	1450.5	1418	1413	486	210	1535	1504.5	1532.5	1481.5	1438.5	1436	1473	1462	1536
miRNA_miR-6240	1363	312	534	1428	1438.5	514	296	348	1561	878	1591.5	1588.5	1450.5	1457.5	1434.5	1462	1409.5	1401	1402	229	1428	148	1444	1437	1527	1526.5	684	715	1505.5	1508	1442	1450.5	1432	232	1437	96	1418	1413	1435.5	624	493	700	1532.5	1481.5	281	1436	482	272	342
miRNA_miR-6241	1363	1422.5	1404.5	1428	1438.5	1483.5	1443	1482.5	1561	1583	1591.5	1588.5	1450.5	1457.5	1434.5	1462	1409.5	1401	1402	1415	1428	1443.5	1444	1437	1527	1526.5	1496	1541	1505.5	1508	1442	1450.5	1432	1416	1437	1450.5	1418	1413	1435.5	1463.5	1535	1504.5	1532.5	1481.5	1438.5	1436	1473	1462	1536
miRNA_miR-6244	1363	1422.5	1404.5	1428	1438.5	464	1443	1482.5	1561	409	1591.5	256	329	1457.5	1434.5	1462	1409.5	1401	106	1415	1428	372	526	1437	1527	326	107	1541	1505.5	1508	1442	1450.5	1432	1416	474	1450.5	1418	1413	1435.5	241	1535	1504.5	1532.5	1481.5	1438.5	1436	1473	1462	1536
miRNA_miR-6335	1363	1422.5	1404.5	1428	1438.5	1483.5	1443	1482.5	1561	1583	1591.5	1588.5	1450.5	1457.5	1434.5	559	1409.5	1401	479	1415	1428	1443.5	1444	1437	792	1526.5	1496	196	1505.5	1508	1442	1450.5	1432	313	1437	1450.5	1418	1413	1435.5	1463.5	392	1504.5	1532.5	1481.5	1438.5	1436	341	1462	1536
miRNA_miR-6336	1363	1422.5	1404.5	1428	1438.5	1483.5	1443	1482.5	1561	1583	1591.5	1588.5	1450.5	1457.5	1434.5	1462	1409.5	1401	1402	1415	1428	1443.5	1444	1437	1527	1526.5	1496	1541	1505.5	1508	1442	1450.5	1432	1416	1437	1450.5	1418	1413	1435.5	1463.5	1535	1504.5	1532.5	1481.5	1438.5	1436	1473	1462	1536
miRNA_miR-6337	1363	1422.5	493	1428	331	585	1443	1482.5	38	743	577	365	1450.5	1457.5	1434.5	1462	1409.5	1401	512	566	1428	450	567	1437	1527	54	736	344	1505.5	1508	1442	203	127	1416	1437	1450.5	1418	1413	1435.5	1463.5	672	1504.5	1532.5	1481.5	1438.5	1436	709	1462	145
miRNA_miR-6338	1363	1422.5	1404.5	1428	1438.5	1483.5	1443	1482.5	692	1583	1591.5	1588.5	1450.5	128	1434.5	1462	1409.5	1401	1402	1415	297	1443.5	1444	1437	1527	1526.5	515	477	725	1508	1442	523	1432	1416	316	1450.5	1418	1413	319	1463.5	1535	221	642	1481.5	1438.5	375	292	1462	1536
miRNA_miR-6339	1363	1422.5	1404.5	1428	1438.5	1483.5	1443	1482.5	1561	1583	1591.5	1588.5	1450.5	1457.5	1434.5	400	1409.5	1401	1402	1415	1428	1443.5	1444	1437	338	1526.5	1496	1541	683	1508	1442	1450.5	480	1416	1437	1450.5	1418	1413	118	283	1535	1504.5	1532.5	1481.5	1438.5	1436	527	1462	1536
miRNA_miR-6340	1363	1422.5	1404.5	1428	1438.5	198	608	1482.5	691	1583	1591.5	214	1450.5	1457.5	1434.5	1462	282	1401	1402	1415	1428	1443.5	1444	1437	1527	411	1496	1541	1505.5	1508	1442	560	524	1416	542	1450.5	1418	564	1435.5	1463.5	1535	1504.5	1532.5	1481.5	1438.5	1436	1473	1462	172
miRNA_miR-6341	419	1422.5	1404.5	462	1438.5	1483.5	1443	1482.5	802	1583	1591.5	1588.5	1450.5	1457.5	1434.5	436	1409.5	1401	1402	570	1428	385	1444	1437	766	778	1496	826	376	1508	1442	1450.5	1432	1416	1437	1450.5	1418	521	1435.5	1463.5	1535	1504.5	1532.5	1481.5	1438.5	614	668	1462	1536
miRNA_miR-6342	1363	1422.5	1404.5	569	1438.5	1483.5	607	232	1561	558	1591.5	513	1450.5	1457.5	1434.5	1462	1409.5	1401	1402	1415	255	555	1444	1437	1527	1526.5	1496	1541	733	1508	1442	1450.5	1432	1416	1437	519	1418	526	1435.5	448	1535	770	1532.5	525	1438.5	503	1473	1462	1536
miRNA_miR-6343	76	1422.5	77	98	1438.5	1483.5	178	358	1561	412	339	431	1450.5	1457.5	1434.5	418	1409.5	1401	1402	1415	1428	1443.5	1444	176	404	1526.5	507	68	1505.5	1508	1442	1450.5	1432	1416	125	1450.5	1418	1413	1435.5	194	55	1504.5	1532.5	1481.5	117	489	1473	281	1536
miRNA_miR-6344	145	1422.5	1404.5	1428	536	299	1443	1482.5	503	1583	1591.5	1588.5	1450.5	1457.5	211	99	155	1401	1402	445	1428	1443.5	641	1437	1527	1526.5	1496	80	1505.5	1508	436	1450.5	200	1416	1437	1450.5	1418	1413	576	1463.5	1535	1504.5	405	1481.5	1438.5	1436	175	1462	1536
miRNA_miR-6345	1363	1422.5	1404.5	1428	1438.5	558	1443	1482.5	1561	1583	1591.5	438	1450.5	1457.5	1434.5	1462	1409.5	1401	1402	1415	1428	1443.5	1444	484	1527	798	387	1541	1505.5	1508	1442	432	552	568	1437	1450.5	441	1413	1435.5	1463.5	1535	682	1532.5	686	498	1436	682	1462	1536
miRNA_miR-6346	1363	190	408	1428	1438.5	1483.5	213	1482.5	1561	263	1591.5	1588.5	1450.5	1457.5	1434.5	426	1409.5	1401	67	1415	1428	1443.5	1444	1437	232	1526.5	1496	562	1505.5	491	1442	1450.5	1432	1416	1437	342	1418	1413	1435.5	1463.5	1535	1504.5	1532.5	1481.5	29	1436	1473	1462	1536
miRNA_miR-6347	1363	1422.5	1404.5	1428	1438.5	1483.5	1443	1482.5	1561	1583	1591.5	1588.5	1450.5	1457.5	1434.5	1462	1409.5	1401	1402	1415	1428	1443.5	1444	1437	1527	1526.5	1496	1541	1505.5	1508	1442	1450.5	1432	1416	1437	1450.5	1418	1413	1435.5	1463.5	1535	1504.5	1532.5	1481.5	1438.5	1436	1473	1462	1536
miRNA_miR-6348	1363	1422.5	1404.5	1428	1438.5	1483.5	309	1482.5	568	1583	1591.5	631	1450.5	384	589	558	1409.5	1401	1402	1415	1428	271	1444	1437	695	1526.5	1496	1541	1505.5	1508	1442	1450.5	91	1416	1437	167	1418	1413	1435.5	1463.5	1535	1504.5	61	270	1438.5	1436	1473	1462	163
miRNA_miR-6349	1363	1422.5	1404.5	1428	171	641	1443	539	1561	686	678	1588.5	1450.5	1457.5	1434.5	1462	1409.5	544	1402	1415	1428	1443.5	236	445	1527	1526.5	1496	1541	392	325	1442	1450.5	1432	1416	1437	1450.5	1418	1413	426	1463.5	783	1504.5	1532.5	409	1438.5	265	1473	1462	1536
miRNA_miR-6350	257	355	1404.5	1428	1438.5	1483.5	1443	1482.5	1561	1583	1591.5	1588.5	1450.5	1457.5	1434.5	37	1409.5	1401	193	1415	1428	1443.5	1444	54	240	449	195	565	462	297	1442	1450.5	1432	1416	1437	404	1418	1413	1435.5	1463.5	466	1504.5	1532.5	507	150	1436	245	1462	1536
miRNA_miR-6351	1363	72	1404.5	1428	146	1483.5	1443	1482.5	1561	1583	1591.5	1588.5	1450.5	1457.5	1434.5	1462	1409.5	1401	1402	1415	1428	109	1444	1437	1527	1526.5	1496	1541	64	308	246	435	1432	1416	1437	1450.5	1418	1413	498	167	1535	1504.5	1532.5	1481.5	1438.5	1436	674	1462	1536
miRNA_miR-6352	1363	1422.5	1404.5	1428	1438.5	1483.5	1443	92	1561	437	319	640	1450.5	1457.5	206	653	1409.5	1401	1402	1415	1428	1443.5	1444	1437	1527	1526.5	417	1541	1505.5	439	1442	126	1432	1416	1437	1450.5	1418	1413	1435.5	1463.5	1535	676	1532.5	1481.5	1438.5	269	278	368	1536
miRNA_miR-6353	1363	191	1404.5	1428	1438.5	1483.5	1443	1482.5	1561	1583	1591.5	1588.5	599	210	1434.5	1462	1409.5	1401	1402	1415	417	1443.5	321	1437	1527	1526.5	1496	1541	422	1508	1442	1450.5	1432	1416	471	1450.5	1418	1413	1435.5	1463.5	1535	1504.5	1532.5	630	1438.5	1436	1473	1462	687
miRNA_miR-6354	1363	1422.5	1404.5	1428	1438.5	1483.5	1443	1482.5	1561	1583	510	483	1450.5	1457.5	1434.5	1462	1409.5	1401	1402	1415	408	1443.5	582	1437	1527	589	196	1541	1505.5	533	550	587	239	209	1437	1450.5	1418	176	434	223	817	513	1532.5	1481.5	1438.5	1436	1473	1462	75
miRNA_miR-6355	1363	1422.5	245	1428	1438.5	1483.5	1443	1482.5	1561	1583	1591.5	1588.5	1450.5	523	1434.5	500	1409.5	1401	1402	1415	1428	1443.5	1444	1437	1527	807	1496	1541	1505.5	149	1442	273	1432	1416	1437	1450.5	1418	1413	1435.5	1463.5	1535	121	1532.5	1481.5	1438.5	367	1473	1462	1536
miRNA_miR-6356	369	1422.5	1404.5	1428	563	139	507	1482.5	1561	1583	815	179	1450.5	1457.5	1434.5	92	1409.5	297	1402	1415	1428	1443.5	1444	589	1527	1526.5	1496	1541	1505.5	384	1442	1450.5	1432	1416	1437	1450.5	1418	1413	1435.5	1463.5	325	620	1532.5	1481.5	1438.5	390	1473	1462	252
miRNA_miR-6357	1363	1422.5	1404.5	1428	488	1483.5	308	1482.5	435	1583	1591.5	1588.5	1450.5	1457.5	1434.5	1462	1409.5	1401	1402	1415	1428	1443.5	1444	1437	1527	1526.5	257	1541	1505.5	1508	1442	1450.5	1432	1416	1437	1450.5	1418	1413	1435.5	1463.5	1535	337	1532.5	701	1438.5	278	572	161	695
miRNA_miR-6358	1363	1422.5	234	1428	1438.5	1483.5	1443	1482.5	704	598	1591.5	598	1450.5	1457.5	1434.5	1462	1409.5	1401	1402	1415	1428	1443.5	1444	1437	304	1526.5	1496	1541	1505.5	1508	1442	236	1432	1416	1437	1450.5	1418	460	194	1463.5	1535	1504.5	1532.5	537	1438.5	1436	1473	1462	91
miRNA_miR-6359	1363	1422.5	559	1428	1438.5	1483.5	195	1482.5	231	1583	165	294	120	1457.5	1434.5	1462	1409.5	286	113	143	1428	1443.5	1444	436	1527	613	1496	1541	1505.5	372	105	511	501	1416	292	398	1418	1413	240	477	1535	1504.5	1532.5	1481.5	1438.5	459	1473	1462	134
miRNA_miR-6360	1363	481	1404.5	1428	1438.5	1483.5	1443	1482.5	1561	1583	1591.5	1588.5	1450.5	1457.5	1434.5	1462	1409.5	1401	1402	1415	1428	1443.5	1444	1437	1527	1526.5	1496	247	1505.5	1508	1442	1450.5	1432	1416	1437	1450.5	1418	1413	1435.5	1463.5	1535	1504.5	1532.5	323	1438.5	1436	1473	1462	1536
miRNA_miR-6361	367	1422.5	324	1428	1438.5	1483.5	613	100	449	1583	811	1588.5	1450.5	631	1434.5	1462	1409.5	1401	1402	1415	1428	1443.5	1444	1437	1527	1526.5	1496	1541	638	1508	1442	1450.5	1432	1416	1437	1450.5	1418	1413	1435.5	1463.5	1535	587	1532.5	634	1438.5	463	1473	1462	499
miRNA_miR-6362	1363	429	459	1428	1438.5	1483.5	1443	1482.5	1561	555	1591.5	772	1450.5	1457.5	500	455	1409.5	1401	333	391	1428	1443.5	340	1437	1527	356	1496	1541	278	475	264	1450.5	106	1416	1437	1450.5	1418	1413	1435.5	330	606	1504.5	323	77	1438.5	1436	1473	256	1536
miRNA_miR-6363	1363	1422.5	1404.5	1428	1438.5	1483.5	1443	1482.5	1561	1583	1591.5	552	1450.5	1457.5	346	305	177	232	1402	1415	1428	1443.5	1444	1437	1527	1526.5	1496	1541	1505.5	1508	1442	1450.5	1432	1416	1437	1450.5	1418	1413	1435.5	1463.5	1535	1504.5	1532.5	1481.5	1438.5	1436	240	1462	1536
miRNA_miR-6364	1363	1422.5	1404.5	1428	1438.5	1483.5	1443	1482.5	1561	1583	1591.5	1588.5	1450.5	1457.5	1434.5	1462	1409.5	1401	1402	1415	1428	1443.5	1444	1437	1527	1526.5	1496	1541	1505.5	1508	1442	1450.5	1432	1416	1437	1450.5	1418	357	1435.5	1463.5	1535	1504.5	1532.5	1481.5	1438.5	1436	1473	1462	1536
miRNA_miR-6365	1363	1422.5	1404.5	1428	1438.5	1483.5	1443	1482.5	1561	509	1591.5	1588.5	1450.5	1457.5	1434.5	1462	1409.5	1401	1402	1415	1428	1443.5	1444	1437	1527	1526.5	1496	383	1505.5	1508	1442	1450.5	1432	1416	1437	1450.5	1418	1413	1435.5	1463.5	1535	1504.5	1532.5	1481.5	1438.5	1436	1473	1462	1536
miRNA_miR-6366	1363	1422.5	1404.5	1428	1438.5	1483.5	1443	404	1561	1583	1591.5	1588.5	1450.5	1457.5	1434.5	186	211	1401	363	1415	1428	1443.5	1444	1437	1527	708	1496	1541	1505.5	393	1442	1450.5	1432	200	305	1450.5	1418	1413	1435.5	1463.5	1535	1504.5	1532.5	1481.5	1438.5	1436	1473	1462	275
miRNA_miR-6367	1363	1422.5	281	1428	1438.5	1483.5	1443	1482.5	708	645	717	1588.5	1450.5	1457.5	57	1462	1409.5	1401	1402	1415	1428	1443.5	1444	1437	1527	742	1496	1541	1505.5	673	1442	1450.5	1432	1416	1437	1450.5	1418	1413	1435.5	1463.5	1535	1504.5	1532.5	1481.5	1438.5	1436	1473	1462	1536
miRNA_miR-6368	1363	1422.5	1404.5	1428	412	288	1443	1482.5	1561	337	1591.5	1588.5	1450.5	30	1434.5	634	1409.5	1401	1402	92	246	159	1444	1437	815	297	1496	1541	143	484	1442	380	1432	1416	1437	1450.5	1418	1413	1435.5	622	1535	1504.5	1532.5	1481.5	575	304	283	1462	1536
miRNA_miR-6369	1363	1422.5	249	286	1438.5	1483.5	1443	119	795	1583	895	1588.5	1450.5	1457.5	1434.5	1462	1409.5	1401	1402	353	272	105	1444	1437	740	1526.5	1496	1541	1505.5	1508	1442	1450.5	1432	1416	1437	1450.5	303	416	136	274	1535	1504.5	1532.5	1481.5	1438.5	1436	632	1462	1536
miRNA_miR-6370	1363	1422.5	1404.5	1428	1438.5	1483.5	1443	1482.5	655	1583	483	1588.5	1450.5	1457.5	1434.5	1462	1409.5	1401	1402	1415	1428	1443.5	1444	1437	1527	1526.5	1496	1541	1505.5	1508	1442	1450.5	1432	1416	1437	504	391	1413	1435.5	1463.5	1535	683	646	1481.5	1438.5	1436	1473	1462	1536
miRNA_miR-6371	1363	1422.5	1404.5	1428	1438.5	1483.5	1443	1482.5	1561	704	1591.5	210	1450.5	364	1434.5	663	254	1401	497	1415	1428	1443.5	1444	1437	1527	1526.5	269	1541	1505.5	1508	1442	1450.5	1432	1416	1437	1450.5	1418	566	1435.5	1463.5	1535	442	1532.5	1481.5	1438.5	1436	1473	1462	1536
miRNA_miR-6372	1363	167	1404.5	1428	1438.5	1483.5	600	1482.5	1561	621	1591.5	1588.5	1450.5	194	334	1462	1409.5	1401	1402	254	1428	1443.5	1444	1437	272	1526.5	1496	1541	1505.5	1508	1442	1450.5	1432	1416	1437	1450.5	465	1413	1435.5	437	1535	1504.5	1532.5	119	1438.5	1436	1473	1462	1536
miRNA_miR-6373	414	1422.5	1404.5	1428	1438.5	629	1443	1482.5	1561	739	1591.5	670	1450.5	343	1434.5	1462	1409.5	370	46	1415	236	1443.5	1444	399	154	386	1496	1541	63	171	459	1450.5	1432	1416	275	1450.5	1418	1413	1435.5	1463.5	1535	1504.5	567	1481.5	1438.5	617	1473	1462	118
miRNA_miR-6374	78	1422.5	1404.5	1428	1438.5	1483.5	451	1482.5	1561	580	1591.5	1588.5	1450.5	1457.5	341	297	1409.5	1401	1402	1415	1428	1443.5	1444	268	1527	482	550	294	1505.5	626	1442	1450.5	1432	497	1437	1450.5	1418	1413	1435.5	184	1535	480	1532.5	285	1438.5	341	451	1462	1536
miRNA_miR-6375	1363	1422.5	1404.5	1428	1438.5	1483.5	1443	1482.5	1561	1583	1591.5	1588.5	1450.5	1457.5	1434.5	1462	1409.5	1401	1402	1415	613	1443.5	250	173	1527	1526.5	1496	1541	1505.5	1508	1442	128	1432	1416	1437	1450.5	1418	1413	1435.5	1463.5	1535	1504.5	1532.5	194	1438.5	410	1473	391	1536
miRNA_miR-6376	1363	1422.5	143	1428	1438.5	494	1443	338	649	1583	1591.5	1588.5	1450.5	1457.5	1434.5	1462	1409.5	1401	178	1415	335	1443.5	386	1437	1527	1526.5	1496	1541	1505.5	1508	1442	231	1432	1416	1437	1450.5	1418	1413	397	481	1535	1504.5	1532.5	1481.5	433	1436	1473	1462	334
miRNA_miR-6377	1363	388	1404.5	292	129	296	1443	398	1561	1583	169	1588.5	659	262	449	1462	1409.5	1401	152	1415	1428	1443.5	1444	1437	666	276	1496	520	330	273	1442	356	1432	1416	1437	1450.5	1418	1413	1435.5	82	1535	441	1532.5	1481.5	1438.5	1436	1473	1462	1536
miRNA_miR-6378	231	1422.5	1404.5	1428	1438.5	1483.5	1443	270	1561	593	757	700	1450.5	1457.5	1434.5	1462	1409.5	1401	1402	1415	1428	608	1444	1437	1527	1526.5	1496	327	1505.5	1508	1442	1450.5	559	1416	1437	1450.5	182	1413	1435.5	1463.5	1535	1504.5	1532.5	1481.5	1438.5	1436	280	1462	1536
miRNA_miR-6379	1363	1422.5	1404.5	1428	1438.5	1483.5	1443	1482.5	1561	1583	266	1588.5	1450.5	1457.5	1434.5	1462	1409.5	1401	81	1415	383	487	1444	1437	1527	1526.5	309	502	1505.5	1508	465	1450.5	1432	355	1437	365	1418	1413	1435.5	1463.5	810	1504.5	809	1481.5	1438.5	1436	1473	1462	1536
miRNA_miR-6380	1363	1422.5	1404.5	1428	350	126	1443	1482.5	363	1583	219	1588.5	462	1457.5	1434.5	1462	1409.5	1401	249	1415	1428	1443.5	631	1437	1527	1526.5	651	841	1505.5	1508	1442	316	1432	1416	1437	1450.5	1418	1413	1435.5	1463.5	1535	1504.5	1532.5	1481.5	1438.5	607	1473	1462	310
miRNA_miR-6381	186	1422.5	1404.5	1428	1438.5	1483.5	1443	79	526	1583	100	346	291	516	1434.5	1462	1409.5	1401	1402	1415	1428	1443.5	551	1437	1527	686	1496	634	1505.5	467	633	1450.5	1432	1416	1437	1450.5	1418	1413	1435.5	1463.5	1535	1504.5	1532.5	454	1438.5	1436	1473	1462	1536
miRNA_miR-6382	1363	1422.5	1404.5	1428	1438.5	723	1443	1482.5	1561	1583	1591.5	1588.5	1450.5	1457.5	1434.5	1462	1409.5	543	1402	1415	459	1443.5	1444	1437	1527	1526.5	1496	1541	1505.5	223	1442	1450.5	1432	1416	1437	564	1418	1413	1435.5	1463.5	1535	1504.5	1532.5	1481.5	1438.5	1436	1473	537	664
miRNA_miR-6383	1363	480	1404.5	1428	1438.5	253	1443	1482.5	1561	924	1591.5	1588.5	1450.5	633	1434.5	598	1409.5	1401	1402	1415	1428	1443.5	1444	1437	738	458	1496	1541	1505.5	1508	507	642	1432	1416	1437	1450.5	1418	1413	1435.5	661	1535	463	464	1481.5	607	1436	1473	1462	1536
miRNA_miR-6384	1363	1422.5	1404.5	571	1438.5	1483.5	141	354	1561	1583	748	143	1450.5	1457.5	1434.5	1462	1409.5	1401	1402	1415	1428	332	1444	1437	1527	406	1496	800	1505.5	1508	561	1450.5	441	400	1437	1450.5	226	1413	541	1463.5	1535	1504.5	622	1481.5	1438.5	1436	1473	1462	1536
miRNA_miR-6385	1363	1422.5	1404.5	1428	1438.5	1483.5	1443	1482.5	1561	1583	1591.5	701	1450.5	1457.5	1434.5	619	1409.5	1401	1402	506	1428	1443.5	1444	1437	1527	1526.5	1496	1541	1505.5	1508	1442	1450.5	1432	1416	1437	1450.5	508	1413	1435.5	1463.5	1535	1504.5	1532.5	1481.5	1438.5	1436	1473	1462	1536
miRNA_miR-6386	1363	374	1404.5	1428	1438.5	1483.5	1443	1482.5	475	777	1591.5	1588.5	1450.5	1457.5	365	1462	1409.5	1401	1402	1415	1428	1443.5	1444	1437	1527	1526.5	1496	1541	1505.5	1508	1442	1450.5	32	1416	1437	1450.5	1418	1413	1435.5	1463.5	833	1504.5	1532.5	1481.5	1438.5	1436	1473	1462	1536
miRNA_miR-6387	290	331	299	1428	1438.5	1483.5	199	441	344	81	639	175	1450.5	1457.5	1434.5	1462	1409.5	1401	1402	1415	1428	509	1444	158	1527	1526.5	1496	1541	754	566	1442	1450.5	1432	1416	1437	1450.5	33	1413	1435.5	291	1535	1504.5	1532.5	1481.5	1438.5	1436	1473	1462	702
miRNA_miR-6388	1363	1422.5	470	503	494	1483.5	585	243	1561	726	1591.5	918	576	1457.5	1434.5	1462	1409.5	1401	1402	1415	1428	532	1444	1437	485	88	1496	1541	1505.5	1508	215	1450.5	1432	260	206	1450.5	1418	1413	1435.5	667	779	1504.5	77	169	130	191	42	325	514
miRNA_miR-6389	428	1422.5	1404.5	1428	1438.5	1483.5	1443	592	1561	1583	1591.5	866	1450.5	1457.5	1434.5	554	1409.5	1401	1402	1415	1428	1443.5	1444	1437	718	1526.5	713	377	1505.5	1508	1442	647	1432	1416	1437	1450.5	1418	1413	1435.5	1463.5	1535	1504.5	1532.5	1481.5	1438.5	1436	1473	1462	1536
miRNA_miR-6390	1363	1422.5	310	1428	1438.5	1483.5	1443	332	1561	1583	490	205	1450.5	1457.5	1434.5	1462	317	1401	101	113	495	1443.5	1444	393	377	395	519	131	419	1508	1442	1450.5	1432	1416	1437	402	1418	1413	1435.5	1463.5	1535	1504.5	1532.5	1481.5	1438.5	1436	1473	1462	1536
miRNA_miR-6391	1363	1422.5	367	1428	1438.5	1483.5	1443	1482.5	217	510	1591.5	930	1450.5	1457.5	1434.5	474	159	1401	1402	1415	1428	1443.5	1444	1437	1527	1526.5	1496	1541	1505.5	367	1442	1450.5	210	1416	302	1450.5	1418	395	1435.5	461	1535	1504.5	133	1481.5	1438.5	1436	1473	1462	1536
miRNA_miR-6392-3p	1363	1422.5	1404.5	1428	1438.5	1483.5	1443	1482.5	1561	16	114	1588.5	1450.5	1457.5	1434.5	1462	1409.5	392	367	1415	1428	1443.5	1444	1437	185	1526.5	1496	223	323	1508	1442	1450.5	1432	1416	1437	1450.5	1418	1413	1435.5	1463.5	1535	348	1532.5	1481.5	164	97	241	1462	1536
miRNA_miR-6392-5p	1363	1422.5	1404.5	1428	1438.5	1483.5	1443	1482.5	1561	1583	1591.5	1588.5	1450.5	1457.5	1434.5	1462	1409.5	1401	1402	1415	1428	1443.5	1444	1437	1527	1526.5	1496	1541	1505.5	1508	1442	1450.5	1432	1416	1437	1450.5	1418	1413	1435.5	1463.5	1535	1504.5	1532.5	1481.5	1438.5	1436	1473	1462	1536
miRNA_miR-6393	1363	518	1404.5	179	1438.5	142	230	163	695	1583	556	349	414	1457.5	1434.5	1462	1409.5	401	1402	1415	1428	517	1444	1437	453	1526.5	1496	151	180	196	1442	108	1432	1416	1437	1450.5	1418	1413	1435.5	1463.5	1535	472	1532.5	521	1438.5	1436	1473	1462	1536
miRNA_miR-6394	1363	1422.5	336	1428	1438.5	1483.5	1443	1482.5	1561	776	1591.5	1588.5	1450.5	1457.5	188	1462	1409.5	1401	183	1415	1428	1443.5	1444	1437	1527	1526.5	1496	1541	418	1508	1442	1450.5	1432	1416	217	1450.5	181	1413	1435.5	1463.5	1535	1504.5	1532.5	1481.5	1438.5	1436	1473	1462	1536
miRNA_miR-6395	1363	1422.5	1404.5	1428	1438.5	1483.5	1443	1482.5	1561	1583	1591.5	1588.5	1450.5	644	1434.5	1462	336	1401	1402	393	362	1443.5	1444	1437	577	1526.5	1496	1541	1505.5	1508	1442	1450.5	1432	1416	1437	1450.5	591	1413	1435.5	1463.5	1535	1504.5	1532.5	1481.5	1438.5	388	1473	1462	1536
miRNA_miR-6396	1363	1422.5	1404.5	1428	143	1483.5	1443	1482.5	1561	1583	468	1588.5	1450.5	1457.5	1434.5	1462	1409.5	1401	1402	1415	1428	1443.5	1444	1437	1527	1526.5	447	1541	82	1508	361	526	1432	1416	176	443	1418	316	617	1463.5	328	1504.5	153	366	1438.5	1436	1473	1462	244
miRNA_miR-6397	1363	1422.5	248	1428	402	1483.5	1443	459	477	1583	1591.5	481	1450.5	100	604	1462	1409.5	1401	1402	1415	1428	110	1444	366	1527	1526.5	1496	430	1505.5	532	474	361	1432	211	483	165	1418	1413	473	1463.5	1535	1504.5	1532.5	1481.5	1438.5	1436	423	1462	1536
miRNA_miR-6398	1363	1422.5	1404.5	1428	247	1483.5	133	590	1561	1583	729	319	1450.5	481	1434.5	1462	365	1401	1402	1415	1428	619	261	1437	1527	1526.5	1496	513	65	1508	1442	61	1432	1416	1437	1450.5	546	1413	267	1463.5	372	156	1532.5	1481.5	437	1436	1473	1462	1536
miRNA_miR-6399	1363	1422.5	1404.5	1428	1438.5	1483.5	1443	1482.5	162	113	1591.5	165	1450.5	1457.5	1434.5	1462	1409.5	1401	506	1415	1428	228	1444	1437	1527	284	658	1541	580	585	1442	1450.5	1432	1416	386	1450.5	1418	1413	1435.5	392	745	1504.5	234	1481.5	1438.5	202	1473	1462	1536
miRNA_miR-6400	1363	1422.5	1404.5	1428	1438.5	1483.5	1443	1482.5	293	363	573	1588.5	1450.5	1457.5	1434.5	1462	1409.5	1401	1402	1415	164	182	1444	1437	816	1526.5	1496	771	273	1508	1442	1450.5	1432	573	1437	1450.5	1418	1413	1435.5	1463.5	36	687	59	117	1438.5	1436	1473	530	1536
miRNA_miR-6401	1363	1422.5	429	1428	1438.5	155	1443	1482.5	866	1583	1591.5	1588.5	1450.5	1457.5	505	1462	1409.5	1401	1402	1415	64	1443.5	589	1437	1527	1526.5	1496	694	1505.5	332	1442	1450.5	290	1416	1437	220	1418	1413	1435.5	1463.5	478	1504.5	1532.5	1481.5	302	1436	1473	103	1536
miRNA_miR-6402	1363	1422.5	1404.5	1428	1438.5	1483.5	1443	1482.5	760	1583	732	1588.5	1450.5	1457.5	1434.5	234	1409.5	1401	1402	1415	1428	1443.5	1444	1437	1527	1526.5	1496	1541	1505.5	1508	1442	1450.5	1432	1416	1437	1450.5	1418	1413	1435.5	1463.5	670	655	1532.5	1481.5	1438.5	1436	1473	1462	1536
miRNA_miR-6403	1363	1422.5	1404.5	1428	1438.5	1483.5	1443	1482.5	1561	663	472	486	1450.5	1457.5	1434.5	1462	1409.5	1401	1402	1415	1428	1443.5	96	434	1527	1526.5	1496	412	305	550	1442	1450.5	1432	253	1437	1450.5	1418	1413	1435.5	1463.5	1535	1504.5	1532.5	1481.5	1438.5	1436	1473	1462	1536
miRNA_miR-6404	1363	1422.5	521	1428	1438.5	1483.5	1443	1482.5	1561	1583	711	856	1450.5	1457.5	1434.5	623	1409.5	1401	1402	1415	544	1443.5	1444	1437	1527	481	1496	1541	740	1508	1442	1450.5	1432	1416	1437	1450.5	1418	1413	1435.5	644	717	1504.5	1532.5	1481.5	481	479	1473	392	1536
miRNA_miR-6405	1363	1422.5	1404.5	1428	377	1483.5	366	1482.5	1561	251	119	1588.5	1450.5	136	1434.5	1462	1409.5	535	1402	167	1428	1443.5	1444	424	755	1526.5	739	1541	1505.5	1508	1442	1450.5	1432	1416	1437	1450.5	207	1413	1435.5	1463.5	1535	1504.5	1532.5	1481.5	559	307	226	1462	1536
miRNA_miR-6406	118	122	1404.5	1428	1438.5	1483.5	1443	1482.5	1561	1583	329	194	1450.5	563	1434.5	1462	1409.5	329	1402	1415	1428	1443.5	1444	147	1527	1526.5	1496	1541	59	1508	343	1450.5	1432	1416	1437	1450.5	1418	1413	1435.5	1463.5	34	1504.5	109	1481.5	456	1436	1473	481	1536
miRNA_miR-6407	302	561	221	405	1438.5	1483.5	1443	1482.5	1561	1583	480	1588.5	1450.5	1457.5	1434.5	1462	536	416	1402	1415	1428	169	1444	574	1527	1526.5	1496	1541	500	1508	1442	363	1432	1416	1437	1450.5	1418	1413	276	86	1535	1504.5	1532.5	1481.5	622	1436	1473	1462	168
miRNA_miR-6408	1363	206	1404.5	1428	211	1483.5	1443	1482.5	1561	1583	512	1588.5	1450.5	184	1434.5	1462	1409.5	1401	1402	1415	1428	1443.5	1444	1437	311	441	147	362	87	157	562	1450.5	220	1416	88	608	466	1413	482	1463.5	1535	627	1532.5	168	1438.5	1436	1473	1462	774
miRNA_miR-6409	1363	1422.5	1404.5	1428	149	66	92	70	1561	1583	1591.5	1588.5	1450.5	1457.5	1434.5	441	1409.5	1401	1402	1415	431	1443.5	1444	1437	198	1526.5	559	598	241	1508	1442	1450.5	1432	415	1437	1450.5	1418	1413	1435.5	1463.5	1535	487	1532.5	1481.5	1438.5	1436	1473	1462	225
miRNA_miR-6410	356	1422.5	236	253	1438.5	1483.5	1443	1482.5	305	832	1591.5	1588.5	1450.5	1457.5	1434.5	1462	1409.5	1401	1402	1415	1428	1443.5	1444	1437	309	1526.5	1496	1541	1505.5	1508	1442	1450.5	1432	1416	1437	1450.5	439	153	1435.5	52	763	1504.5	1532.5	1481.5	1438.5	1436	1473	1462	1536
miRNA_miR-6411	1363	1422.5	172	1428	1438.5	1483.5	472	264	730	1583	760	1588.5	1450.5	1457.5	1434.5	1462	1409.5	1401	114	180	1428	403	1444	1437	1527	1526.5	410	352	1505.5	1508	1442	1450.5	1432	1416	1437	1450.5	1418	1413	259	390	1535	1504.5	1532.5	1481.5	1438.5	1436	1473	1462	1536
miRNA_miR-6412	1363	1422.5	1404.5	1428	1438.5	1483.5	1443	1482.5	1561	147	1591.5	1588.5	1450.5	1457.5	43	1462	258	1401	69	36	1428	1443.5	1444	1437	1527	1526.5	1496	1541	1505.5	1508	1442	1450.5	489	1416	126	56	1418	1413	1435.5	1463.5	1535	1504.5	1532.5	1481.5	1438.5	1436	1473	1462	181
miRNA_miR-6413	1363	1422.5	1404.5	188	1438.5	1483.5	1443	103	466	614	665	1588.5	1450.5	1457.5	1434.5	1462	1409.5	1401	1402	123	1428	1443.5	1444	1437	1527	1526.5	1496	1541	1505.5	1508	1442	1450.5	1432	1416	1437	1450.5	1418	1413	1435.5	1463.5	1535	1504.5	1532.5	1481.5	1438.5	420	1473	1462	1536
miRNA_miR-6414	192	1422.5	1404.5	1428	1438.5	1483.5	1443	1482.5	154	173	1591.5	1588.5	1450.5	1457.5	98	1462	1409.5	1401	1402	1415	1428	378	1444	1437	1527	1526.5	1496	1541	142	1508	1442	1450.5	1432	1416	1437	1450.5	1418	1413	1435.5	1463.5	1535	1504.5	1532.5	1481.5	1438.5	319	1473	1462	1536
miRNA_miR-6415	1363	1422.5	1404.5	1428	1438.5	1483.5	1443	458	1561	1583	1591.5	1588.5	1450.5	1457.5	1434.5	1462	1409.5	1401	540	1415	1428	1443.5	1444	1437	1527	1526.5	1496	777	1505.5	320	1442	1450.5	1432	1416	1437	1450.5	1418	1413	1435.5	1463.5	781	1504.5	1532.5	1481.5	1438.5	1436	1473	191	136
miRNA_miR-6416-3p	151	79	1404.5	1428	1438.5	1483.5	1443	60	1561	1583	1591.5	524	476	1457.5	103	1462	1409.5	353	1402	1415	42	379	80	77	1527	251	1496	1541	1505.5	106	1442	1450.5	1432	195	115	1450.5	50	247	1435.5	22	738	1504.5	32	351	631	1436	1473	1462	633
miRNA_miR-6416-5p	1363	488	1404.5	1428	1438.5	1483.5	1443	1482.5	1561	1583	207	1588.5	1450.5	1457.5	1434.5	1462	1409.5	1401	1402	1415	1428	1443.5	1444	1437	1527	1526.5	1496	1541	1505.5	1508	1442	1450.5	1432	1416	1437	1450.5	1418	1413	408	1463.5	756	1504.5	1532.5	1481.5	1438.5	1436	1473	1462	1536
miRNA_miR-6417	1363	1422.5	1404.5	1428	1438.5	1483.5	1443	345	1561	665	1591.5	489	630	540	1434.5	447	1409.5	290	421	567	1428	1443.5	408	1437	1527	1526.5	142	333	1505.5	701	1442	293	1432	1416	1437	1450.5	567	1413	1435.5	1463.5	1535	438	1532.5	1481.5	1438.5	320	1473	575	1536
miRNA_miR-6418-3p	1363	262	1404.5	1428	1438.5	1483.5	1443	1482.5	201	1583	1591.5	26	1450.5	1457.5	1434.5	1462	1409.5	243	1402	1415	1428	1443.5	1444	1437	708	672	1496	1541	1505.5	1508	1442	1450.5	1432	1416	1437	137	1418	1413	1435.5	1463.5	1535	1504.5	223	1481.5	1438.5	1436	1473	1462	1536
miRNA_miR-6418-5p	1363	1422.5	1404.5	1428	52	1483.5	202	520	1561	1583	664	73	1450.5	236	1434.5	317	1409.5	499	1402	1415	1428	1443.5	1444	334	648	1526.5	1496	1541	1505.5	1508	1442	338	1432	1416	1437	1450.5	444	1413	1435.5	498	706	62	1532.5	1481.5	1438.5	145	627	251	122
miRNA_miR-6419	1363	1422.5	520	1428	1438.5	1483.5	1443	672	404	225	863	184	1450.5	1457.5	1434.5	1462	1409.5	1401	1402	1415	415	1443.5	1444	1437	1527	685	628	1541	1505.5	1508	1442	1450.5	1432	1416	619	521	1418	575	1435.5	1463.5	1535	1504.5	1532.5	313	1438.5	1436	644	1462	1536
miRNA_miR-6420	1363	1422.5	1404.5	1428	416	1483.5	1443	1482.5	1561	1583	548	1588.5	1450.5	251	1434.5	1462	54	1401	91	1415	1428	1443.5	1444	1437	1527	1526.5	1496	1541	1505.5	1508	341	1450.5	1432	1416	1437	1450.5	1418	1413	1435.5	1463.5	1535	1504.5	1532.5	1481.5	1438.5	344	1473	198	1536
miRNA_miR-6481	1363	1422.5	369	1428	1438.5	1483.5	1443	155	590	701	613	507	184	1457.5	1434.5	1462	1409.5	1401	1402	1415	1428	1443.5	1444	1437	1527	1526.5	166	1541	1505.5	1508	1442	1450.5	259	1416	1437	1450.5	1418	1413	1435.5	360	1535	1504.5	425	1481.5	1438.5	492	1473	1462	704
miRNA_miR-6516-3p	1363	136	109	1428	639	717	201	635	1561	1583	1591.5	1588.5	1450.5	1457.5	1434.5	1462	1409.5	1401	1402	1415	425	575	588	221	1527	658	1496	166	489	1508	1442	1450.5	1432	1416	1437	584	1418	1413	1435.5	1463.5	1535	1504.5	1532.5	364	412	1436	1473	497	1536
miRNA_miR-6516-5p	121	1422.5	1404.5	1428	542	654	590	1482.5	1561	1583	1591.5	1588.5	1450.5	1457.5	1434.5	219	1409.5	1401	1402	149	1428	1443.5	1444	1437	1527	1526.5	143	468	228	204	1442	1450.5	423	1416	311	75	1418	1413	1435.5	1463.5	1535	1504.5	279	654	1438.5	475	1473	1462	1536
miRNA_miR-652-3p	1363	1422.5	1404.5	1428	187	1483.5	265	1482.5	1561	1583	1591.5	1588.5	1450.5	1457.5	112	1462	21	112	392	245	134	485	1444	1437	1527	172	43	1541	1505.5	1508	1442	1450.5	49	301	259	162	1418	1413	1435.5	516	1535	1504.5	1532.5	62	1438.5	458	324	1462	174
miRNA_miR-652-5p	1363	1422.5	1404.5	1428	1438.5	1483.5	1443	1482.5	1561	1583	1591.5	1588.5	1450.5	1457.5	1434.5	1462	1409.5	1401	1402	1415	1428	1443.5	1444	1437	1527	174	215	1541	1505.5	1508	1442	1450.5	1432	1416	1437	1450.5	1418	1413	1435.5	403	1535	518	1532.5	113	1438.5	1436	106	1462	1536
miRNA_miR-653-3p	152	1422.5	558	1428	84	1483.5	1443	1482.5	271	1583	1591.5	1588.5	1450.5	1457.5	1434.5	1462	572	1401	531	1415	468	1443.5	1444	408	725	1526.5	1496	1541	1505.5	1508	611	1450.5	1432	1416	1437	155	1418	1413	1435.5	1463.5	726	1504.5	224	1481.5	609	1436	1473	257	1536
miRNA_miR-653-5p	479	1422.5	139	607	1438.5	1483.5	1443	1482.5	1561	237	1591.5	426	1450.5	471	1434.5	328	1409.5	1401	1402	476	1428	235	107	1437	242	340	624	356	602	215	191	1450.5	327	545	455	279	370	340	281	1463.5	308	1504.5	1532.5	1481.5	490	1436	1473	1462	1536
miRNA_miR-6537-3p	1363	1422.5	1404.5	1428	1438.5	1483.5	1443	1482.5	1561	1583	1591.5	1588.5	46	1457.5	1434.5	1462	1409.5	1401	298	1415	1428	1443.5	1444	1437	594	1526.5	1496	1541	1505.5	542	1442	1450.5	1432	1416	1437	1450.5	31	1413	1435.5	1463.5	1535	526	1532.5	1481.5	1438.5	1436	1473	1462	600
miRNA_miR-6537-5p	1363	1422.5	304	1428	567	1483.5	1443	1482.5	1561	1583	1591.5	686	465	616	370	1462	1409.5	1401	1402	1415	1428	1443.5	507	1437	1527	1526.5	1496	1541	1505.5	1508	1442	1450.5	152	1416	1437	1450.5	1418	1413	1435.5	655	51	57	1532.5	1481.5	1438.5	1436	1473	1462	1536
miRNA_miR-6538	1363	1422.5	187	1428	1438.5	1483.5	1443	1482.5	1561	1583	1591.5	1588.5	1450.5	1457.5	1434.5	1462	1409.5	1401	1402	1415	1428	1443.5	626	1437	1527	365	1496	431	1505.5	1508	1442	1450.5	1432	1416	425	1450.5	1418	1413	1435.5	1463.5	1535	1504.5	1532.5	1481.5	1438.5	1436	76	1462	1536
miRNA_miR-6539	1363	225	1404.5	1428	1438.5	1483.5	1443	449	609	848	430	1588.5	523	1457.5	1434.5	1462	1409.5	1401	1402	1415	1428	1443.5	1444	1437	1527	404	1496	1541	346	1508	1442	41	1432	1416	112	1450.5	412	1413	1435.5	1463.5	1535	467	1532.5	1481.5	1438.5	1436	1473	1462	1536
miRNA_miR-654-3p	1363	1422.5	1404.5	485	1438.5	1483.5	1443	1482.5	1561	400	1591.5	1588.5	1450.5	1457.5	1434.5	1462	1409.5	1401	218	1415	1428	1443.5	157	1437	780	1526.5	1496	1541	1505.5	1508	1442	651	1432	317	1437	1450.5	1418	1413	1435.5	1463.5	1535	1504.5	1532.5	1481.5	1438.5	1436	1473	280	1536
miRNA_miR-654-5p	211	384	1404.5	1428	1438.5	455	1443	1482.5	642	1583	1591.5	1588.5	1450.5	1457.5	1434.5	1462	1409.5	1401	1402	199	1428	363	535	1437	1527	1526.5	412	1541	1505.5	1508	1442	1450.5	1432	1416	1437	308	1418	1413	1435.5	485	1535	578	1532.5	1481.5	1438.5	1436	1473	1462	1536
miRNA_miR-6540-3p	1363	1422.5	1404.5	1428	141	1483.5	1443	225	29	1583	746	123	1450.5	611	326	1462	1409.5	1401	1402	186	594	1443.5	1444	1437	1527	349	1496	1541	1505.5	1508	1442	1450.5	598	1416	303	135	1418	1413	1435.5	1463.5	1535	505	49	221	1438.5	1436	1473	1462	438
miRNA_miR-6540-5p	1363	1422.5	1404.5	1428	1438.5	1483.5	1443	1482.5	1561	338	1591.5	1588.5	1450.5	1457.5	129	672	1409.5	1401	1402	1415	1428	1443.5	1444	1437	1527	781	1496	1541	1505.5	230	568	546	1432	1416	263	1450.5	1418	1413	1435.5	1463.5	1535	740	1532.5	722	1438.5	1436	1473	329	821
miRNA_miR-6541	279	1422.5	1404.5	1428	1438.5	318	1443	1482.5	1561	632	1591.5	594	1450.5	163	1434.5	1462	498	1401	1402	1415	1428	1443.5	1444	1437	1527	1526.5	1496	1541	1505.5	1508	553	1450.5	1432	1416	1437	1450.5	1418	424	1435.5	1463.5	1535	1504.5	243	400	129	1436	1473	479	1536
miRNA_miR-6546-3p	1363	207	1404.5	1428	353	37	47	29	1561	1583	1591.5	1588.5	54	452	34	114	341	428	1402	55	1428	1443.5	451	415	1527	378	1496	1541	1505.5	1508	1442	1450.5	93	149	1437	148	1418	1413	1435.5	1463.5	1535	1504.5	694	1481.5	1438.5	1436	442	1462	486
miRNA_miR-6546-5p	1363	1422.5	1404.5	1428	1438.5	1483.5	1443	415	1561	1583	1591.5	1588.5	1450.5	176	1434.5	1462	1409.5	282	1402	214	287	1443.5	65	71	215	1526.5	1496	1541	1505.5	1508	1442	1450.5	190	451	1437	1450.5	339	1413	369	1463.5	1535	1504.5	739	45	1438.5	1436	1473	1462	1536
miRNA_miR-664-3p	1363	519	383	587	1438.5	1483.5	306	1482.5	1561	322	689	888	1450.5	595	282	1462	376	1401	521	1415	1428	152	552	1437	559	1526.5	1496	714	274	575	559	1450.5	456	591	118	1450.5	1418	1413	1435.5	265	788	1504.5	1532.5	1481.5	1438.5	1436	552	334	1536
miRNA_miR-664-5p	1363	1422.5	1404.5	1428	1438.5	1483.5	1443	405	1561	539	1591.5	315	1450.5	453	1434.5	485	1409.5	1401	530	1415	112	337	186	144	1527	1526.5	1496	491	411	387	1442	165	230	248	172	297	408	541	512	527	1535	1504.5	798	1481.5	1438.5	1436	587	169	428
miRNA_miR-665-3p	1363	1422.5	1404.5	1428	397	1483.5	1443	1482.5	474	1583	1591.5	466	369	274	1434.5	605	1409.5	1401	1402	1415	1428	1443.5	1444	1437	581	492	111	1541	1505.5	1508	398	1450.5	1432	513	1437	1450.5	248	133	305	1463.5	1535	1504.5	619	240	1438.5	1436	1473	97	469
miRNA_miR-665-5p	1363	1422.5	1404.5	1428	1438.5	146	1443	1482.5	1561	895	1591.5	1588.5	1450.5	1457.5	1434.5	1462	1409.5	1401	1402	1415	1428	488	270	1437	1527	1526.5	1496	1541	1505.5	1508	1442	1450.5	1432	1416	1437	1450.5	1418	1413	183	1463.5	1535	275	1532.5	1481.5	593	1436	1473	1462	522
miRNA_miR-666-3p	1363	1422.5	338	1428	279	567	1443	464	1561	833	1591.5	490	1450.5	1457.5	1434.5	1462	1409.5	1401	1402	1415	169	1443.5	316	1437	1527	472	1496	537	751	1508	486	391	1432	1416	1437	263	1418	1413	457	153	527	1504.5	311	307	274	243	358	1462	1536
miRNA_miR-666-5p	1363	1422.5	1404.5	1428	1438.5	1483.5	1443	128	1561	1583	1591.5	919	1450.5	1457.5	1434.5	1462	1409.5	1401	1402	1415	1428	1443.5	1444	1437	14	147	1496	635	1505.5	178	448	1450.5	1432	1416	1437	1450.5	1418	1413	1435.5	638	1535	128	1532.5	1481.5	1438.5	1436	1473	1462	1536
miRNA_miR-667-3p	1363	1422.5	1404.5	1428	1438.5	1483.5	1443	1482.5	742	854	1591.5	1588.5	1450.5	51	1434.5	335	1409.5	253	1402	1415	1428	1443.5	1444	1437	1527	111	573	1541	1505.5	1508	1442	1450.5	1432	1416	1437	1450.5	1418	255	1435.5	1463.5	1535	1504.5	1532.5	1481.5	1438.5	630	1473	1462	1536
miRNA_miR-667-5p	1363	1422.5	1404.5	1428	477	457	385	1482.5	476	1583	1591.5	1588.5	209	1457.5	71	1462	1409.5	1401	1402	1415	1428	1443.5	313	358	1527	129	1496	1541	1505.5	347	423	416	588	194	230	1450.5	1418	1413	1435.5	1463.5	1535	1504.5	438	310	1438.5	1436	624	1462	1536
miRNA_miR-668-3p	1363	1422.5	1404.5	1428	1438.5	1483.5	1443	1482.5	1561	1583	1591.5	1588.5	1450.5	1457.5	1434.5	1462	1409.5	1401	1402	360	1428	1443.5	1444	1437	1527	453	1496	1541	507	1508	1442	1450.5	1432	1416	1437	406	1418	1413	1435.5	1463.5	1535	1504.5	1532.5	1481.5	1438.5	1436	1473	1462	1536
miRNA_miR-668-5p	1363	1422.5	1404.5	1428	1438.5	1483.5	1443	1482.5	1561	1583	197	158	1450.5	1457.5	1434.5	1462	1409.5	1401	1402	1415	1428	1443.5	1444	1437	300	1526.5	462	580	1505.5	1508	1442	1450.5	1432	1416	1437	1450.5	1418	554	1435.5	1463.5	1535	1504.5	1532.5	1481.5	141	1436	199	121	1536
miRNA_miR-669a-3-3p	1363	1422.5	1404.5	1428	1438.5	193	1443	504	1561	1583	1591.5	1588.5	162	1457.5	1434.5	603	579	1401	1402	1415	1428	1443.5	497	1437	1527	1526.5	709	1541	1505.5	1508	395	1450.5	616	1416	1437	1450.5	1418	1413	1435.5	1463.5	1535	1504.5	1532.5	1481.5	1438.5	1436	1473	1462	1536
miRNA_miR-669a-3p	1363	1422.5	1404.5	1428	1438.5	1483.5	1443	1482.5	756	874	1591.5	1588.5	176	1457.5	364	1462	1409.5	1401	1402	1415	1428	1443.5	1444	1437	1527	1526.5	1496	1541	1505.5	1508	1442	1450.5	1432	1416	1437	1450.5	1418	1413	1435.5	1463.5	417	1504.5	1532.5	1481.5	1438.5	1436	538	1462	1536
miRNA_miR-669a-5p	1363	1422.5	1404.5	1428	1438.5	468	1443	1482.5	1561	1583	1591.5	1588.5	250	1457.5	1434.5	1462	1409.5	1401	1402	1415	1428	351	1444	1437	432	1526.5	1496	583	427	1508	1442	1450.5	1432	1416	1437	352	173	199	150	381	137	1504.5	1532.5	1481.5	1438.5	1436	1473	1462	450
miRNA_miR-669b-3p	1363	1422.5	1404.5	288	623	1483.5	1443	704	1561	1583	1591.5	916	1450.5	122	1434.5	69	1409.5	1401	1402	1415	1428	420	1444	1437	650	775	1496	1541	1505.5	1508	1442	392	182	1416	1437	523	1418	1413	556	1463.5	109	1504.5	399	1481.5	581	1436	1473	1462	1536
miRNA_miR-669b-5p	1363	295	214	354	1438.5	462	1443	412	1561	1583	1591.5	1588.5	1450.5	237	1434.5	460	1409.5	1401	338	486	1428	1443.5	1444	1437	1527	698	1496	106	379	1508	225	222	257	158	1437	118	379	1413	1435.5	1463.5	1535	1504.5	1532.5	716	1438.5	1436	1473	267	1536
miRNA_miR-669c-3p	1363	1422.5	1404.5	238	1438.5	194	371	1482.5	116	893	1591.5	470	152	115	497	207	1409.5	1401	520	46	256	268	1444	317	258	687	317	658	242	724	1442	585	1432	1416	408	401	156	31	442	1463.5	74	1504.5	365	536	1438.5	543	1473	155	578
miRNA_miR-669c-5p	1363	1422.5	1404.5	1428	448	1483.5	1443	1482.5	1561	1583	1591.5	740	1450.5	1457.5	1434.5	1462	1409.5	1401	1402	1415	1428	1443.5	1444	1437	1527	1526.5	379	1541	667	1508	1442	1450.5	1432	277	456	285	1418	1413	1435.5	1463.5	1535	1504.5	1532.5	1481.5	386	1436	1473	1462	264
miRNA_miR-669d-2-3p	472	1422.5	1404.5	1428	1438.5	1483.5	1443	607	829	1583	1591.5	535	1450.5	1457.5	1434.5	1462	1409.5	508	1402	1415	516	596	630	1437	1527	1526.5	706	1541	1505.5	1508	1442	1450.5	1432	1416	555	1450.5	1418	488	492	636	1535	255	1532.5	1481.5	1438.5	570	600	1462	1536
miRNA_miR-669d-3p	346	550	1404.5	547	1438.5	618	1443	1482.5	1561	844	331	796	1450.5	1457.5	1434.5	1462	573	1401	1402	1415	559	1443.5	493	613	1527	1526.5	371	1541	1505.5	1508	1442	1450.5	264	1416	205	599	1418	538	1435.5	1463.5	1535	1504.5	1532.5	640	1438.5	585	692	1462	741
miRNA_miR-669d-5p	103	303	1404.5	73	1438.5	387	1443	486	635	1583	1591.5	1588.5	1450.5	1457.5	1434.5	133	1409.5	1401	315	1415	294	535	193	397	1527	1526.5	1496	1541	499	1508	1442	1450.5	195	1416	411	1450.5	442	83	1435.5	91	553	1504.5	609	375	1438.5	1436	347	1462	1536
miRNA_miR-669e-3p	1363	1422.5	1404.5	1428	1438.5	443	1443	307	550	1583	1591.5	852	230	1457.5	1434.5	1462	464	1401	1402	1415	327	1443.5	1444	1437	1527	541	1496	1541	1505.5	1508	524	256	1432	1416	1437	1450.5	1418	1413	1435.5	1463.5	316	1504.5	193	1481.5	1438.5	1436	1473	592	595
miRNA_miR-669e-5p	1363	304	357	1428	1438.5	1483.5	1443	1482.5	1561	811	1591.5	1588.5	356	1457.5	1434.5	486	435	207	337	438	1428	1443.5	462	1437	798	521	1496	801	1505.5	1508	195	73	1432	1416	1437	255	1418	1413	1435.5	660	1535	488	1532.5	1481.5	1438.5	1436	1473	1462	1536
miRNA_miR-669f-3p	1363	318	1404.5	398	1438.5	1483.5	211	1482.5	1561	1583	1591.5	789	373	79	1434.5	88	386	1401	502	1415	1428	529	200	1437	1527	402	1496	1541	644	1508	211	1450.5	1432	1416	1437	1450.5	1418	1413	1435.5	339	1535	1504.5	726	320	1438.5	558	1473	1462	1536
miRNA_miR-669f-5p	1363	476	1404.5	1428	1438.5	1483.5	1443	1482.5	1561	534	1591.5	1588.5	157	643	1434.5	1462	1409.5	1401	1402	1415	1428	1443.5	1444	405	484	1526.5	1496	275	398	1508	1442	382	1432	1416	378	1450.5	83	290	176	1463.5	218	589	1532.5	1481.5	1438.5	1436	1473	1462	1536
miRNA_miR-669g	1363	1422.5	1404.5	1428	327	1483.5	1443	565	1561	922	736	1588.5	1450.5	1457.5	337	417	1409.5	310	1402	1415	1428	1443.5	1444	1437	1527	335	427	1541	1505.5	1508	1442	505	1432	1416	414	1450.5	1418	238	1435.5	1463.5	1535	1504.5	516	1481.5	1438.5	1436	1473	1462	1536
miRNA_miR-669h-3p	1363	1422.5	1404.5	562	1438.5	1483.5	1443	1482.5	1561	640	742	685	1450.5	1457.5	1434.5	1462	1409.5	502	1402	1415	1428	1443.5	352	141	1527	1526.5	1496	1541	1505.5	1508	1442	1450.5	1432	1416	1437	1450.5	1418	1413	1435.5	1463.5	1535	1504.5	641	1481.5	1438.5	1436	312	1462	1536
miRNA_miR-669h-5p	1363	106	1404.5	1428	1438.5	1483.5	1443	1482.5	1561	536	1591.5	1588.5	474	1457.5	1434.5	1462	1409.5	1401	1402	1415	1428	1443.5	1444	1437	602	71	1496	135	1505.5	1508	1442	1450.5	1432	403	1437	1450.5	1418	1413	416	1463.5	1535	1504.5	1532.5	1481.5	1438.5	1436	1473	1462	548
miRNA_miR-669i	1363	1422.5	1404.5	1428	1438.5	715	1443	1482.5	1561	595	1591.5	1588.5	598	1457.5	252	1462	1409.5	1401	102	1415	1428	130	1444	1437	456	90	1496	1541	1505.5	429	1442	1450.5	1432	1416	1437	1450.5	1418	1413	315	366	1535	102	717	1481.5	1438.5	592	1473	1462	1536
miRNA_miR-669j	1363	1422.5	1404.5	1428	583	321	1443	1482.5	531	868	1591.5	792	1450.5	1457.5	456	1462	1409.5	1401	301	236	121	239	509	612	383	1526.5	1496	198	1505.5	448	230	628	1432	1416	1437	1450.5	1418	1413	409	1463.5	1535	392	1532.5	1481.5	413	1436	1473	1462	478
miRNA_miR-669k-3p	1363	1422.5	1404.5	1428	1438.5	1483.5	1443	1482.5	1561	746	1591.5	1588.5	1450.5	1457.5	1434.5	1462	1409.5	1401	1402	1415	1428	456	463	1437	1527	1526.5	1496	1541	1505.5	627	1442	1450.5	1432	1416	1437	463	1418	1413	1435.5	1463.5	1535	677	1532.5	1481.5	1438.5	1436	285	290	1536
miRNA_miR-669k-5p	1363	1422.5	1404.5	295	1438.5	1483.5	1443	1482.5	448	1583	1591.5	834	1450.5	1457.5	1434.5	535	1409.5	1401	1402	418	1428	275	132	1437	1527	701	1496	219	547	1508	1442	1450.5	1432	1416	1437	1450.5	331	1413	1435.5	1463.5	1535	1504.5	1532.5	1481.5	1438.5	273	317	1462	153
miRNA_miR-669l-3p	420	1422.5	1404.5	401	1438.5	1483.5	1443	719	814	862	910	1588.5	1450.5	1457.5	1434.5	1462	1409.5	1401	1402	340	1428	573	646	1437	1527	714	422	1541	1505.5	733	1442	1450.5	1432	505	1437	1450.5	1418	544	342	1463.5	1535	1504.5	677	1481.5	1438.5	1436	1473	1462	1536
miRNA_miR-669l-5p	1363	1422.5	368	1428	1438.5	1483.5	1443	324	1561	1583	1591.5	1588.5	87	1457.5	1434.5	1462	152	1401	1402	1415	423	1443.5	1444	368	1527	707	1496	421	1505.5	1508	1442	301	1432	1416	1437	1450.5	21	119	286	362	306	1504.5	1532.5	1481.5	1438.5	1436	1473	1462	1536
miRNA_miR-669m-3p	1363	1422.5	381	538	585	1483.5	1443	1482.5	1561	1583	817	1588.5	1450.5	1457.5	1434.5	1462	1409.5	1401	1402	1415	513	1443.5	1444	1437	603	1526.5	1496	1541	1505.5	1508	1442	1450.5	1432	493	1437	1450.5	1418	1413	191	224	665	1504.5	1532.5	1481.5	1438.5	580	531	1462	1536
miRNA_miR-669m-5p	1363	1422.5	1404.5	371	148	542	1443	1482.5	1561	1583	1591.5	1588.5	1450.5	1457.5	1434.5	1462	1409.5	1401	1402	1415	1428	440	1444	1437	1527	1526.5	1496	1541	1505.5	1508	1442	650	1432	1416	1437	1450.5	500	1413	1435.5	1463.5	803	654	1532.5	1481.5	1438.5	1436	1473	555	1536
miRNA_miR-669n	1363	310	1404.5	482	1438.5	668	347	246	794	486	730	822	1450.5	1457.5	562	1462	1409.5	391	253	339	384	1443.5	416	1437	161	1526.5	1496	764	639	25	117	49	1432	224	1437	628	1418	128	446	1463.5	1535	1504.5	768	1481.5	85	1436	172	572	574
miRNA_miR-669o-3p	1363	1422.5	1404.5	1428	1438.5	243	1443	695	1561	1583	1591.5	1588.5	217	1457.5	1434.5	1462	1409.5	1401	1402	326	1428	1443.5	1444	538	489	1526.5	1496	1541	1505.5	1508	1442	1450.5	1432	1416	1437	1450.5	1418	1413	1435.5	1463.5	600	1504.5	1532.5	1481.5	551	1436	1473	1462	1536
miRNA_miR-669o-5p	1363	1422.5	1404.5	1428	450	341	1443	1482.5	1561	1583	1591.5	1588.5	1450.5	1457.5	1434.5	629	1409.5	1401	1402	1415	1428	1443.5	1444	1437	491	1526.5	1496	324	237	509	1442	1450.5	1432	1416	510	1450.5	1418	1413	114	1463.5	1535	1504.5	537	474	1438.5	1436	1473	1462	294
miRNA_miR-669p-3p	137	182	349	274	463	1483.5	1443	1482.5	1561	828	101	807	489	272	1434.5	538	1409.5	1401	226	1415	1428	377	1444	1437	1527	1526.5	401	454	1505.5	310	1442	630	1432	291	549	1450.5	1418	108	234	1463.5	1535	1504.5	404	138	1438.5	1436	1473	319	1536
miRNA_miR-669p-5p	1363	1422.5	1404.5	1428	464	1483.5	1443	1482.5	1561	1583	1591.5	1588.5	165	1457.5	1434.5	481	432	1401	1402	1415	1428	1443.5	1444	271	1527	1526.5	1496	1541	1505.5	1508	1442	1450.5	1432	1416	1437	1450.5	100	121	108	293	141	1504.5	1532.5	1481.5	1438.5	1436	1473	1462	1536
miRNA_miR-670-3p	1363	597	201	1428	1438.5	1483.5	1443	1482.5	1561	265	808	1588.5	1450.5	377	1434.5	492	569	1401	1402	431	1428	1443.5	405	1437	553	1526.5	172	782	1505.5	496	383	1450.5	1432	1416	1437	1450.5	265	1413	1435.5	1463.5	661	1504.5	1532.5	703	1438.5	1436	1473	1462	1536
miRNA_miR-670-5p	1363	1422.5	1404.5	1428	1438.5	1483.5	253	1482.5	262	643	1591.5	523	1450.5	1457.5	243	1462	1409.5	355	1402	1415	1428	1443.5	299	1437	623	1526.5	716	686	324	1508	1442	309	1432	1416	460	1450.5	1418	493	1435.5	1463.5	515	1504.5	1532.5	1481.5	1438.5	1436	1473	643	1536
miRNA_miR-671-3p	1363	1422.5	1404.5	97	1438.5	191	1443	1482.5	129	1583	1591.5	167	1450.5	1457.5	1434.5	1462	1409.5	58	1402	1415	331	441	1444	1437	1527	1526.5	1496	1541	1505.5	1508	1442	1450.5	133	1416	1437	644	148	1413	496	1463.5	1535	1504.5	1532.5	1481.5	1438.5	358	1473	461	1536
miRNA_miR-671-5p	379	1422.5	1404.5	1428	1438.5	1483.5	1443	1482.5	1561	458	48	537	648	566	1434.5	100	1409.5	199	1402	1415	1428	1443.5	1444	1437	1527	1526.5	1496	1541	1505.5	1508	1442	1450.5	1432	1416	1437	1450.5	1418	1413	1435.5	1463.5	1535	1504.5	379	665	469	1436	214	1462	1536
miRNA_miR-6715-3p	1363	1422.5	1404.5	1428	1438.5	602	1443	378	1561	843	1591.5	1588.5	399	1457.5	1434.5	1462	1409.5	1401	1402	428	1428	1443.5	1444	1437	1527	1526.5	1496	1541	1505.5	212	79	74	1432	1416	1437	658	1418	1413	1435.5	1463.5	1535	169	656	1481.5	1438.5	483	366	1462	271
miRNA_miR-6715-5p	1363	1422.5	1404.5	1428	345	199	1443	1482.5	1561	242	435	425	361	92	1434.5	112	506	1401	1402	460	1428	183	1444	1437	649	649	1496	1541	1505.5	1508	1442	1450.5	1432	1416	1437	1450.5	1418	1413	280	1463.5	1535	1504.5	1532.5	475	1438.5	1436	1473	1462	1536
miRNA_miR-672-3p	1363	1422.5	1404.5	1428	414	1483.5	1443	1482.5	1561	838	428	110	588	1457.5	1434.5	268	1409.5	1401	1402	1415	283	1443.5	1444	1437	344	1526.5	1496	1541	1505.5	1508	1442	1450.5	1432	213	1437	1450.5	1418	1413	1435.5	1463.5	480	690	393	496	1438.5	385	1473	1462	1536
miRNA_miR-672-5p	1363	1422.5	1404.5	1428	1438.5	364	548	1482.5	1561	1583	694	1588.5	1450.5	1457.5	554	1462	1409.5	1401	1402	389	542	1443.5	510	1437	1527	1526.5	1496	1541	1505.5	218	1442	1450.5	1432	1416	1437	189	1418	1413	1435.5	107	1535	1504.5	1532.5	578	502	1436	1473	1462	1536
miRNA_miR-673-3p	1363	1422.5	1404.5	1428	1438.5	1483.5	1443	1482.5	1561	1583	1591.5	1588.5	214	1457.5	1434.5	1462	1409.5	1401	1402	1415	1428	126	606	1437	1527	401	1496	1541	1505.5	482	1442	1450.5	1432	1416	1437	1450.5	1418	1413	1435.5	1463.5	23	1504.5	1532.5	1481.5	1438.5	1436	1473	1462	1536
miRNA_miR-673-5p	1363	1422.5	1404.5	1428	332	622	1443	1482.5	1561	798	1591.5	1588.5	1450.5	1457.5	1434.5	561	1409.5	379	1402	1415	223	1443.5	1444	1437	810	1526.5	1496	259	1505.5	1508	241	1450.5	1432	1416	91	1450.5	570	1413	92	404	1535	286	1532.5	1481.5	1438.5	1436	1473	1462	753
miRNA_miR-674-3p	1363	412	1404.5	1428	1438.5	1483.5	1443	1482.5	1561	1583	1591.5	1588.5	1450.5	1457.5	1434.5	1462	1409.5	1401	1402	1415	1428	1443.5	1444	526	1527	1526.5	1496	82	1505.5	1508	1442	428	488	1416	436	1450.5	1418	200	1435.5	1463.5	1535	1504.5	1532.5	473	179	1436	1473	1462	745
miRNA_miR-674-5p	1363	1422.5	1404.5	1428	1438.5	1483.5	1443	1482.5	357	1583	1591.5	1588.5	613	650	1434.5	1462	1409.5	496	1402	524	1428	1443.5	1444	278	1527	1526.5	1496	1541	1505.5	1508	335	296	1432	1416	1437	462	405	345	1435.5	1463.5	1535	696	406	1481.5	1438.5	1436	1473	1462	1536
miRNA_miR-675-3p	1363	249	1404.5	596	366	1483.5	493	1482.5	528	235	82	764	225	470	392	1462	1409.5	410	1402	1415	1428	1443.5	46	1437	1527	1526.5	585	1541	1505.5	1508	1442	177	217	447	1437	1450.5	275	92	95	69	105	1504.5	1532.5	1481.5	1438.5	1436	1473	1462	1536
miRNA_miR-675-5p	387	1422.5	1404.5	1428	1438.5	1483.5	1443	1482.5	1561	1583	1591.5	1588.5	50	1457.5	90	1462	1409.5	1401	1402	1415	218	1443.5	1444	1437	1527	1526.5	1496	407	1505.5	1508	1442	1450.5	1432	1416	1437	1450.5	1418	1413	1435.5	1463.5	1535	1504.5	1532.5	1481.5	1438.5	1436	1473	1462	1536
miRNA_miR-676-3p	1363	1422.5	1404.5	1428	196	1483.5	1443	1482.5	1561	1583	1591.5	544	531	468	1434.5	1462	1409.5	1401	1402	1415	1428	1443.5	1444	1437	238	1526.5	1496	1541	567	1508	175	1450.5	1432	1416	1437	1450.5	1418	1413	1435.5	1463.5	1535	1504.5	1532.5	1481.5	91	1436	452	1462	1536
miRNA_miR-676-5p	1363	1422.5	278	1428	255	513	1443	1482.5	1561	210	1591.5	130	1450.5	1457.5	1434.5	1462	1409.5	1401	1402	1415	1428	1443.5	1444	1437	286	1526.5	1496	1541	1505.5	1508	237	1450.5	1432	1416	1437	1450.5	1418	1413	248	1463.5	1535	1504.5	1532.5	1481.5	1438.5	1436	1473	1462	1536
miRNA_miR-6769b-3p	310	1422.5	1404.5	1428	1438.5	1483.5	1443	1482.5	1561	1583	367	1588.5	1450.5	1457.5	242	1462	1409.5	1401	1402	1415	375	1443.5	334	303	303	1526.5	1496	1541	1505.5	1508	1442	1450.5	1432	1416	1437	1450.5	1418	1413	1435.5	1463.5	1535	385	1532.5	186	487	1436	528	1462	362
miRNA_miR-6769b-5p	1363	173	1404.5	1428	1438.5	1483.5	1443	1482.5	413	1583	1591.5	1588.5	1450.5	1457.5	1434.5	1462	1409.5	393	1402	1415	393	1443.5	211	1437	1527	506	1496	555	1505.5	1508	1442	1450.5	1432	1416	1437	153	1418	1413	1435.5	1463.5	650	1504.5	1532.5	1481.5	1438.5	1436	205	1462	1536
miRNA_miR-677-3p	1363	574	1404.5	1428	1438.5	1483.5	1443	1482.5	213	858	1591.5	873	1450.5	610	1434.5	428	1409.5	1401	251	557	1428	1443.5	1444	1437	1527	470	1496	73	1505.5	601	204	1450.5	88	1416	1437	1450.5	486	1413	1435.5	633	1535	1504.5	1532.5	573	1438.5	1436	1473	1462	316
miRNA_miR-677-5p	184	1422.5	118	1428	535	1483.5	1443	1482.5	252	1583	677	1588.5	1450.5	1457.5	1434.5	340	1409.5	1401	1402	1415	525	406	1444	395	1527	653	642	1541	1505.5	1508	1442	1450.5	1432	1416	1437	1450.5	1418	1413	560	675	1535	284	1532.5	1481.5	1438.5	1436	662	1462	329
miRNA_miR-678	381	1422.5	1404.5	1428	1438.5	370	146	125	1561	1583	153	1588.5	1450.5	1457.5	1434.5	386	396	1401	351	368	1428	1443.5	177	1437	73	1526.5	1496	1541	445	1508	267	93	1432	1416	1437	426	1418	1413	1435.5	1463.5	1535	1504.5	1532.5	1481.5	1438.5	1436	1473	19	162
miRNA_miR-679-3p	1363	1422.5	1404.5	1428	1438.5	1483.5	143	1482.5	1561	929	517	504	360	1457.5	1434.5	1462	1409.5	1401	1402	1415	1428	1443.5	1444	1437	273	1526.5	1496	1541	1505.5	1508	197	1450.5	328	1416	1437	1450.5	1418	1413	1435.5	1463.5	604	361	497	1481.5	1438.5	1436	1473	1462	636
miRNA_miR-679-5p	1363	1422.5	319	1428	1438.5	1483.5	1443	528	1561	1583	1591.5	133	1450.5	1457.5	406	373	1409.5	1401	1402	427	1428	1443.5	554	530	181	153	122	257	1505.5	381	1442	1450.5	1432	1416	1437	1450.5	1418	1413	1435.5	1463.5	1535	1504.5	1532.5	1481.5	1438.5	1436	1473	1462	1536
miRNA_miR-680	1363	409	1404.5	1428	1438.5	509	1443	684	140	648	1591.5	85	1450.5	1457.5	1434.5	1462	1409.5	1401	1402	1415	1428	1443.5	603	1437	1527	1526.5	1496	1541	1505.5	1508	529	1450.5	1432	1416	1437	1450.5	1418	1413	396	365	208	1504.5	373	1481.5	1438.5	1436	1473	1462	483
miRNA_miR-681	1363	1422.5	1404.5	1428	1438.5	186	1443	1482.5	1561	1583	1591.5	1588.5	1450.5	1457.5	1434.5	1462	1409.5	452	1402	369	1428	1443.5	1444	1437	1527	1526.5	1496	1541	615	1508	1442	1450.5	1432	1416	1437	1450.5	1418	1413	1435.5	1463.5	1535	1504.5	1532.5	1481.5	1438.5	1436	1473	1462	1536
miRNA_miR-682	1363	338	1404.5	1428	1438.5	1483.5	1443	1482.5	602	1583	259	908	1450.5	1457.5	145	1462	1409.5	1401	1402	1415	273	1443.5	1444	449	1527	1526.5	1496	1541	248	1508	1442	1450.5	1432	1416	1437	1450.5	1418	1413	1435.5	267	1535	1504.5	1532.5	1481.5	1438.5	127	107	1462	196
miRNA_miR-683	1363	1422.5	1404.5	1428	1438.5	1483.5	1443	1482.5	1561	1583	1591.5	725	1450.5	1457.5	1434.5	1462	1409.5	1401	1402	1415	1428	1443.5	1444	1437	1527	1526.5	513	1541	1505.5	1508	1442	1450.5	1432	495	1437	1450.5	1418	1413	1435.5	1463.5	1535	1504.5	1532.5	1481.5	1438.5	1436	236	1462	248
miRNA_miR-684	1363	1422.5	432	1428	1438.5	129	277	1482.5	688	1583	1591.5	687	1450.5	1457.5	1434.5	1462	582	1401	482	534	1428	1443.5	302	1437	1527	583	495	163	1505.5	1508	1442	539	363	556	1437	1450.5	1418	310	353	115	135	1504.5	1532.5	1481.5	320	621	1473	1462	202
miRNA_miR-686	317	423	505	1428	1438.5	1483.5	1443	689	1561	1583	1591.5	1588.5	294	1457.5	1434.5	1462	1409.5	1401	1402	1415	1428	310	619	1437	67	1526.5	1496	1541	1505.5	1508	1442	1450.5	460	1416	1437	1450.5	1418	1413	1435.5	1463.5	1535	1504.5	1532.5	1481.5	1438.5	1436	414	1462	1536
miRNA_miR-687	1363	458	1404.5	1428	1438.5	1483.5	1443	1482.5	670	543	138	159	1450.5	621	1434.5	1462	1409.5	1401	1402	1415	1428	1443.5	1444	1437	1527	1526.5	1496	1541	1505.5	1508	1442	1450.5	1432	245	1437	1450.5	1418	398	1435.5	1463.5	1535	1504.5	1532.5	1481.5	1438.5	616	397	1462	1536
miRNA_miR-688	1363	1422.5	1404.5	1428	418	1483.5	1443	272	181	1583	1591.5	308	1450.5	1457.5	1434.5	465	1409.5	271	1402	165	1428	1443.5	278	1437	1527	1526.5	1496	1541	413	1508	1442	1450.5	432	1416	1437	1450.5	229	1413	1435.5	1463.5	1535	1504.5	1532.5	1481.5	1438.5	422	1473	243	1536
miRNA_miR-6896-3p	1363	1422.5	1404.5	1428	1438.5	1483.5	1443	1482.5	1561	283	1591.5	1588.5	286	146	565	187	315	1401	225	549	1428	1443.5	385	1437	1527	1526.5	293	1541	468	535	1442	464	338	1416	1437	1450.5	1418	1413	1435.5	136	1535	1504.5	130	403	1438.5	1436	1473	1462	1536
miRNA_miR-6896-5p	303	248	1404.5	1428	1438.5	1483.5	1443	1482.5	131	1583	1591.5	1588.5	124	93	186	1462	1409.5	1401	82	181	499	484	1444	410	282	667	531	604	673	1508	1442	1450.5	1432	1416	356	1450.5	1418	1413	211	1463.5	1535	1504.5	1532.5	1481.5	1438.5	1436	1473	1462	1536
miRNA_miR-6897-3p	1363	1422.5	316	1428	1438.5	409	1443	1482.5	1561	1583	1591.5	404	167	94	1434.5	1462	1409.5	1401	1402	1415	1428	1443.5	1444	1437	1527	1526.5	1496	1541	309	1508	294	1450.5	1432	1416	1437	1450.5	1418	1413	1435.5	1463.5	202	1504.5	1532.5	1481.5	1438.5	1436	447	1462	400
miRNA_miR-6897-5p	295	1422.5	164	1428	1438.5	1483.5	1443	1482.5	346	279	1591.5	810	1450.5	1457.5	1434.5	1462	1409.5	1401	1402	134	1428	1443.5	176	1437	1527	1526.5	606	1541	1505.5	1508	1442	1450.5	343	130	1437	1450.5	1418	1413	1435.5	1463.5	397	1504.5	711	1481.5	1438.5	1436	1473	1462	1536
miRNA_miR-6898-3p	1363	1422.5	277	1428	1438.5	1483.5	1443	1482.5	606	1583	142	1588.5	1450.5	1457.5	274	1462	1409.5	1401	1402	1415	1428	1443.5	1444	1437	1527	1526.5	1496	137	1505.5	1508	1442	1450.5	1432	1416	1437	617	1418	1413	1435.5	1463.5	194	1504.5	535	579	167	1436	1473	1462	775
miRNA_miR-6898-5p	1363	1422.5	1404.5	1428	1438.5	1483.5	1443	1482.5	1561	1583	1591.5	1588.5	1450.5	1457.5	1434.5	1462	407	275	1402	1415	1428	1443.5	1444	1437	1527	1526.5	1496	1541	1505.5	543	355	1450.5	1432	1416	1437	1450.5	1418	1413	1435.5	1463.5	1535	1504.5	520	1481.5	1438.5	1436	1473	1462	1536
miRNA_miR-6899-3p	1363	1422.5	1404.5	1428	1438.5	1483.5	1443	563	285	492	595	533	1450.5	1457.5	1434.5	427	1409.5	1401	1402	401	1428	1443.5	135	1437	455	1526.5	235	206	1505.5	1508	1442	474	1432	139	1437	1450.5	1418	1413	1435.5	174	1535	457	821	1481.5	1438.5	1436	1473	151	1536
miRNA_miR-6899-5p	1363	1422.5	1404.5	1428	1438.5	1483.5	1443	1482.5	1561	1583	611	1588.5	1450.5	1457.5	1434.5	1462	1409.5	245	162	1415	1428	1443.5	1444	1437	1527	1526.5	473	1541	1505.5	88	1442	1450.5	1432	1416	1437	1450.5	271	1413	1435.5	1463.5	57	1504.5	46	23	1438.5	1436	1473	1462	1536
miRNA_miR-690	1363	562	1404.5	1428	1438.5	344	1443	1482.5	1561	928	1591.5	1588.5	1450.5	1457.5	1434.5	1462	1409.5	1401	1402	1415	1428	1443.5	1444	1437	1527	1526.5	1496	1541	1505.5	1508	1442	1450.5	1432	1416	1437	1450.5	1418	1413	1435.5	1463.5	639	1504.5	1532.5	1481.5	1438.5	196	563	1462	1536
miRNA_miR-6900-3p	1363	1422.5	1404.5	1428	1438.5	1483.5	1443	377	883	511	203	1588.5	1450.5	1457.5	432	1462	1409.5	318	1402	1415	404	1443.5	1444	1437	1527	561	1496	1541	1505.5	524	492	1450.5	250	1416	1437	207	1418	168	34	1463.5	1535	434	1532.5	321	1438.5	1436	1473	1462	251
miRNA_miR-6900-5p	207	527	1404.5	1428	441	1483.5	357	517	647	107	855	1588.5	1450.5	410	1434.5	553	1409.5	1401	334	1415	204	51	1444	1437	749	355	677	490	401	1508	615	504	1432	394	1437	332	593	1413	1435.5	1463.5	1535	1504.5	1532.5	266	301	1436	266	401	1536
miRNA_miR-6901-3p	1363	1422.5	1404.5	1428	400	1483.5	1443	1482.5	1561	591	506	1588.5	1450.5	1457.5	507	131	1409.5	1401	1402	1415	1428	380	368	1437	100	1526.5	1496	1541	405	1508	1442	1450.5	1432	1416	1437	1450.5	1418	1413	1435.5	93	1535	1504.5	1532.5	1481.5	1438.5	1436	1473	1462	1536
miRNA_miR-6901-5p	1363	1422.5	1404.5	1428	383	1483.5	1443	1482.5	757	366	411	517	159	1457.5	1434.5	401	241	1401	1402	1415	1428	1443.5	309	1437	508	1526.5	1496	100	1505.5	1508	1442	1450.5	1432	1416	373	539	1418	1413	1435.5	1463.5	1535	1504.5	325	109	1438.5	405	1473	1462	1536
miRNA_miR-6902-3p	224	1422.5	1404.5	121	348	1483.5	1443	1482.5	1561	1583	1591.5	543	1450.5	1457.5	1434.5	1462	474	1401	1402	532	1428	189	1444	453	1527	631	687	1541	1505.5	1508	1442	1450.5	1432	330	1437	1450.5	505	363	1435.5	553	1535	533	738	1481.5	1438.5	1436	580	1462	811
miRNA_miR-6902-5p	1363	151	1404.5	1428	372	1483.5	1443	1482.5	1561	1583	1591.5	1588.5	1450.5	526	1434.5	1462	1409.5	1401	1402	1415	1428	1443.5	500	494	1527	1526.5	190	1541	1505.5	1508	1442	1450.5	287	1416	1437	290	1418	1413	1435.5	1463.5	599	727	581	1481.5	1438.5	1436	256	1462	1536
miRNA_miR-6903-3p	1363	1422.5	1404.5	565	1438.5	1483.5	1443	401	1561	1583	686	692	48	60	213	190	349	1401	1402	1415	410	409	1444	1437	1527	1526.5	96	255	693	397	1442	1450.5	1432	280	632	1450.5	121	183	238	669	1535	595	467	1481.5	1438.5	1436	1473	1462	785
miRNA_miR-6903-5p	1363	1422.5	1404.5	1428	88	1483.5	1443	26	737	286	1591.5	94	1450.5	1457.5	1434.5	1462	1409.5	1401	1402	1415	1428	1443.5	1444	1437	1527	1526.5	551	410	1505.5	1508	1442	1450.5	1432	137	1437	1450.5	292	272	1435.5	379	566	1504.5	451	1481.5	1438.5	1436	432	1462	1536
miRNA_miR-6904-3p	1363	1422.5	1404.5	1428	1438.5	1483.5	1443	1482.5	652	1583	1591.5	1588.5	1450.5	247	93	242	1409.5	1401	1402	1415	257	1443.5	1444	375	1527	1526.5	1496	1541	1505.5	1508	432	1450.5	1432	1416	1437	1450.5	1418	1413	1435.5	1463.5	1535	1504.5	1532.5	1481.5	1438.5	1436	453	1462	1536
miRNA_miR-6904-5p	1363	1422.5	113	1428	1438.5	704	280	371	50	216	1591.5	579	1450.5	1457.5	1434.5	1462	1409.5	194	1402	1415	1428	1443.5	312	1437	459	1526.5	1496	122	272	577	1442	483	1432	1416	1437	1450.5	1418	257	1435.5	1463.5	1535	331	447	198	371	1436	1473	1462	1536
miRNA_miR-6905-3p	1363	1422.5	1404.5	1428	1438.5	1483.5	1443	1482.5	1561	1583	1591.5	1588.5	1450.5	1457.5	1434.5	65	378	1401	1402	1415	1428	1443.5	1444	1437	243	1526.5	1496	493	1505.5	1508	1442	1450.5	1432	1416	1437	1450.5	1418	1413	1435.5	1463.5	1535	1504.5	1532.5	1481.5	1438.5	1436	1473	486	656
miRNA_miR-6905-5p	1363	1422.5	1404.5	1428	1438.5	369	414	1482.5	370	1583	1591.5	1588.5	278	1457.5	1434.5	1462	1409.5	1401	1402	239	503	1443.5	1444	1437	635	108	1496	209	359	1508	1442	76	1432	1416	169	1450.5	352	1413	1435.5	1463.5	1535	1504.5	1532.5	1481.5	1438.5	1436	1473	510	1536
miRNA_miR-6906-3p	1363	1422.5	1404.5	1428	1438.5	1483.5	1443	1482.5	1561	675	1591.5	1588.5	1450.5	1457.5	1434.5	1462	1409.5	1401	1402	1415	1428	1443.5	1444	1437	1527	1526.5	1496	1541	1505.5	1508	1442	1450.5	1432	1416	1437	1450.5	1418	1413	401	1463.5	1535	1504.5	1532.5	1481.5	1438.5	1436	1473	1462	1536
miRNA_miR-6906-5p	1363	1422.5	1404.5	1428	1438.5	453	1443	1482.5	1561	243	148	604	1450.5	351	1434.5	1462	1409.5	1401	1402	1415	1428	224	1444	1437	1527	1526.5	1496	55	702	1508	406	1450.5	1432	234	1437	354	1418	1413	1435.5	484	237	341	1532.5	1481.5	625	403	1473	512	311
miRNA_miR-6907-3p	1363	1422.5	313	120	1438.5	1483.5	1443	384	1561	1583	1591.5	1588.5	1450.5	1457.5	1434.5	1462	1409.5	1401	1402	388	54	1443.5	1444	37	1527	1526.5	1496	448	592	116	1442	1450.5	30	1416	1437	1450.5	1418	1413	490	1463.5	1535	1504.5	1532.5	1481.5	380	91	273	91	1536
miRNA_miR-6907-5p	1363	1422.5	1404.5	1428	1438.5	1483.5	1443	696	811	1583	851	1588.5	545	386	350	1462	1409.5	1401	542	1415	1428	524	424	1437	761	1526.5	1496	713	407	1508	1442	430	533	1416	235	248	1418	1413	1435.5	1463.5	274	453	571	1481.5	548	1436	1473	1462	565
miRNA_miR-6908-3p	1363	600	1404.5	1428	299	1483.5	1443	299	746	615	235	1588.5	1450.5	78	1434.5	1462	1409.5	1401	1402	1415	1428	1443.5	1444	450	697	1526.5	1496	456	1505.5	1508	1442	1450.5	397	1416	191	1450.5	160	1413	1435.5	1463.5	1535	1504.5	1532.5	725	1438.5	1436	1473	1462	1536
miRNA_miR-6908-5p	1363	1422.5	1404.5	315	180	656	429	1482.5	1561	830	1591.5	1588.5	208	1457.5	133	1462	1409.5	1401	1402	407	1428	1443.5	482	143	75	39	90	59	372	1508	1442	1450.5	114	1416	1437	59	387	418	1435.5	1463.5	1535	1504.5	1532.5	1481.5	1438.5	482	1473	1462	1536
miRNA_miR-6909-3p	1363	1422.5	330	568	1438.5	433	1443	1482.5	619	1583	1591.5	1588.5	1450.5	1457.5	1434.5	1462	1409.5	1401	1402	1415	1428	1443.5	604	1437	1527	1526.5	1496	1541	364	1508	1442	1450.5	1432	1416	1437	1450.5	82	242	1435.5	1463.5	106	183	1532.5	1481.5	1438.5	106	1473	64	38
miRNA_miR-6909-5p	1363	1422.5	434	1428	1438.5	1483.5	158	1482.5	1561	877	1591.5	1588.5	1450.5	1457.5	132	33	1409.5	324	1402	430	1428	1443.5	1444	478	1527	445	128	372	366	1508	546	508	155	1416	272	548	60	94	574	113	92	1504.5	1532.5	1481.5	1438.5	1436	1473	1462	1536
miRNA_miR-691	1363	1422.5	1404.5	1428	1438.5	1483.5	1443	1482.5	1561	1583	576	1588.5	1450.5	1457.5	612	322	1409.5	1401	61	1415	78	196	1444	1437	672	1526.5	1496	1541	1505.5	1508	1442	1450.5	1432	1416	1437	1450.5	1418	1413	235	1463.5	216	1504.5	757	1481.5	121	1436	1473	1462	1536
miRNA_miR-6910-3p	1363	1422.5	1404.5	126	1438.5	1483.5	1443	316	1561	1583	222	1588.5	1450.5	1457.5	422	1462	1409.5	1401	1402	1415	1428	1443.5	1444	1437	1527	1526.5	1496	1541	1505.5	423	1442	1450.5	185	1416	1437	1450.5	1418	1413	1435.5	1463.5	1535	1504.5	592	1481.5	108	139	123	1462	1536
miRNA_miR-6910-5p	1363	1422.5	216	1428	1438.5	1483.5	1443	1482.5	1561	1583	538	677	421	1457.5	1434.5	1462	1409.5	237	1402	1415	1428	1443.5	1444	1437	1527	1526.5	1496	343	1505.5	364	1442	1450.5	97	1416	213	1450.5	1418	351	1435.5	1463.5	1535	1504.5	1532.5	492	1438.5	1436	48	159	1536
miRNA_miR-6911-3p	1363	1422.5	1404.5	438	1438.5	1483.5	76	1482.5	1561	1583	474	1588.5	1450.5	1457.5	1434.5	1462	273	1401	1402	483	1428	1443.5	399	1437	501	1526.5	1496	1541	390	1508	1442	1450.5	1432	1416	1437	1450.5	1418	1413	1435.5	1463.5	1535	649	1532.5	618	1438.5	305	1473	1462	41
miRNA_miR-6911-5p	1363	1422.5	1404.5	1428	603	1483.5	1443	1482.5	1561	1583	1591.5	592	1450.5	282	1434.5	1462	1409.5	387	1402	1415	1428	1443.5	1444	418	552	1526.5	1496	1541	1505.5	301	1442	1450.5	1432	1416	1437	1450.5	1418	1413	1435.5	1463.5	441	527	1532.5	1481.5	1438.5	1436	1473	1462	1536
miRNA_miR-6912-3p	1363	118	1404.5	1428	394	418	1443	171	781	1583	1591.5	574	1450.5	214	1434.5	1462	1409.5	1401	1402	1415	611	1443.5	1444	1437	1527	1526.5	1496	1541	1505.5	1508	1442	1450.5	1432	1416	227	1450.5	1418	1413	1435.5	1463.5	1535	431	75	1481.5	1438.5	1436	680	218	1536
miRNA_miR-6912-5p	1363	1422.5	1404.5	410	1438.5	1483.5	1443	1482.5	1561	557	1591.5	1588.5	629	1457.5	319	1462	1409.5	1401	308	202	1428	1443.5	1444	541	1527	1526.5	1496	1541	1505.5	1508	122	1450.5	446	1416	1437	1450.5	1418	1413	1435.5	1463.5	259	1504.5	128	1481.5	1438.5	1436	1473	1462	491
miRNA_miR-6913-3p	1363	1422.5	1404.5	197	1438.5	1483.5	1443	663	1561	1583	1591.5	1588.5	302	1457.5	1434.5	405	1409.5	460	1402	1415	414	1443.5	1444	1437	1527	1526.5	1496	1541	742	779	1442	1450.5	1432	1416	512	1450.5	1418	1413	1435.5	1463.5	595	1504.5	1532.5	1481.5	1438.5	1436	1473	1462	1536
miRNA_miR-6913-5p	1363	1422.5	1404.5	1428	42	15	1443	507	733	160	377	24	1450.5	1457.5	1434.5	1462	318	269	302	1415	1428	1443.5	1444	1437	48	198	52	72	245	49	1442	1450.5	1432	1416	376	250	1418	1413	1435.5	1463.5	349	541	689	178	633	313	1473	1462	197
miRNA_miR-6914-3p	1363	1422.5	1404.5	1428	1438.5	1483.5	1443	1482.5	685	551	1591.5	1588.5	1450.5	1457.5	1434.5	1462	436	490	1402	1415	378	317	1444	94	1527	1526.5	500	1541	1505.5	1508	1442	1450.5	317	1416	1437	1450.5	1418	1413	1435.5	1463.5	1535	1504.5	1532.5	1481.5	315	1436	1473	354	1536
miRNA_miR-6914-5p	1363	1422.5	156	102	1438.5	351	1443	261	172	576	332	589	1450.5	1457.5	205	1462	1409.5	299	1402	466	1428	1443.5	1444	400	466	230	1496	184	1505.5	1508	1442	294	1432	1416	523	1450.5	1418	1413	1435.5	1463.5	1535	1504.5	1532.5	135	1438.5	1436	1473	1462	1536
miRNA_miR-6915-3p	1363	459	1404.5	1428	1438.5	1483.5	1443	1482.5	1561	1583	1591.5	1588.5	580	1457.5	1434.5	1462	1409.5	1401	1402	1415	1428	1443.5	1444	1437	1527	1526.5	1496	1541	1505.5	738	1442	1450.5	1432	1416	1437	1450.5	1418	1413	1435.5	1463.5	1535	1504.5	439	1481.5	1438.5	1436	1473	1462	1536
miRNA_miR-6915-5p	1363	1422.5	1404.5	1428	1438.5	1483.5	1443	616	867	919	1591.5	569	1450.5	1457.5	1434.5	257	1409.5	1401	1402	1415	592	1443.5	1444	1437	1527	1526.5	510	731	448	1508	1442	1450.5	1432	1416	1437	1450.5	1418	1413	231	421	1535	1504.5	1532.5	1481.5	1438.5	1436	193	1462	1536
miRNA_miR-6916-3p	1363	483	1404.5	1428	1438.5	1483.5	1443	1482.5	641	1583	1591.5	357	1450.5	1457.5	520	1462	1409.5	314	1402	1415	1428	1443.5	1444	1437	1527	1526.5	1496	1541	420	1508	1442	1450.5	1432	1416	1437	1450.5	1418	1413	588	1463.5	727	1504.5	1532.5	1481.5	1438.5	1436	1473	1462	133
miRNA_miR-6916-5p	199	1422.5	1404.5	1428	1438.5	702	455	697	527	360	930	1588.5	461	537	1434.5	1462	1409.5	1401	1402	1415	389	1443.5	1444	1437	1527	1526.5	1496	148	484	1508	138	1450.5	1432	1416	1437	1450.5	1418	1413	36	1463.5	1535	1504.5	1532.5	585	1438.5	486	254	1462	384
miRNA_miR-6917-3p	1363	1422.5	1404.5	1428	1438.5	1483.5	1443	499	1561	1583	255	250	1450.5	1457.5	1434.5	1462	1409.5	1401	1402	1415	343	145	1444	1437	1527	1526.5	1496	227	1505.5	584	1442	1450.5	1432	1416	1437	1450.5	1418	1413	1435.5	1463.5	1535	1504.5	1532.5	1481.5	1438.5	449	1473	1462	1536
miRNA_miR-6917-5p	1363	1422.5	292	1428	1438.5	394	463	1482.5	1561	376	1591.5	129	1450.5	405	342	73	1409.5	1401	1402	411	1428	137	1444	1437	214	1526.5	1496	1541	666	1508	1442	1450.5	1432	329	255	1450.5	1418	1413	1435.5	1463.5	1535	1504.5	461	1481.5	1438.5	263	1473	540	1536
miRNA_miR-6918-3p	1363	1422.5	1404.5	1428	1438.5	1483.5	1443	1482.5	1561	162	558	1588.5	190	1457.5	1434.5	1462	1409.5	1401	1402	542	1428	1443.5	1444	1437	1527	1526.5	1496	1541	1505.5	485	1442	123	1432	377	1437	403	1418	1413	1435.5	684	438	1504.5	769	258	178	1436	1473	1462	812
miRNA_miR-6918-5p	1363	127	1404.5	1428	1438.5	518	1443	484	1561	671	336	395	1450.5	646	1434.5	377	1409.5	1401	1402	110	1428	1443.5	1444	1437	366	145	1496	504	61	146	1442	1450.5	1432	418	1437	1450.5	1418	1413	1435.5	1463.5	28	572	359	40	1438.5	1436	275	1462	1536
miRNA_miR-6919-3p	1363	1422.5	1404.5	1428	1438.5	204	1443	1482.5	1561	1583	799	1588.5	264	1457.5	1434.5	627	1409.5	1401	142	1415	1428	276	1444	1437	1527	1526.5	1496	1541	1505.5	1508	1442	1450.5	205	135	1437	1450.5	253	573	1435.5	1463.5	1535	1504.5	490	1481.5	1438.5	1436	204	1462	297
miRNA_miR-6919-5p	1363	1422.5	1404.5	1428	1438.5	1483.5	1443	223	1561	1583	270	1588.5	1450.5	1457.5	1434.5	110	1409.5	1401	1402	1415	1428	1443.5	1444	1437	223	1526.5	1496	1541	663	1508	1442	314	1432	1416	1437	1450.5	1418	1413	1435.5	474	1535	1504.5	554	1481.5	378	1436	1473	535	1536
miRNA_miR-692	1363	1422.5	423	1428	572	1483.5	621	1482.5	791	259	136	72	1450.5	317	115	601	1409.5	1401	1402	494	1428	308	1444	97	1527	256	1496	553	1505.5	162	591	1450.5	1432	1416	624	1450.5	304	1413	1435.5	1463.5	269	86	1532.5	1481.5	184	311	1473	1462	1536
miRNA_miR-6920-3p	1363	1422.5	1404.5	1428	1438.5	1483.5	1443	1482.5	578	1583	1591.5	1588.5	1450.5	1457.5	1434.5	1462	1409.5	1401	1402	1415	1428	1443.5	1444	1437	1527	423	1496	1541	104	1508	528	1450.5	1432	1416	1437	1450.5	1418	1413	1435.5	1463.5	1535	241	741	685	1438.5	1436	1473	1462	255
miRNA_miR-6920-5p	1363	1422.5	1404.5	1428	1438.5	1483.5	1443	1482.5	1561	1583	105	1588.5	1450.5	1457.5	397	1462	1409.5	1401	1402	219	1428	1443.5	1444	1437	616	1526.5	1496	1541	538	1508	1442	1450.5	1432	1416	1437	312	1418	1413	289	1463.5	1535	1504.5	1532.5	1481.5	1438.5	1436	1473	1462	1536
miRNA_miR-6921-3p	1363	1422.5	1404.5	1428	1438.5	1483.5	1443	1482.5	1561	1583	1591.5	519	1450.5	443	1434.5	1462	1409.5	1401	1402	1415	1428	1443.5	1444	1437	1527	1526.5	1496	1541	1505.5	1508	1442	1450.5	375	1416	1437	1450.5	1418	1413	1435.5	1463.5	1535	1504.5	1532.5	1481.5	1438.5	1436	1473	1462	1536
miRNA_miR-6921-5p	1363	1422.5	1404.5	1428	189	1483.5	1443	1482.5	538	1583	1591.5	1588.5	1450.5	535	1434.5	1462	1409.5	1401	354	1415	1428	1443.5	1444	1437	1527	1526.5	455	754	653	1508	1442	1450.5	1432	1416	1437	1450.5	1418	1413	1435.5	1463.5	1535	1504.5	1532.5	429	1438.5	1436	1473	1462	1536
miRNA_miR-6922-3p	1363	1422.5	238	1428	1438.5	1483.5	1443	1482.5	1561	256	1591.5	1588.5	1450.5	1457.5	1434.5	1462	1409.5	1401	1402	1415	1428	1443.5	1444	1437	737	1526.5	1496	1541	1505.5	1508	1442	1450.5	1432	1416	1437	1450.5	1418	1413	1435.5	1463.5	1535	1504.5	1532.5	1481.5	1438.5	1436	334	1462	1536
miRNA_miR-6922-5p	1363	1422.5	1404.5	1428	361	1483.5	433	1482.5	1561	92	261	90	1450.5	1457.5	1434.5	1462	1409.5	1401	1402	573	1428	1443.5	232	1437	1527	1526.5	1496	1541	416	1508	1442	1450.5	1432	471	525	1450.5	1418	109	1435.5	1463.5	1535	1504.5	398	609	1438.5	1436	1473	1462	472
miRNA_miR-6923-3p	1363	1422.5	1404.5	1428	1438.5	539	1443	1482.5	216	1583	481	1588.5	1450.5	1457.5	1434.5	1462	1409.5	1401	1402	42	254	1443.5	1444	553	1527	1526.5	1496	1541	1505.5	44	1442	1450.5	218	1416	1437	1450.5	287	1413	1435.5	641	1535	1504.5	510	1481.5	1438.5	1436	127	1462	1536
miRNA_miR-6923-5p	1363	1422.5	1404.5	611	470	1483.5	122	506	409	1583	1591.5	1588.5	387	118	1434.5	243	1409.5	186	1402	1415	1428	357	1444	1437	1527	285	619	616	1505.5	1508	272	1450.5	519	129	1437	171	1418	325	1435.5	1463.5	96	468	489	1481.5	439	93	56	146	1536
miRNA_miR-6924-3p	1363	463	1404.5	1428	1438.5	1483.5	1443	1482.5	1561	1583	1591.5	656	1450.5	1457.5	1434.5	1462	1409.5	1401	1402	1415	1428	1443.5	384	1437	1527	1526.5	1496	1541	1505.5	1508	1442	407	1432	1416	288	1450.5	1418	1413	1435.5	1463.5	1535	1504.5	1532.5	1481.5	1438.5	1436	1473	1462	1536
miRNA_miR-6924-5p	1363	1422.5	1404.5	1428	1438.5	196	444	1482.5	1561	299	1591.5	1588.5	1450.5	1457.5	1434.5	1462	1409.5	1401	111	130	1428	1443.5	1444	42	1527	1526.5	1496	1541	1505.5	1508	291	1450.5	1432	1416	1437	1450.5	1418	146	1435.5	1463.5	1535	1504.5	247	456	1438.5	1436	1473	1462	1536
miRNA_miR-6925-3p	1363	1422.5	1404.5	1428	1438.5	1483.5	1443	1482.5	1561	1583	598	676	1450.5	1457.5	1434.5	1462	193	1401	1402	1415	1428	1443.5	1444	1437	281	648	1496	1541	585	1508	278	1450.5	1432	1416	337	511	1418	1413	592	199	190	401	120	1481.5	1438.5	1436	1473	1462	1536
miRNA_miR-6925-5p	473	143	318	1428	1438.5	1483.5	207	1482.5	1561	1583	1591.5	1588.5	1450.5	575	351	1462	404	1401	394	34	206	1443.5	1444	507	812	248	1496	1541	1505.5	225	1442	626	99	125	89	620	1418	312	332	219	303	47	1532.5	481	1438.5	163	1473	189	1536
miRNA_miR-6926-3p	320	1422.5	1404.5	1428	1438.5	136	402	1482.5	1561	649	1591.5	1588.5	1450.5	23	1434.5	1462	1409.5	1401	1402	1415	1428	613	1444	580	1527	1526.5	1496	1541	1505.5	205	1442	1450.5	1432	1416	226	637	1418	1413	1435.5	1463.5	1535	1504.5	366	1481.5	1438.5	1436	1473	1462	1536
miRNA_miR-6926-5p	1363	1422.5	1404.5	1428	1438.5	303	1443	1482.5	1561	1583	936	439	1450.5	1457.5	178	1462	551	1401	492	1415	1428	1443.5	220	1437	1527	362	1496	587	1505.5	1508	1442	398	1432	1416	1437	1450.5	1418	1413	1435.5	1463.5	1535	1504.5	1532.5	1481.5	513	1436	1473	1462	782
miRNA_miR-6927-3p	1363	1422.5	1404.5	1428	1438.5	1483.5	1443	369	1561	1583	1591.5	1588.5	1450.5	187	1434.5	1462	1409.5	1401	188	1415	1428	1443.5	1444	240	494	1526.5	719	1541	584	1508	1442	1450.5	1432	1416	358	631	1418	227	1435.5	1463.5	1535	1504.5	1532.5	404	1438.5	1436	1473	1462	405
miRNA_miR-6927-5p	1363	1422.5	1404.5	1428	1438.5	1483.5	427	169	567	280	1591.5	1588.5	1450.5	1457.5	1434.5	1462	1409.5	1401	1402	1415	1428	411	1444	1437	652	1526.5	1496	1541	423	1508	1442	306	1432	1416	1437	63	1418	1413	1435.5	1463.5	236	23	184	1481.5	1438.5	1436	1473	1462	1536
miRNA_miR-6928-3p	244	1422.5	1404.5	65	1438.5	1483.5	254	1482.5	1561	179	922	1588.5	1450.5	393	1434.5	1462	1409.5	116	1402	1415	187	1443.5	1444	1437	1527	1526.5	1496	508	1505.5	1508	1442	1450.5	1432	576	1437	1450.5	170	1413	1435.5	117	1535	1504.5	1532.5	339	1438.5	1436	1473	1462	490
miRNA_miR-6928-5p	1363	1422.5	1404.5	1428	1438.5	1483.5	567	1482.5	1561	108	1591.5	1588.5	1450.5	1457.5	1434.5	1462	1409.5	140	1402	1415	1428	1443.5	131	1437	1527	1526.5	1496	1541	172	1508	1442	1450.5	1432	1416	506	1450.5	421	1413	1435.5	483	1535	1504.5	56	540	1438.5	1436	1473	1462	777
miRNA_miR-6929-3p	1363	1422.5	1404.5	1428	289	1483.5	1443	1482.5	583	1583	1591.5	1588.5	1450.5	1457.5	1434.5	1462	1409.5	1401	1402	1415	1428	1443.5	1444	1437	1527	1526.5	1496	1541	21	1508	1442	1450.5	1432	1416	1437	1450.5	1418	1413	1435.5	1463.5	602	1504.5	1532.5	1481.5	1438.5	1436	1473	1462	1536
miRNA_miR-6929-5p	107	1422.5	388	252	534	1483.5	1443	1482.5	612	206	1591.5	652	1450.5	404	1434.5	1462	1409.5	1401	1402	231	1428	1443.5	102	1437	1527	452	529	365	1505.5	514	1442	1450.5	194	1416	1437	1450.5	312	1413	317	1463.5	1535	242	750	1481.5	1438.5	340	1473	1462	1536
miRNA_miR-693-3p	1363	1422.5	1404.5	191	292	1483.5	1443	1482.5	1561	202	1591.5	279	1450.5	1457.5	1434.5	1462	1409.5	1401	1402	1415	1428	1443.5	209	1437	1527	1526.5	61	517	1505.5	1508	1442	1450.5	231	1416	1437	560	1418	1413	1435.5	1463.5	766	264	1532.5	1481.5	1438.5	1436	1473	1462	265
miRNA_miR-693-5p	1363	1422.5	1404.5	1428	429	1483.5	233	1482.5	1561	1583	553	1588.5	1450.5	1457.5	1434.5	1462	1409.5	328	1402	1415	1428	1443.5	354	1437	1527	1526.5	1496	1541	1505.5	1508	293	1450.5	228	1416	1437	1450.5	1418	1413	1435.5	467	822	1504.5	1532.5	1481.5	195	1436	1473	1462	1536
miRNA_miR-6930-3p	1363	514	1404.5	1428	313	1483.5	458	1482.5	615	1583	1591.5	1588.5	1450.5	370	1434.5	97	161	1401	1402	69	245	1443.5	1444	1437	1527	234	1496	1541	1505.5	1508	1442	574	1432	1416	1437	1450.5	1418	1413	1435.5	567	1535	1504.5	1532.5	1481.5	1438.5	1436	1473	1462	1536
miRNA_miR-6930-5p	1363	1422.5	220	1428	449	1483.5	1443	1482.5	1561	1583	1591.5	1588.5	1450.5	466	1434.5	1462	202	1401	1402	1415	1428	1443.5	1444	452	1527	1526.5	424	1541	163	1508	1442	238	319	1416	1437	362	250	1413	1435.5	420	1535	428	544	1481.5	1438.5	437	1473	1462	349
miRNA_miR-6931-3p	1363	1422.5	1404.5	1428	1438.5	1483.5	605	1482.5	1561	1583	1591.5	585	647	1457.5	1434.5	169	1409.5	1401	136	1415	1428	1443.5	1444	1437	1527	1526.5	1496	1541	1505.5	1508	1442	1450.5	1432	1416	1437	1450.5	1418	1413	1435.5	1463.5	322	1504.5	1532.5	1481.5	1438.5	1436	1473	412	1536
miRNA_miR-6931-5p	1363	1422.5	1404.5	522	577	446	1443	721	659	1583	547	310	602	444	314	279	106	1401	451	356	1428	1443.5	230	1437	814	122	676	1541	1505.5	166	212	1450.5	1432	1416	243	1450.5	1418	1413	154	1463.5	544	1504.5	1532.5	1481.5	99	255	1473	1462	165
miRNA_miR-6932-3p	1363	1422.5	1404.5	287	1438.5	1483.5	1443	74	1561	1583	1591.5	1588.5	1450.5	1457.5	1434.5	1462	1409.5	1401	1402	1415	1428	1443.5	1444	1437	543	1526.5	105	1541	1505.5	604	1442	1450.5	1432	1416	1437	243	1418	298	1435.5	1463.5	1535	1504.5	286	393	1438.5	1436	1473	59	1536
miRNA_miR-6932-5p	1363	80	1404.5	1428	107	1483.5	153	1482.5	1561	1583	1591.5	1588.5	1450.5	1457.5	371	204	1409.5	1401	1402	1415	1428	1443.5	1444	172	1527	1526.5	1496	1541	1505.5	1508	1442	1450.5	1432	1416	1437	1450.5	1418	1413	476	1463.5	1535	1504.5	1532.5	1481.5	1438.5	461	1473	1462	513
miRNA_miR-6933-3p	1363	1422.5	1404.5	1428	1438.5	1483.5	435	1482.5	773	1583	1591.5	1588.5	1450.5	1457.5	1434.5	46	1409.5	1401	212	1415	1428	1443.5	1444	1437	97	181	120	1541	301	670	1442	1450.5	1432	1416	1437	1450.5	1418	557	1435.5	1463.5	116	1504.5	131	1481.5	1438.5	1436	1473	1462	1536
miRNA_miR-6933-5p	1363	1422.5	1404.5	1428	1438.5	1483.5	1443	1482.5	1561	1583	1591.5	1588.5	1450.5	1457.5	273	1462	1409.5	1401	1402	1415	445	1443.5	1444	1437	1527	1526.5	1496	1541	1505.5	1508	504	1450.5	380	1416	1437	1450.5	1418	1413	1435.5	1463.5	1535	1504.5	635	1481.5	1438.5	1436	1473	456	1536
miRNA_miR-6934-3p	1363	1422.5	1404.5	1428	1438.5	366	94	208	330	1583	1591.5	125	1450.5	1457.5	1434.5	278	1409.5	85	166	1415	481	1443.5	397	1437	1527	626	1496	547	1505.5	262	479	227	1432	1416	1437	1450.5	1418	1413	610	1463.5	147	1504.5	1532.5	1481.5	1438.5	1436	49	1462	1536
miRNA_miR-6934-5p	153	1422.5	1404.5	1428	1438.5	1483.5	186	1482.5	194	470	1591.5	1588.5	171	1457.5	1434.5	1462	1409.5	1401	1402	1415	127	616	1444	1437	1527	342	181	283	260	1508	159	326	406	1416	299	292	1418	1413	129	1463.5	552	1504.5	306	272	338	75	1473	372	401
miRNA_miR-6935-3p	1363	568	440	1428	1438.5	595	1443	544	91	1583	1591.5	180	1450.5	1457.5	1434.5	72	196	443	1402	1415	1428	460	1444	1437	1527	1526.5	239	1541	1505.5	691	1442	1450.5	1432	1416	621	1450.5	1418	1413	1435.5	1463.5	1535	1504.5	1532.5	315	1438.5	1436	1473	1462	1536
miRNA_miR-6935-5p	1363	1422.5	1404.5	1428	1438.5	1483.5	1443	1482.5	1561	1583	1591.5	105	491	1457.5	538	1462	290	341	1402	1415	1428	1443.5	73	1437	773	1526.5	1496	1541	483	1508	235	1450.5	1432	1416	1437	1450.5	58	440	202	1463.5	1535	38	106	399	584	1436	1473	1462	1536
miRNA_miR-6936-3p	1363	1422.5	1404.5	1428	1438.5	1483.5	1443	1482.5	1561	1583	1591.5	1588.5	1450.5	1457.5	1434.5	1462	1409.5	1401	1402	1415	1428	1443.5	1444	1437	1527	1526.5	210	1541	1505.5	1508	1442	1450.5	1432	1416	1437	1450.5	1418	1413	1435.5	1463.5	1535	1504.5	1532.5	1481.5	1438.5	1436	1473	1462	1536
miRNA_miR-6936-5p	1363	1422.5	1404.5	1428	1438.5	1483.5	292	1482.5	1561	452	682	498	77	1457.5	1434.5	1462	1409.5	1401	1402	1415	1428	1443.5	1444	1437	1527	1526.5	1496	1541	1505.5	1508	1442	1450.5	124	1416	1437	1450.5	1418	1413	1435.5	1463.5	1535	1504.5	1532.5	1481.5	485	1436	73	1462	1536
miRNA_miR-6937-3p	1363	1422.5	1404.5	1428	1438.5	1483.5	1443	1482.5	766	1583	1591.5	1588.5	1450.5	1457.5	576	1462	1409.5	1401	1402	561	1428	579	1444	583	1527	252	1496	186	1505.5	391	1442	638	449	1416	1437	1450.5	1418	387	1435.5	1463.5	760	616	1532.5	1481.5	1438.5	1436	1473	1462	1536
miRNA_miR-6937-5p	1363	1422.5	343	411	1438.5	1483.5	342	373	1561	834	1591.5	1588.5	1450.5	1457.5	1434.5	1462	1409.5	1401	1402	1415	1428	414	1444	1437	318	447	1496	536	1505.5	1508	1442	1450.5	1432	1416	1437	1450.5	1418	1413	1435.5	1463.5	1535	1504.5	1532.5	1481.5	635	1436	1473	1462	1536
miRNA_miR-6938-3p	1363	1422.5	1404.5	1428	1438.5	1483.5	356	1482.5	204	1583	1591.5	1588.5	142	1457.5	1434.5	1462	1409.5	1401	1402	1415	1428	1443.5	1444	1437	85	572	141	181	1505.5	264	143	1450.5	1432	315	1437	1450.5	1418	1413	1435.5	1463.5	773	185	551	318	1438.5	1436	1473	1462	1536
miRNA_miR-6938-5p	241	1422.5	1404.5	1428	1438.5	1483.5	1443	1482.5	1561	354	290	1588.5	378	1457.5	1434.5	633	1409.5	1401	1402	1415	1428	323	429	1437	488	201	292	1541	637	758	1442	1450.5	1432	1416	468	1450.5	1418	212	423	171	540	1504.5	556	1481.5	1438.5	1436	1473	375	424
miRNA_miR-6939-3p	1363	1422.5	1404.5	1428	1438.5	1483.5	1443	1482.5	671	1583	640	1588.5	1450.5	1457.5	1434.5	488	348	206	1402	1415	1428	1443.5	410	1437	1527	1526.5	1496	1541	43	1508	526	1450.5	1432	1416	1437	1450.5	1418	262	1435.5	1463.5	1535	1504.5	1532.5	1481.5	1438.5	1436	379	1462	1536
miRNA_miR-6939-5p	1363	1422.5	1404.5	1428	1438.5	1483.5	1443	1482.5	294	616	744	1588.5	538	1457.5	1434.5	1462	1409.5	1401	1402	1415	520	1443.5	1444	1437	493	1526.5	1496	1541	1505.5	719	1442	1450.5	1432	1416	1437	1450.5	1418	1413	1435.5	1463.5	210	1504.5	758	244	1438.5	1436	1473	1462	1536
miRNA_miR-694	1363	351	522	344	182	250	537	681	1561	1583	1591.5	1588.5	1450.5	306	531	1462	412	1401	405	1415	488	200	1444	297	384	1526.5	621	676	289	72	1442	620	1432	1416	1437	1450.5	1418	1413	1435.5	1463.5	1535	1504.5	361	1481.5	365	86	1473	587	1536
miRNA_miR-6940-3p	1363	1422.5	1404.5	1428	1438.5	1483.5	1443	1482.5	1561	1583	1591.5	1588.5	1450.5	1457.5	1434.5	1462	524	1401	1402	1415	1428	1443.5	1444	1437	1527	1526.5	430	1541	1505.5	1508	1442	1450.5	1432	1416	1437	1450.5	1418	1413	1435.5	1463.5	1535	1504.5	1532.5	1481.5	1438.5	432	1473	1462	423
miRNA_miR-6940-5p	1363	1422.5	1404.5	510	1438.5	1483.5	1443	1482.5	1561	1583	1591.5	1588.5	1450.5	368	1434.5	1462	512	381	1402	550	1428	1443.5	1444	273	1527	1526.5	1496	1541	1505.5	370	1442	1450.5	1432	1416	1437	1450.5	1418	1413	1435.5	1463.5	1535	662	370	1481.5	1438.5	274	1473	1462	1536
miRNA_miR-6941-3p	1363	1422.5	1404.5	1428	1438.5	1483.5	1443	1482.5	1561	1583	1591.5	1588.5	1450.5	1457.5	1434.5	1462	58	1401	1402	281	1428	1443.5	1444	1437	224	56	1496	1541	1505.5	1508	1442	1450.5	1432	1416	1437	1450.5	1418	1413	1435.5	1463.5	1535	1504.5	1532.5	257	1438.5	1436	1473	1462	1536
miRNA_miR-6941-5p	214	1422.5	347	321	1438.5	1483.5	490	661	1561	270	1591.5	1588.5	1450.5	1457.5	1434.5	437	1409.5	1401	1402	1415	1428	1443.5	1444	1437	1527	1526.5	717	1541	179	656	1442	1450.5	1432	1416	1437	1450.5	1418	1413	338	1463.5	255	1504.5	1532.5	1481.5	389	1436	422	1462	1536
miRNA_miR-6942-3p	1363	161	1404.5	1428	1438.5	1483.5	1443	1482.5	1561	723	1591.5	1588.5	1450.5	1457.5	1434.5	1462	1409.5	1401	1402	1415	1428	1443.5	1444	1437	295	553	223	1541	1505.5	554	1442	439	1432	1416	355	1450.5	1418	1413	1435.5	358	1535	1504.5	284	236	373	1436	329	1462	1536
miRNA_miR-6942-5p	1363	433	1404.5	1428	1438.5	713	59	1482.5	467	341	1591.5	1588.5	1450.5	581	1434.5	643	1409.5	102	1402	1415	395	1443.5	1444	1437	1527	1526.5	582	1541	1505.5	537	1442	1450.5	1432	1416	252	1450.5	1418	293	85	1463.5	1535	1504.5	1532.5	1481.5	1438.5	138	641	684	1536
miRNA_miR-6943-3p	1363	1422.5	1404.5	193	1438.5	1483.5	596	1482.5	1561	1583	1591.5	1588.5	1450.5	1457.5	1434.5	1462	1409.5	1401	1402	1415	1428	1443.5	1444	1437	748	1526.5	1496	1541	219	531	1442	1450.5	1432	1416	537	1450.5	1418	1413	364	237	1535	1504.5	1532.5	1481.5	1438.5	1436	1473	1462	1536
miRNA_miR-6943-5p	1363	1422.5	359	377	1438.5	1483.5	1443	1482.5	1561	889	410	1588.5	333	1457.5	1434.5	1462	1409.5	1401	376	1415	1428	1443.5	1444	1437	217	1526.5	396	1541	1505.5	639	1442	1450.5	1432	1416	1437	1450.5	1418	1413	1435.5	1463.5	518	410	185	472	1438.5	1436	1473	1462	1536
miRNA_miR-6944-3p	1363	1422.5	464	1428	638	696	1443	1482.5	1561	1583	340	1588.5	642	1457.5	1434.5	102	1409.5	1401	1402	1415	536	429	1444	1437	1527	1526.5	1496	1541	1505.5	1508	1442	1450.5	1432	1416	1437	1450.5	1418	1413	1435.5	1463.5	1535	1504.5	1532.5	425	1438.5	1436	631	618	1536
miRNA_miR-6944-5p	324	1422.5	1404.5	1428	1438.5	1483.5	1443	1482.5	1561	1583	1591.5	1588.5	1450.5	1457.5	1434.5	1462	1409.5	1401	1402	1415	1428	1443.5	1444	1437	171	215	1496	420	387	249	1442	1450.5	1432	1416	1437	318	348	287	1435.5	108	1535	78	44	48	1438.5	1436	377	1462	1536
miRNA_miR-6945-3p	1363	1422.5	1404.5	1428	1438.5	1483.5	1443	253	282	1583	102	516	1450.5	565	583	1462	1409.5	1401	1402	1415	1428	1443.5	237	266	1527	1526.5	1496	1541	1505.5	373	1442	1450.5	1432	1416	381	1450.5	572	1413	1435.5	1463.5	1535	1504.5	1532.5	660	161	1436	1473	1462	135
miRNA_miR-6945-5p	1363	1422.5	1404.5	1428	507	1483.5	420	1482.5	1561	1583	836	1588.5	88	1457.5	349	1462	434	1401	1402	1415	1428	1443.5	1444	1437	1527	1526.5	431	630	208	426	1442	1450.5	512	434	1437	1450.5	1418	1413	1435.5	536	1535	259	657	288	1438.5	1436	171	1462	800
miRNA_miR-6946-3p	1363	1422.5	1404.5	1428	1438.5	1483.5	1443	1482.5	328	1583	810	838	1450.5	1457.5	1434.5	95	1409.5	386	1402	187	1428	543	523	81	1527	179	321	566	297	1508	1442	1450.5	371	1416	1437	385	1418	547	1435.5	99	136	516	1532.5	1481.5	557	1436	1473	1462	561
miRNA_miR-6946-5p	1363	506	1404.5	1428	1438.5	1483.5	442	608	656	1583	832	646	1450.5	1457.5	1434.5	1462	1409.5	1401	453	1415	90	106	506	1437	1527	474	339	127	1505.5	552	1442	1450.5	202	483	1437	538	1418	1413	84	1463.5	728	1504.5	608	1481.5	101	188	1473	364	1536
miRNA_miR-6947-3p	1363	1422.5	1404.5	1428	261	339	1443	1482.5	295	650	1591.5	1588.5	1450.5	1457.5	1434.5	1462	1409.5	1401	1402	1415	1428	1443.5	1444	1437	1527	580	1496	1541	339	1508	1442	1450.5	330	1416	1437	607	1418	1413	1435.5	1463.5	812	478	1532.5	488	1438.5	1436	386	312	765
miRNA_miR-6947-5p	384	414	1404.5	1428	1438.5	1483.5	1443	1482.5	1561	1583	366	1588.5	482	1457.5	1434.5	1462	1409.5	1401	1402	1415	355	1443.5	1444	1437	1527	1526.5	1496	1541	1505.5	1508	1442	1450.5	122	456	1437	1450.5	1418	1413	296	1463.5	1535	1504.5	1532.5	1481.5	163	1436	1473	1462	1536
miRNA_miR-6948-3p	1363	1422.5	1404.5	1428	1438.5	1483.5	1443	468	506	48	448	729	1450.5	1457.5	1434.5	1462	1409.5	1401	346	1415	1428	381	1444	1437	1527	575	1496	1541	1505.5	528	155	1450.5	1432	1416	201	1450.5	1418	382	1435.5	1463.5	1535	557	1532.5	1481.5	1438.5	1436	1473	1462	212
miRNA_miR-6948-5p	1363	43	323	1428	1438.5	1483.5	1443	726	1561	1583	1591.5	1588.5	1450.5	1457.5	1434.5	1462	1409.5	1401	1402	1415	1428	1443.5	1444	1437	1527	1526.5	1496	418	566	1508	326	1450.5	1432	1416	1437	168	1418	1413	1435.5	557	1535	1504.5	1532.5	1481.5	1438.5	1436	1473	1462	1536
miRNA_miR-6949-3p	1363	360	1404.5	1428	1438.5	1483.5	418	1482.5	684	599	111	1588.5	1450.5	1457.5	1434.5	1462	1409.5	1401	1402	1415	1428	272	142	607	1527	1526.5	1496	1541	107	1508	374	1450.5	1432	1416	1437	1450.5	1418	1413	1435.5	1463.5	1535	1504.5	1532.5	1481.5	1438.5	1436	1473	1462	74
miRNA_miR-6949-5p	1363	432	1404.5	1428	1438.5	224	244	1482.5	1561	1583	1591.5	1588.5	1450.5	1457.5	1434.5	1462	1409.5	1401	397	132	581	1443.5	1444	1437	78	104	54	43	1505.5	468	1442	1450.5	1432	375	1437	1450.5	1418	1413	115	1463.5	1535	230	1532.5	1481.5	1438.5	572	485	1462	1536
miRNA_miR-695	1363	1422.5	1404.5	1428	1438.5	507	1443	149	1561	1583	1591.5	1588.5	1450.5	1457.5	1434.5	683	1409.5	1401	1402	1415	385	1443.5	1444	1437	1527	1526.5	205	1541	110	76	1442	1450.5	561	1416	1437	1450.5	1418	1413	1435.5	1463.5	227	1504.5	1532.5	527	1438.5	1436	1473	1462	1536
miRNA_miR-6950-3p	1363	1422.5	465	257	1438.5	1483.5	1443	50	1561	1583	1591.5	1588.5	1450.5	1457.5	1434.5	1462	1409.5	1401	438	1415	1428	1443.5	158	1437	1527	1526.5	394	388	586	406	1442	1450.5	1432	412	1437	1450.5	467	1413	1435.5	1463.5	443	1504.5	1532.5	1481.5	1438.5	1436	183	451	171
miRNA_miR-6950-5p	1363	1422.5	375	1428	1438.5	200	644	62	419	180	373	1588.5	368	1457.5	1434.5	518	227	1401	1402	1415	1428	1443.5	1444	39	1527	43	1496	1541	412	419	1442	1450.5	1432	1416	1437	1450.5	1418	1413	1435.5	418	410	1504.5	315	512	1438.5	174	1473	1462	204
miRNA_miR-6951-3p	439	227	150	1428	228	550	545	589	461	407	1591.5	264	614	287	1434.5	39	1409.5	190	1402	270	157	1443.5	323	263	1527	397	1496	24	1505.5	1508	323	215	1432	144	427	583	1418	558	1435.5	276	1535	603	775	384	252	1436	406	123	1536
miRNA_miR-6951-5p	1363	1422.5	1404.5	1428	1438.5	327	1443	1482.5	1561	116	406	868	1450.5	1457.5	100	1462	1409.5	1401	1402	1415	434	481	1444	1437	724	566	560	643	256	569	53	264	111	103	501	1450.5	1418	218	1435.5	1463.5	1535	1504.5	1532.5	1481.5	1438.5	613	1473	289	789
miRNA_miR-6952-3p	1363	1422.5	1404.5	1428	1438.5	1483.5	276	1482.5	1561	1583	1591.5	1588.5	1450.5	1457.5	1434.5	137	197	1401	1402	1415	1428	1443.5	1444	1437	1527	1526.5	398	1541	717	1508	1442	1450.5	1432	1416	1437	1450.5	1418	1413	1435.5	1463.5	513	1504.5	217	1481.5	363	434	1473	1462	1536
miRNA_miR-6952-5p	1363	1422.5	1404.5	1428	1438.5	222	404	550	1561	1583	1591.5	1588.5	1450.5	1457.5	331	366	1409.5	1401	1402	1415	1428	643	1444	1437	1527	525	1496	397	1505.5	1508	1442	373	226	1416	1437	313	426	1413	1435.5	363	632	1504.5	1532.5	1481.5	1438.5	1436	446	1462	1536
miRNA_miR-6953-3p	1363	343	1404.5	1428	1438.5	1483.5	1443	452	1561	1583	375	1588.5	1450.5	1457.5	1434.5	56	1409.5	1401	1402	1415	1428	1443.5	1444	464	146	1526.5	35	480	196	1508	444	1450.5	1432	1416	1437	1450.5	1418	203	94	1463.5	1535	149	1532.5	401	227	1436	1473	1462	1536
miRNA_miR-6953-5p	1363	1422.5	1404.5	1428	324	1483.5	1443	333	1561	1583	1591.5	1588.5	1450.5	1457.5	1434.5	1462	424	270	1402	1415	1428	316	347	1437	1527	1526.5	665	818	581	129	1442	1450.5	1432	1416	1437	108	1418	1413	1435.5	689	1535	1504.5	1532.5	1481.5	1438.5	1436	1473	1462	1536
miRNA_miR-6954-3p	1363	381	1404.5	412	1438.5	1483.5	1443	1482.5	1561	1583	1591.5	1588.5	1450.5	1457.5	1434.5	1462	1409.5	1401	1402	1415	1428	1443.5	1444	1437	1527	1526.5	1496	1541	1505.5	1508	1442	84	1432	540	1437	497	1418	1413	1435.5	146	254	1504.5	1532.5	1481.5	1438.5	1436	1473	1462	404
miRNA_miR-6954-5p	1363	278	1404.5	1428	1438.5	1483.5	1443	533	1561	1583	161	1588.5	306	414	1434.5	1462	1409.5	1401	174	1415	1428	1443.5	1444	1437	1527	249	1496	144	1505.5	1508	1442	1450.5	1432	231	250	72	447	517	439	1463.5	778	281	636	1481.5	1438.5	1436	1473	1462	1536
miRNA_miR-6955-3p	185	1422.5	121	1428	234	1483.5	1443	1482.5	1561	1583	1591.5	662	1450.5	491	312	1462	1409.5	1401	1402	1415	1428	1443.5	1444	1437	622	1526.5	375	1541	1505.5	1508	1442	1450.5	1432	1416	346	241	1418	1413	1435.5	1463.5	1535	1504.5	394	416	401	1436	1473	1462	1536
miRNA_miR-6955-5p	1363	1422.5	1404.5	1428	1438.5	415	534	1482.5	870	102	1591.5	342	258	411	86	264	1409.5	414	1402	1415	371	1443.5	1444	1437	1527	346	1496	1541	1505.5	515	1442	1450.5	1432	1416	1437	1450.5	203	196	351	186	153	118	1532.5	1481.5	1438.5	1436	1473	1462	1536
miRNA_miR-6956-3p	1363	1422.5	1404.5	1428	1438.5	1483.5	1443	1482.5	1561	1583	1591.5	1588.5	1450.5	1457.5	1434.5	1462	324	94	1402	1415	1428	1443.5	1444	1437	1527	1526.5	1496	1541	1505.5	1508	1442	1450.5	1432	1416	1437	1450.5	1418	1413	1435.5	1463.5	1535	680	564	598	1438.5	1436	1473	1462	1536
miRNA_miR-6956-5p	1363	1422.5	225	517	1438.5	1483.5	107	460	372	1583	249	1588.5	1450.5	1457.5	297	1462	1409.5	143	1402	1415	1428	1443.5	453	1437	758	1526.5	402	1541	443	1508	402	1450.5	1432	1416	1437	30	1418	1413	1435.5	301	249	27	65	446	1438.5	1436	681	518	241
miRNA_miR-6957-3p	354	1422.5	1404.5	1428	218	528	80	1482.5	1561	1583	1591.5	178	1450.5	1457.5	460	1462	1409.5	1401	1402	373	1428	496	161	1437	476	241	250	1541	258	1508	37	1450.5	1432	1416	1437	1450.5	1418	1413	1435.5	1463.5	676	1504.5	1532.5	1481.5	1438.5	1436	542	1462	1536
miRNA_miR-6957-5p	81	1422.5	1404.5	39	199	477	1443	570	110	1583	210	532	270	171	441	286	127	1401	1402	560	1428	95	121	1437	1527	1526.5	745	1541	1505.5	1508	258	219	162	147	210	1450.5	315	194	1435.5	287	1535	1504.5	529	1481.5	530	529	1473	1462	659
miRNA_miR-6958-3p	1363	1422.5	1404.5	52	1438.5	499	340	535	1561	1583	554	553	1450.5	1457.5	1434.5	1462	1409.5	1401	1402	1415	1428	1443.5	336	495	1527	1526.5	99	1541	1505.5	625	1442	344	483	1416	1437	1450.5	1418	366	254	573	1535	1504.5	545	1481.5	218	1436	585	1462	322
miRNA_miR-6958-5p	1363	1422.5	1404.5	1428	514	1483.5	1443	639	1561	594	516	660	1450.5	1457.5	1434.5	1462	1409.5	1401	463	1415	1428	1443.5	1444	1437	1527	373	1496	1541	1505.5	404	97	1450.5	1432	1416	1437	1450.5	1418	432	1435.5	315	260	1504.5	1532.5	1481.5	1438.5	1436	290	1462	115
miRNA_miR-6959-3p	1363	1422.5	1404.5	1428	1438.5	1483.5	1443	1482.5	1561	655	175	333	1450.5	1457.5	1434.5	1462	1409.5	1401	1402	1415	1428	1443.5	1444	1437	1527	1526.5	1496	1541	1505.5	1508	1442	1450.5	261	1416	1437	216	1418	1413	1435.5	1463.5	391	1504.5	1532.5	1481.5	1438.5	1436	140	475	1536
miRNA_miR-6959-5p	1363	1422.5	1404.5	1428	1438.5	1483.5	229	1482.5	855	597	1591.5	1588.5	1450.5	1457.5	445	1462	1409.5	1401	533	1415	1428	1443.5	1444	1437	1527	1526.5	1496	1541	1505.5	1508	1442	1450.5	1432	1416	1437	475	280	1413	1435.5	45	1535	245	154	287	1438.5	1436	1473	1462	1536
miRNA_miR-696	1363	1422.5	1404.5	1428	1438.5	1483.5	1443	109	1561	1583	1591.5	1588.5	1450.5	1457.5	1434.5	1462	1409.5	1401	1402	1415	1428	1443.5	1444	1437	1527	760	1496	250	232	525	1442	555	1432	1416	1437	1450.5	1418	1413	1435.5	1463.5	1535	1504.5	1532.5	1481.5	428	1436	1473	1462	1536
miRNA_miR-6960-3p	168	1422.5	1404.5	1428	1438.5	1483.5	1443	1482.5	100	766	1591.5	488	1450.5	399	139	1462	126	1401	1402	1415	1428	1443.5	1444	1437	1527	1526.5	1496	1541	45	1508	1442	1450.5	1432	1416	1437	1450.5	445	1413	328	1463.5	1535	563	512	1481.5	1438.5	1436	119	1462	1536
miRNA_miR-6960-5p	1363	1422.5	1404.5	1428	1438.5	1483.5	1443	1482.5	1561	1583	1591.5	1588.5	1450.5	1457.5	1434.5	1462	454	1401	1402	1415	314	327	206	1437	1527	1526.5	1496	1541	1505.5	1508	1442	436	1432	1416	1437	452	1418	1413	1435.5	1463.5	1535	1504.5	1532.5	1481.5	1438.5	1436	1473	1462	1536
miRNA_miR-6961-3p	1363	285	1404.5	560	1438.5	1483.5	606	1482.5	101	1583	1591.5	1588.5	1450.5	1457.5	1434.5	1462	221	1401	228	1415	367	1443.5	1444	566	1527	1526.5	1496	1541	428	1508	1442	1450.5	129	337	1437	1450.5	155	1413	215	165	1535	1504.5	1532.5	1481.5	1438.5	1436	1473	1462	1536
miRNA_miR-6961-5p	1363	1422.5	1404.5	388	1438.5	1483.5	1443	576	594	1583	174	1588.5	1450.5	1457.5	1434.5	1462	1409.5	1401	1402	1415	1428	85	1444	1437	574	636	1496	1541	1505.5	1508	1442	1450.5	1432	1416	1437	1450.5	1418	1413	275	1463.5	1535	1504.5	1532.5	1481.5	1438.5	1436	1473	1462	1536
miRNA_miR-6962-3p	1363	1422.5	1404.5	1428	1438.5	1483.5	1443	1482.5	1561	1583	735	1588.5	450	1457.5	1434.5	1462	1409.5	1401	1402	1415	1428	1443.5	1444	1437	1527	1526.5	1496	549	1505.5	1508	1442	1450.5	1432	1416	1437	1450.5	1418	1413	1435.5	1463.5	1535	1504.5	1532.5	241	1438.5	1436	1473	646	1536
miRNA_miR-6962-5p	280	1422.5	1404.5	1428	1438.5	1483.5	1443	1482.5	1561	1583	1591.5	1588.5	1450.5	1457.5	171	1462	1409.5	1401	1402	1415	1428	1443.5	1444	1437	1527	1526.5	603	1541	269	1508	409	441	1432	1416	1437	1450.5	1418	326	1435.5	1463.5	499	1504.5	1532.5	1481.5	1438.5	205	1473	202	1536
miRNA_miR-6963-3p	274	522	1404.5	1428	219	721	459	1482.5	103	1583	679	1588.5	1450.5	261	1434.5	1462	1409.5	1401	273	1415	555	1443.5	1444	1437	430	1526.5	244	618	1505.5	1508	1442	1450.5	1432	1416	389	254	290	1413	1435.5	470	1535	1504.5	1532.5	1481.5	1438.5	518	1473	1462	1536
miRNA_miR-6963-5p	1363	1422.5	403	1428	1438.5	1483.5	1443	1482.5	1561	1583	518	277	280	1457.5	1434.5	1462	1409.5	1401	1402	1415	1428	248	187	1437	1527	1526.5	530	1541	1505.5	1508	1442	497	311	1416	1437	141	480	1413	1435.5	1463.5	123	127	161	87	1438.5	1436	1473	1462	550
miRNA_miR-6964-3p	481	1422.5	1404.5	1428	166	1483.5	375	231	1561	1583	856	1588.5	1450.5	1457.5	490	406	272	1401	409	456	1428	1443.5	1444	1437	554	769	263	290	288	314	1442	1450.5	1432	552	221	178	1418	1413	1435.5	1463.5	1535	1504.5	1532.5	1481.5	1438.5	213	1473	214	512
miRNA_miR-6964-5p	1363	1422.5	64	1428	1438.5	1483.5	1443	503	225	278	806	211	1450.5	83	1434.5	1462	1409.5	1401	1402	1415	1428	260	537	378	564	1526.5	1496	90	616	336	1442	1450.5	1432	1416	1437	1450.5	552	516	1435.5	1463.5	209	1504.5	215	100	1438.5	1436	353	1462	1536
miRNA_miR-6965-3p	239	545	1404.5	526	1438.5	1483.5	1443	510	1561	258	35	1588.5	1450.5	425	1434.5	1462	1409.5	1401	1402	1415	1428	1443.5	1444	1437	1527	1526.5	81	1541	442	1508	1442	1450.5	1432	523	1437	446	1418	417	1435.5	678	289	1504.5	1532.5	1481.5	1438.5	63	1473	1462	1536
miRNA_miR-6965-5p	1363	1422.5	1404.5	1428	1438.5	1483.5	474	1482.5	719	1583	630	236	1450.5	1457.5	254	1462	1409.5	1401	1402	1415	1428	319	1444	181	1527	1526.5	1496	552	1505.5	610	1442	346	1432	1416	224	1450.5	1418	1413	1435.5	630	1535	1504.5	1532.5	195	1438.5	1436	1473	1462	1536
miRNA_miR-6966-3p	468	1422.5	441	1428	128	159	116	367	530	78	1591.5	1588.5	1450.5	1457.5	1434.5	1462	1409.5	1401	1402	548	1428	1443.5	1444	439	1527	1526.5	1496	1541	506	1508	1442	1450.5	233	1416	1437	1450.5	1418	1413	1435.5	1463.5	1535	1504.5	1532.5	1481.5	1438.5	1436	602	163	239
miRNA_miR-6966-5p	1363	77	1404.5	189	1438.5	1483.5	1443	1482.5	270	1583	1591.5	1588.5	338	360	238	284	1409.5	1401	1402	1415	1428	413	1444	1437	615	1526.5	1496	1541	1505.5	1508	426	1450.5	1432	1416	1437	501	1418	39	203	1463.5	1535	1504.5	697	1481.5	1438.5	1436	1473	1462	1536
miRNA_miR-6967-3p	1363	1422.5	1404.5	1428	1438.5	1483.5	1443	1482.5	1561	912	783	1588.5	1450.5	1457.5	393	587	1409.5	1401	1402	582	571	1443.5	401	1437	140	1526.5	1496	830	1505.5	1508	233	564	1432	1416	363	217	1418	1413	1435.5	1463.5	394	398	252	1481.5	256	261	1473	1462	1536
miRNA_miR-6967-5p	1363	583	1404.5	1428	637	362	1443	1482.5	52	1583	1591.5	1588.5	1450.5	1457.5	1434.5	1462	111	1401	323	1415	1428	1443.5	1444	1437	386	171	576	745	158	1508	586	1450.5	1432	1416	1437	236	1418	1413	1435.5	1463.5	708	1504.5	1532.5	1481.5	561	1436	1473	514	768
miRNA_miR-6968-3p	1363	1422.5	1404.5	1428	1438.5	1483.5	1443	1482.5	1561	1583	1591.5	1588.5	1450.5	1457.5	1434.5	1462	1409.5	1401	1402	1415	1428	1443.5	1444	1437	1527	1526.5	1496	1541	1505.5	1508	1442	1450.5	1432	1416	1437	1450.5	1418	1413	1435.5	1463.5	1535	1504.5	1532.5	1481.5	1438.5	1436	1473	1462	1536
miRNA_miR-6968-5p	1363	1422.5	287	1428	1438.5	492	541	1482.5	1561	570	699	1588.5	1450.5	1457.5	221	1462	1409.5	555	1402	172	1428	1443.5	1444	1437	393	1526.5	1496	755	1505.5	522	1442	1450.5	461	323	132	1450.5	179	1413	1435.5	1463.5	187	1504.5	1532.5	1481.5	423	156	313	1462	1536
miRNA_miR-6969-3p	1363	1422.5	1404.5	1428	310	319	398	154	478	1583	1591.5	1588.5	480	1457.5	394	144	438	215	1402	316	1428	518	1444	1437	1527	1526.5	1496	406	518	1508	1442	1450.5	356	1416	1437	265	1418	1413	128	1463.5	1535	1504.5	1532.5	1481.5	1438.5	1436	1473	1462	422
miRNA_miR-6969-5p	1363	1422.5	1404.5	1428	1438.5	245	1443	1482.5	1561	359	891	391	1450.5	1457.5	1434.5	1462	1409.5	1401	1402	1415	1428	1443.5	1444	1437	1527	1526.5	304	524	634	470	58	1450.5	389	1416	581	1450.5	317	1413	1435.5	1463.5	1535	115	1532.5	302	328	1436	1473	148	1536
miRNA_miR-697	1363	1422.5	1404.5	1428	1438.5	373	1443	691	1561	1583	1591.5	1588.5	1450.5	1457.5	541	1462	560	1401	1402	1415	1428	1443.5	1444	1437	1527	380	135	1541	1505.5	1508	220	1450.5	1432	1416	354	1450.5	1418	350	1435.5	1463.5	1535	1504.5	1532.5	1481.5	1438.5	1436	1473	1462	1536
miRNA_miR-6970-3p	1363	1422.5	1404.5	1428	1438.5	1483.5	1443	1482.5	1561	1583	1591.5	1588.5	1450.5	1457.5	1434.5	1462	1409.5	1401	1402	1415	1428	1443.5	1444	1437	1527	609	290	488	1505.5	1508	1442	1450.5	1432	1416	1437	1450.5	1418	1413	1435.5	1463.5	1535	308	1532.5	1481.5	1438.5	1436	1473	1462	1536
miRNA_miR-6970-5p	129	1422.5	1404.5	1428	1438.5	1483.5	1443	1482.5	284	398	1591.5	1588.5	1450.5	385	158	1462	253	1401	366	1415	1428	1443.5	1444	1437	506	1526.5	1496	1541	84	1508	393	1450.5	425	1416	1437	1450.5	1418	1413	1435.5	1463.5	1535	1504.5	1532.5	1481.5	379	1436	1473	1462	1536
miRNA_miR-6971-3p	336	1422.5	1404.5	187	285	1483.5	1443	1482.5	1561	1583	1591.5	1588.5	1450.5	1457.5	1434.5	1462	1409.5	1401	1402	1415	1428	1443.5	1444	1437	1527	523	322	809	200	1508	1442	662	1432	1416	1437	320	1418	1413	1435.5	1463.5	625	1504.5	1532.5	434	1438.5	1436	1473	1462	763
miRNA_miR-6971-5p	1363	1422.5	1404.5	1428	1438.5	407	401	303	349	321	56	232	447	678	1434.5	537	505	507	1402	259	1428	1443.5	607	392	663	204	445	1541	1505.5	128	622	179	530	546	1437	61	239	1413	205	559	31	360	1532.5	209	430	1436	294	404	592
miRNA_miR-6972-3p	1363	1422.5	1404.5	1428	1438.5	1483.5	1443	1482.5	1561	1583	695	1588.5	1450.5	1457.5	1434.5	1462	1409.5	1401	1402	1415	430	1443.5	1444	1437	342	360	1496	395	22	1508	1442	618	1432	1416	1437	1450.5	67	112	1435.5	529	1535	1504.5	1532.5	1481.5	1438.5	1436	383	336	1536
miRNA_miR-6972-5p	1363	170	1404.5	514	293	1483.5	1443	685	792	672	545	1588.5	1450.5	1457.5	191	1462	558	1401	1402	1415	1428	1443.5	601	340	1527	432	1496	1541	1505.5	206	1442	1450.5	306	420	494	585	1418	410	1435.5	1463.5	818	320	749	1481.5	366	1436	1473	58	1536
miRNA_miR-6973a-3p	1363	1422.5	546	343	1438.5	441	1443	521	1561	1583	1591.5	655	1450.5	1457.5	240	1462	1409.5	1401	1402	1415	1428	445	1444	1437	1527	1526.5	1496	1541	1505.5	1508	209	1450.5	1432	1416	1437	1450.5	330	1413	1435.5	378	1535	1504.5	1532.5	1481.5	1438.5	1436	201	1462	1536
miRNA_miR-6973a-5p	1363	1422.5	1404.5	1428	1438.5	1483.5	332	519	1561	1583	1591.5	1588.5	1450.5	1457.5	1434.5	1462	1409.5	1401	1402	164	1428	1443.5	1444	1437	784	1526.5	1496	1541	1505.5	1508	346	525	139	450	1437	1450.5	186	1413	1435.5	1463.5	232	1504.5	1532.5	1481.5	361	1436	1473	1462	1536
miRNA_miR-6973b-3p	1363	581	346	1428	1438.5	1483.5	1443	1482.5	266	1583	1591.5	405	213	1457.5	1434.5	1462	169	260	417	1415	1428	418	1444	133	449	748	1496	821	1505.5	721	1442	1450.5	1432	406	1437	1450.5	1418	1413	564	1463.5	1535	1504.5	1532.5	1481.5	1438.5	1436	262	1462	1536
miRNA_miR-6973b-5p	1363	1422.5	1404.5	1428	1438.5	410	1443	1482.5	1561	1583	412	1588.5	1450.5	1457.5	1434.5	1462	1409.5	1401	369	1415	1428	1443.5	1444	444	1527	588	1496	130	1505.5	1508	1442	1450.5	1432	1416	1437	1450.5	1418	1413	1435.5	1463.5	1535	1504.5	1532.5	1481.5	1438.5	1436	1473	1462	540
miRNA_miR-6974-3p	1363	1422.5	244	1428	1438.5	132	1443	1482.5	1561	1583	1591.5	1588.5	1450.5	329	1434.5	1462	1409.5	1401	1402	1415	1428	1443.5	444	182	137	522	1496	171	1505.5	1508	1442	1450.5	1432	1416	1437	1450.5	1418	1413	1435.5	1463.5	1535	631	1532.5	1481.5	190	1436	1473	1462	1536
miRNA_miR-6974-5p	1363	1422.5	436	1428	1438.5	540	512	1482.5	1561	1583	303	911	1450.5	1457.5	1434.5	1462	1409.5	1401	468	1415	1428	1443.5	1444	1437	1527	1526.5	274	1541	1505.5	1508	1442	1450.5	1432	1416	310	432	1418	1413	1435.5	1463.5	623	1504.5	1532.5	1481.5	1438.5	1436	1473	1462	1536
miRNA_miR-6975-3p	1363	1422.5	1404.5	1428	1438.5	134	181	1482.5	1561	722	1591.5	50	1450.5	1457.5	1434.5	1462	1409.5	1401	1402	444	1428	410	1444	352	1527	468	162	1541	127	64	1442	138	108	383	334	1450.5	1418	308	1435.5	135	1535	1504.5	319	291	1438.5	1436	1473	1462	1536
miRNA_miR-6975-5p	378	1422.5	1404.5	1428	1438.5	1483.5	1443	475	785	1583	725	1588.5	1450.5	1457.5	431	1462	501	1401	1402	38	1428	1443.5	1444	210	805	1526.5	1496	318	540	1508	1442	606	1432	1416	1437	1450.5	1418	1413	1435.5	1463.5	1535	1504.5	1532.5	558	1438.5	233	1473	1462	1536
miRNA_miR-6976-3p	1363	582	1404.5	1428	1438.5	516	1443	1482.5	1561	1583	1591.5	138	1450.5	1457.5	177	1462	1409.5	1401	1402	1415	1428	1443.5	1444	1437	1527	1526.5	1496	1541	1505.5	28	1442	1450.5	1432	1416	1437	662	1418	226	1435.5	260	469	1504.5	456	1481.5	300	512	1473	1462	96
miRNA_miR-6976-5p	1363	1422.5	572	416	1438.5	1483.5	1443	1482.5	250	610	55	530	1450.5	506	492	160	1409.5	1401	558	1415	1428	1443.5	1444	1437	396	131	1496	1541	1505.5	1508	1442	268	1432	563	430	324	274	1413	1435.5	1463.5	1535	202	1532.5	1481.5	247	1436	1473	1462	468
miRNA_miR-6977-3p	1363	1422.5	1404.5	1428	1438.5	1483.5	1443	564	1561	1583	1591.5	285	1450.5	1457.5	1434.5	1462	1409.5	1401	1402	1415	93	1443.5	1444	1437	1527	1526.5	1496	1541	1505.5	1508	300	1450.5	1432	1416	1437	1450.5	1418	1413	1435.5	1463.5	1535	1504.5	1532.5	1481.5	1438.5	1436	1473	1462	1536
miRNA_miR-6977-5p	1363	1422.5	1404.5	1428	1438.5	1483.5	1443	222	1561	1583	1591.5	1588.5	1450.5	1457.5	1434.5	1462	1409.5	1401	1402	1415	1428	1443.5	1444	1437	1527	1526.5	1496	1541	1505.5	410	190	1450.5	1432	1416	1437	1450.5	1418	1413	1435.5	1463.5	1535	1504.5	1532.5	1481.5	1438.5	1436	1473	1462	1536
miRNA_miR-6978-3p	1363	1422.5	1404.5	1428	1438.5	292	1443	1482.5	1561	1583	1591.5	1588.5	1450.5	1457.5	543	1462	1409.5	1401	256	1415	1428	1443.5	1444	1437	1527	1526.5	1496	506	349	1508	1442	1450.5	1432	1416	1437	1450.5	1418	328	1435.5	65	1535	1504.5	1532.5	418	1438.5	177	243	79	1536
miRNA_miR-6978-5p	1363	1422.5	542	1428	1438.5	1483.5	1443	1482.5	362	1583	709	633	1450.5	1457.5	1434.5	676	242	249	505	260	1428	1443.5	1444	1437	1527	327	1496	1541	254	1508	1442	1450.5	1432	1416	1437	625	1418	1413	1435.5	1463.5	545	1504.5	1532.5	662	594	1436	1473	1462	1536
miRNA_miR-6979-3p	1363	59	1404.5	1428	1438.5	1483.5	1443	343	1561	1583	1591.5	1588.5	1450.5	1457.5	1434.5	1462	1409.5	309	1402	1415	1428	1443.5	1444	1437	535	216	65	346	1505.5	1508	1442	1450.5	1432	1416	1437	600	1418	1413	1435.5	1463.5	1535	728	1532.5	1481.5	1438.5	1436	1473	1462	116
miRNA_miR-6979-5p	1363	1422.5	1404.5	1428	266	1483.5	1443	159	512	1583	1591.5	427	1450.5	101	1434.5	1462	354	259	1402	148	1428	231	1444	1437	471	177	319	703	1505.5	288	1442	1450.5	61	1416	202	190	246	1413	1435.5	1463.5	642	363	827	1481.5	1438.5	268	616	1462	1536
miRNA_miR-698-3p	376	1422.5	1404.5	331	153	1483.5	1443	1482.5	348	1583	1591.5	1588.5	1450.5	1457.5	1434.5	353	1409.5	1401	1402	261	168	1443.5	1444	1437	390	1526.5	1496	1541	621	1508	1442	1450.5	450	1416	1437	1450.5	461	1413	325	522	1535	1504.5	1532.5	1481.5	33	1436	32	508	1536
miRNA_miR-698-5p	1363	359	1404.5	1428	1438.5	612	1443	1482.5	1561	457	1591.5	1588.5	443	1457.5	469	227	1409.5	226	1402	502	1428	165	649	1437	136	1526.5	138	757	169	1508	1442	1450.5	340	1416	623	45	1418	413	625	526	462	756	1532.5	1481.5	395	1436	619	1462	701
miRNA_miR-6980-3p	1363	1422.5	1404.5	1428	198	403	360	129	1561	1583	344	1588.5	145	1457.5	1434.5	1462	1409.5	1401	1402	1415	1428	176	217	93	1527	1526.5	1496	1541	252	346	552	1450.5	1432	1416	1437	1450.5	1418	1413	1435.5	1463.5	1535	387	1532.5	656	1438.5	1436	1473	554	1536
miRNA_miR-6980-5p	1363	1422.5	1404.5	420	173	601	307	1482.5	160	697	394	237	1450.5	1457.5	1434.5	370	1409.5	1401	1402	1415	1428	83	478	614	1527	1526.5	384	1541	612	1508	1442	583	1432	585	1437	1450.5	328	560	1435.5	1463.5	483	239	1532.5	424	1438.5	1436	408	1462	1536
miRNA_miR-6981-3p	215	1422.5	116	1428	1438.5	302	1443	215	1561	898	308	1588.5	1450.5	375	1434.5	188	1409.5	1401	1402	1415	435	1443.5	596	1437	120	1526.5	295	702	1505.5	1508	1442	506	1432	1416	611	532	1418	1413	241	190	735	1504.5	1532.5	649	1438.5	1436	1473	1462	1536
miRNA_miR-6981-5p	1363	1422.5	1404.5	1428	1438.5	1483.5	492	423	817	586	1591.5	855	81	1457.5	1434.5	261	130	481	156	156	360	1443.5	1444	1437	1527	812	1496	1541	1505.5	612	1442	141	229	1416	212	563	322	1413	484	1463.5	64	1504.5	31	31	1438.5	1436	272	293	1536
miRNA_miR-6982-3p	278	1422.5	1404.5	222	1438.5	1483.5	500	1482.5	1561	1583	1591.5	1588.5	173	1457.5	1434.5	1462	1409.5	1401	1402	1415	116	1443.5	1444	1437	313	1526.5	1496	451	1505.5	775	1442	1450.5	448	1416	1437	418	378	1413	572	395	125	733	1532.5	1481.5	1438.5	1436	1473	1462	560
miRNA_miR-6982-5p	1363	1422.5	1404.5	206	1438.5	317	1443	1482.5	1561	1583	493	1588.5	352	34	533	1462	1409.5	1401	1402	1415	150	1443.5	1444	148	1527	209	564	808	1505.5	87	1442	1450.5	245	1416	357	284	1418	1413	362	1463.5	516	481	1532.5	470	1438.5	1436	1473	230	1536
miRNA_miR-6983-3p	345	1422.5	1404.5	1428	1438.5	1483.5	431	1482.5	630	1583	1591.5	1588.5	397	1457.5	1434.5	1462	547	255	1402	1415	1428	1443.5	276	1437	1527	217	1496	1541	1505.5	617	414	1450.5	1432	461	156	1450.5	37	150	124	63	572	345	1532.5	1481.5	1438.5	421	388	541	1536
miRNA_miR-6983-5p	1363	393	1404.5	1428	1438.5	680	483	296	1561	1583	1591.5	1588.5	1450.5	1457.5	427	1462	199	1401	445	1415	539	1443.5	621	1437	1527	1526.5	1496	1541	1505.5	436	365	542	1432	1416	1437	641	499	1413	1435.5	524	1535	1504.5	1532.5	1481.5	1438.5	1436	638	557	1536
miRNA_miR-6984-3p	1363	1422.5	1404.5	1428	1438.5	1483.5	1443	1482.5	701	1583	804	1588.5	1450.5	1457.5	1434.5	1462	1409.5	1401	1402	1415	1428	1443.5	1444	1437	343	1526.5	1496	1541	1505.5	246	1442	1450.5	1432	1416	395	173	175	1413	1435.5	1463.5	1535	1504.5	274	1481.5	489	1436	1473	1462	1536
miRNA_miR-6984-5p	79	1422.5	515	230	1438.5	1483.5	1443	266	1561	1583	1591.5	1588.5	1450.5	400	195	1462	1409.5	236	295	1415	397	132	1444	1437	1527	1526.5	1496	1541	767	1508	1442	1450.5	168	1416	1437	1450.5	1418	476	1435.5	1463.5	1535	215	310	1481.5	1438.5	1436	1473	1462	453
miRNA_miR-6985-3p	393	1422.5	1404.5	1428	1438.5	1483.5	426	1482.5	135	740	557	610	1450.5	1457.5	1434.5	1462	1409.5	1401	1402	1415	1428	1443.5	1444	1437	1527	1526.5	1496	208	1505.5	1508	106	472	1432	1416	304	1450.5	1418	1413	1435.5	543	1535	1504.5	1532.5	1481.5	1438.5	1436	1473	1462	1536
miRNA_miR-6985-5p	1363	1422.5	1404.5	1428	1438.5	1483.5	1443	1482.5	881	1583	1591.5	1588.5	591	1457.5	1434.5	365	1409.5	521	1402	1415	1428	1443.5	1444	1437	285	1526.5	1496	740	1505.5	286	1442	653	1432	1416	1437	663	1418	589	1435.5	1463.5	1535	1504.5	1532.5	1481.5	1438.5	502	1473	542	503
miRNA_miR-6986-3p	1363	415	1404.5	1428	1438.5	1483.5	1443	1482.5	1561	1583	1591.5	1588.5	1450.5	255	1434.5	1462	1409.5	1401	1402	109	1428	1443.5	1444	1437	1527	1526.5	1496	1541	770	1508	1442	171	63	436	1437	1450.5	1418	160	309	508	574	1504.5	336	367	484	167	1473	244	246
miRNA_miR-6986-5p	1363	1422.5	1404.5	305	1438.5	1483.5	1443	1482.5	1561	1583	502	1588.5	1450.5	1457.5	1434.5	1462	1409.5	1401	1402	1415	1428	1443.5	1444	1437	558	782	535	1541	595	1508	1442	1450.5	1432	1416	149	1450.5	1418	1413	1435.5	90	1535	1504.5	596	1481.5	1438.5	1436	1473	381	1536
miRNA_miR-6987-3p	1363	1422.5	1404.5	1428	59	154	400	244	1561	1583	1591.5	1588.5	1450.5	84	1434.5	1462	1409.5	1401	1402	1415	1428	1443.5	1444	1437	1527	1526.5	492	1541	495	176	1442	1450.5	1432	1416	463	1450.5	1418	1413	1435.5	1463.5	318	1504.5	186	81	1438.5	433	1473	1462	1536
miRNA_miR-6987-5p	1363	401	1404.5	1428	1438.5	1483.5	124	71	220	1583	691	400	1450.5	1457.5	170	1462	1409.5	531	1402	1415	1428	1443.5	1444	1437	1527	1526.5	1496	214	1505.5	481	114	299	227	1416	294	1450.5	1418	1413	1435.5	1463.5	1535	1504.5	1532.5	1481.5	183	1436	1473	1462	70
miRNA_miR-6988-3p	1363	1422.5	1404.5	1428	1438.5	1483.5	1443	428	1561	1583	1591.5	1588.5	1450.5	206	1434.5	525	1409.5	1401	1402	1415	1428	1443.5	1444	1437	1527	1526.5	131	1541	1505.5	1508	1442	1450.5	1432	1416	539	1450.5	1418	1413	1435.5	1463.5	1535	1504.5	1532.5	1481.5	1438.5	1436	1473	1462	1536
miRNA_miR-6988-5p	403	1422.5	1404.5	1428	1438.5	1483.5	1443	242	777	1583	1591.5	59	1450.5	114	1434.5	224	1409.5	1401	1402	1415	1428	1443.5	1444	1437	540	300	1496	453	1505.5	1508	1442	1450.5	527	1416	1437	1450.5	1418	1413	358	68	1535	607	1532.5	1481.5	1438.5	1436	1473	1462	224
miRNA_miR-6989-3p	1363	1422.5	1404.5	1428	1438.5	1483.5	1443	117	31	41	38	57	1450.5	1457.5	1434.5	453	1409.5	1401	1402	1415	1428	1443.5	1444	1437	1527	1526.5	234	1541	1505.5	1508	483	1450.5	1432	199	1437	1450.5	1418	1413	1435.5	1463.5	1535	1504.5	1532.5	224	390	1436	1473	1462	1536
miRNA_miR-6989-5p	1363	1422.5	1404.5	1428	1438.5	1483.5	1443	1482.5	462	150	320	500	1450.5	1457.5	267	1462	1409.5	1401	1402	1415	1428	1443.5	1444	1437	1527	239	1496	1541	762	1508	1442	1450.5	1432	1416	1437	1450.5	1418	268	1435.5	1463.5	321	515	548	517	153	1436	1473	1462	1536
miRNA_miR-6990-3p	252	1422.5	1404.5	1428	1438.5	1483.5	569	1482.5	1561	747	209	1588.5	1450.5	1457.5	1434.5	1462	1409.5	1401	1402	1415	1428	1443.5	1444	1437	1527	1526.5	356	1541	1505.5	1508	1442	241	1432	1416	1437	1450.5	1418	353	1435.5	595	1535	421	501	233	172	1436	1473	106	670
miRNA_miR-6990-5p	1363	1422.5	1404.5	1428	1438.5	1483.5	1443	1482.5	1561	218	1591.5	224	1450.5	424	1434.5	1462	1409.5	1401	1402	1415	502	1443.5	1444	1437	1527	155	1496	326	1505.5	402	307	1450.5	1432	1416	1437	1450.5	1418	379	1435.5	1463.5	1535	1504.5	466	575	1438.5	1436	1473	1462	1536
[truncated: 828 more rows]
[truncated: 19 more columns]

## Sheet: 3
dataset	tissue	cell_type	rho_transcriptome_imbalance	pval
Kimmel et al.	Kidney	B cell	-0.0421196	0.000490938
[truncated: 194 more rows]

## Sheet: 4
feature	females_Adipose_Subcutaneous_4_vs_2	females_Adipose_Subcutaneous_4_vs_3	females_Adipose_Subcutaneous_5_vs_2	females_Adipose_Subcutaneous_5_vs_3	females_Adipose_Subcutaneous_6_vs_2	females_Adipose_Subcutaneous_6_vs_3	females_Adipose_Subcutaneous_7_vs_2	females_Adipose_Subcutaneous_7_vs_3	females_Adipose_Visceral_Omentum_4_vs_2	females_Adipose_Visceral_Omentum_4_vs_3	females_Adipose_Visceral_Omentum_5_vs_2	females_Adipose_Visceral_Omentum_5_vs_3	females_Adipose_Visceral_Omentum_6_vs_2	females_Adipose_Visceral_Omentum_6_vs_3	females_Adipose_Visceral_Omentum_7_vs_2	females_Adipose_Visceral_Omentum_7_vs_3	females_Adrenal_Gland_4_vs_2	females_Adrenal_Gland_4_vs_3	females_Adrenal_Gland_5_vs_2	females_Adrenal_Gland_5_vs_3	females_Adrenal_Gland_6_vs_2	females_Adrenal_Gland_6_vs_3	females_Artery_Aorta_4_vs_2	females_Artery_Aorta_4_vs_3	females_Artery_Aorta_5_vs_2	females_Artery_Aorta_5_vs_3	females_Artery_Aorta_6_vs_2	females_Artery_Aorta_6_vs_3	females_Artery_Aorta_7_vs_2	females_Artery_Aorta_7_vs_3	females_Artery_Coronary_4_vs_2	females_Artery_Coronary_4_vs_3	females_Artery_Coronary_5_vs_2	females_Artery_Coronary_5_vs_3	females_Artery_Coronary_6_vs_2	females_Artery_Coronary_6_vs_3	females_Artery_Tibial_4_vs_2	females_Artery_Tibial_4_vs_3	females_Artery_Tibial_5_vs_2	females_Artery_Tibial_5_vs_3	females_Artery_Tibial_6_vs_2	females_Artery_Tibial_6_vs_3	females_Artery_Tibial_7_vs_2	females_Artery_Tibial_7_vs_3	females_Brain_Amygdala_4_vs_3	females_Brain_Amygdala_5_vs_3	females_Brain_Amygdala_6_vs_3	females_Brain_Amygdala_7_vs_3	females_Brain_Anterior_cingulate_cortex_BA24_4_vs_2
[truncated: 3,041 more rows]
[truncated: 542 more columns]

[truncated: 6 more sheets: 5, 6, 7, 8, 9, 10]
